# Supplementary material for: Forecast on Africa’s power production up to 2030 with related water use and CO2 emissions
Source: Nat Commun. 2026 May 7;17:6154. doi: 10.1038/s41467-026-72692-2 (PMC13365816; doi:10.1038/s41467-026-72692-2)
Supplement: Supplementary file 3 — Supplementary Data 1-7 [file 41467_2026_72692_MOESM3_ESM.zip]

Archive with 7 entries (7 files):
- Supplementary-Data-7_Electricity-Per-Installed-Capacity.xlsx
- Supplementary-Data-1_INVENTORY.xlsx
- Supplementary-Data-2_Regressions-national-GWh.xlsx
- Supplementary-Data-3_REGR-MVAR_National.xlsx
- Supplementary-Data-4_Evaporation-hydropower.xlsx
- Supplementary-Data-5_National-values.xlsx
- Supplementary-Data-6_NDC_rev.xlsx
