# Supplementary material for: Forecast on Africa’s power production up to 2030 with related water use and CO2 emissions
Source: Nat Commun. 2026 May 7;17:6154. doi: 10.1038/s41467-026-72692-2 (PMC13365816; doi:10.1038/s41467-026-72692-2)
Supplement: Supplementary file 3 — Supplementary Data 1-7 [file 41467_2026_72692_MOESM3_ESM.zip › Supplementary-Data-7_Electricity-Per-Installed-Capacity.xlsx]

## Sheet: Electricity per MW installed
MWh electricity per MW installed
Country	Biomass	Coal	Natural Gas	Oil	Solar PV	Solar CSP	Hydro	Wind	Waste Heat	Geothermal	Nuclear
Algeria	0	0	3888	1241	1389	1389	316	1902	3809	0	0
Angola	0	0	4220	4220	0	0	3711	0	0	0	0
Benin	0	0	618	2857	1417	0	0	0	0	0	0
Botswana	0	3564	0	29	1552	0	0	0	0	0	0
Burkina Faso	333	0	0	2294	1241	0	4359	0	0	0	0
Burundi	0	0	0	3982	0	0	5352	0	0	0	0
Cameroon	0	0	2925	6240	1378	0	5970	0	0	0	0
Cape Verde	0	0	2659	2659	1114	0	0	2827	0	0	0
Central African republic	0	0	0	191	0	0	7175	0	0	0	0
Chad	0	0	2680	2681	1500	0	0	8091	0	0	0
Congo (republic of)	0	0	2349	0	0	0	5804	0	0	0	0
Congo (democratic republic of de)	0	0	138	315	0	0	3627	0	0	0	0
Cote dÍvoire	333	0	6685	351	0	0	2532	0	0	0	0
Djibouti	0	0	0	6240	1500	0	0	0	0	0	0
Egypt	4645	0	4951	4386	1538	0	4751	42	0	0	0
Equatorial Guinee	0	0	2925	2925	0	0	1011	0	0	0	0
Eritrea	0	0	0	1955	1496	0	4751	1818	0	0	0
Ethiopia	199	0	0	26	1496	0	4481	2426	0	0	0
Gabon	0	0	3923	1129	0	0	4827	0	0	0	0
Gambia	0	0	0	3941	1591	0	0	83	0	0	0
Ghana	0	1652	2439	2439	1591	0	3511	0	0	0	0
Guinea	0	0	0	1360	0	0	2944	0	0	0	0
Guinea Bissau	0	0	0	1155	1528	0	0	0	0	0	0
Kenya	2211	0	0	1916	1528	0	4312	2318	1870	6747	0
Lesotho	0	0	0	0	0	0	6979	0	0	0	0
Liberia	0	0	0	2835	1000	0	808	0	0	0	0
Lybia	0	0	4391	2671	0	0	0	0	0	0	0
Madagascar	0	1819	0	1819	1736	0	5067	0	0	0	0
Malawi	4317	0	4391	2750	0	0	5528	0	0	0	0
Mali	0	0	0	2183	1623	0	6001	0	0	0	0
Mauritania	0	0	0	1912	1626	0	0	3032	0	0	0
Mauritius	5686	4913	2736	2424	1464	0	1639	1682	0	0	0
Morocco (+Western Sahara)	5686	6571	6005	1626	2306	2306	939	3361	4745	0	0
Mozambique	5686	0	5155	281	1572	0	7140	7140	0	0	0
Namibia	667	442	0	151	1545	0	0	2183	0	0	0
Niger	0	5898	2212	3315	1545	0	0	0	0	0	0
Nigeria	2500	0	2212	2433	1478	0	3861	0	0	0	0
Rwanda	198	0	3474	3474	2923	0	3075	0	0	0	0
Sao Tome & Principe	0	0	0	1003	0	0	2565	0	0	0	0
Senegal	4040	4814	3645	3795	542	0	0	2520	4814	0	0
Seychelles	0	0	0	3255	0	0	0	1333	0	0	0
Sierra Leone	115	0	0	467	0	0	3906	0	0	0	0
Somalia	0	0	0	4375	1553	0	0	2318	0	0	0
South Africa	1355	5767	8017	48	1537	0	1216	2510	5592	0	7348
South Sudan	0	0	0	5463	1496	0	5463	0	0	0	0
Sudan	582	0	2882	2882	2882	0	5053	0	0	0	0
Tanzania	1923	882	5555	882	1793	0	4240	0	0	0	0
Togo	0	0	0	95	0	0	3063	0	0	0	0
Tunisia	0	0	5853	881	2350	0	686	1935	0	0	0
Uganda	2820	0	0	881	1800	0	4866	0	0	0	0
Zambia	1766	1528	0	1607	1733	0	4617	0	0	0	0
Zimbabwe	2213	3497	0	182	1572	0	3184	0	0	0	0
These are the average Value of the factors per country. Each power plant may have different relation between MWh per MW installed (See details in Supplementary-Data-1_INVENTORY_rev)
