# Supplementary material for: Forecast on Africa’s power production up to 2030 with related water use and CO2 emissions
Source: Nat Commun. 2026 May 7;17:6154. doi: 10.1038/s41467-026-72692-2 (PMC13365816; doi:10.1038/s41467-026-72692-2)
Supplement: Supplementary file 3 — Supplementary Data 1-7 [file 41467_2026_72692_MOESM3_ESM.zip › Supplementary-Data-2_Regressions-national-GWh.xlsx]

## Sheet: Forecasts_Countries_Technologie
	Source: IEA Electricity Information 2025 https://www.iea.org/data-and-statistics/data-tools/energy-statistics-data-browser?
	Documentation: https://iea.blob.core.windows.net/assets/11289187-9898-42b2-a90f-25e1ab6ee7b5/Ele_documentation.pdf
	This data is subject to the IEA's terms and conditions: https://www.iea.org/terms
		Electricity generation by source [GWh]
	Year	Hydro	Solar PV	Solar CSP	wind	biomass	Geothermal	oil	natural gas	coal	waste heat	Nuclear	Total	Source
Algeria	1990	135	0	0	0	0	0	874	15095	0	0	0	16104	IEA
	1991	293	0	0	0	0	0	749	16303	0	0	0	17345	IEA
	1992	199	0	0	0	0	0	774	17313	0	0	0	18286	IEA
	1993	353	0	0	0	0	0	627	18434	0	0	0	19414	IEA
	1994	166	0	0	0	0	0	749	18968	0	0	0	19883	IEA
	1995	193	0	0	0	0	0	655	18867	0	0	0	19715	IEA
	1996	135	0	0	0	0	0	744	19775	0	0	0	20654	IEA
	1997	75	0	0	0	0	0	827	20595	0	0	0	21497	IEA
	1998	215	0	0	0	0	0	802	22245	0	0	0	23262	IEA
	1999	203	0	0	0	0	0	677	23877	0	0	0	24757	IEA
	2000	54	0	0	0	0	0	773	24585	0	0	0	25412	IEA
	2001	69	0	0	0	0	0	775	25781	0	0	0	26625	IEA
	2002	57	0	0	0	0	0	597	26994	0	0	0	27648	IEA
	2003	265	0	0	0	0	0	687	28619	0	0	0	29571	IEA
	2004	251	0	0	0	0	0	687	30312	0	0	0	31250	IEA
	2005	555	0	0	0	0	0	717	32643	0	0	0	33915	IEA
	2006	218	0	0	0	0	0	750	34258	0	0	0	35226	IEA
	2007	226	0	0	0	0	0	794	36176	0	0	0	37196	IEA
	2008	283	0	0	0	0	0	792	39161	0	0	0	40236	IEA
	2009	306	0	0	0	0	0	607	37588	0	0	0	38501	IEA
	2010	174	0	0	0	0	0	964	44596	0	0	0	45734	IEA
	2011	502	0	0	0	0	0	1068	49654	0	0	0	51224	IEA
	2012	622	0	0	0	0	0	1059	55716	0	0	0	57397	IEA
	2013	330	0	0	0	0	0	902	58658	0	0	0	59890	IEA
	2014	254	0	0	0	0	0	638	63350	0	0	0	64242	IEA
	2015	145	58	0	19	0	0	908	67668	0	0	0	68798	IEA
	2016	218	87	0	29	0	0	970	69693	0	0	0	70997	IEA
	2017	56	571	0	7	0	0	321	75061	0	0	0	76016	IEA
	2018	117	655	0	10	0	0	377	75502	0	0	0	76661	IEA
	2019	152	674	0	10	0	0	329	80359	0	0	0	81524	IEA
	2020	73.3802	527.625	116.693	19.4004	0	0	521.604	96907.8	0	1737.09	0	99903.6	INVENTORY
	2023	73.3802	527.625	116.693	19.4	0	0	521.604	109307	0	1737.09	0	112302	INVENTORY
	2030	73.3802	694.329	116.693	19.4004	0	0	521.604	127767	0	1737.09	0	130929	INVENTORY
	2030	207.839	485.446	42.1804	16.68	0	0	596.511	105725	0	627.896	0	107701	REGR_MVAR
	2030	216.292	464.317	39.8278	16.1446	0	0	605.57	104419	0	592.876	0	106354	REGR_LIN
	2030	205.869	530.459	116.953	16.9321	0	0	690.893	133930	0	1737.89	0	137229	ARIMA
	2030	0	1169.16	130.084	36.0758	0	0	213.28	153536	0	1941.53	0	157026	REGR_POL	-66.2385
Angola	1990	725	0	0	0	0	0	116	0	0	0	0	841	IEA
	1991	772	0	0	0	0	0	162	0	0	0	0	934	IEA
	1992	840	0	0	0	0	0	107	0	0	0	0	947	IEA
	1993	890	0	0	0	0	0	60	0	0	0	0	950	IEA
	1994	895	0	0	0	0	0	60	0	0	0	0	955	IEA
	1995	900	0	0	0	0	0	60	0	0	0	0	960	IEA
	1996	925	0	0	0	0	0	103	0	0	0	0	1028	IEA
	1997	875	0	0	0	0	0	271	0	0	0	0	1146	IEA
	1998	1060	0	0	0	0	0	258	0	0	0	0	1318	IEA
	1999	894	0	0	0	0	0	441	0	0	0	0	1335	IEA
	2000	912	0	0	0	0	0	533	0	0	0	0	1445	IEA
	2001	1017	0	0	0	0	0	621	0	0	0	0	1638	IEA
	2002	1143	0	0	0	0	0	622	0	0	0	0	1765	IEA
	2003	1241	0	0	0	0	0	754	0	0	0	0	1995	IEA
	2004	1754	0	0	0	0	0	489	0	0	0	0	2243	IEA
	2005	2222	0	0	0	0	0	415	0	0	0	0	2637	IEA
	2006	2544	0	0	0	0	0	439	0	0	0	0	2983	IEA
	2007	2488	0	0	0	0	0	752	0	0	0	0	3240	IEA
	2008	3147	0	0	0	0	0	904	0	0	0	0	4051	IEA
	2009	3269	0	0	0	0	0	1645	0	0	0	0	4914	IEA
	2010	3703	0	0	0	0	0	1746	0	0	0	0	5449	IEA
	2011	4007	0	0	0	0	0	1642	0	0	0	0	5649	IEA
	2012	5469	0	0	0	0	0	2241	0	0	0	0	7710	IEA
	2013	4720	0	0	0	0	0	3422	0	0	0	0	8142	IEA
	2014	4991	0	0	0	0	0	4510	0	0	0	0	9501	IEA
	2015	5279	0	0	0	0	0	4437	0	0	0	0	9716	IEA
	2016	6362	0	0	0	0	0	4546	0	0	0	0	10908	IEA
	2017	7653	0	0	0	0	0	3045	40	0	0	0	10738	IEA
	2018	10374	0	0	0	0	0	2618	84	0	0	0	13076	IEA
	2019	10750	0	0	0	0	0	2612	1642	0	0	0	15004	IEA
	2020	13426.1	0	0	0	0	0	4370.97	3949.92	0	0	0	21747	INVENTORY
	2023	13552.3	0	0	0	0	0	4539.77	3949.92	0	0	0	22042	INVENTORY
	2030	31179.2	0	0	0	247.24	0	4539.77	6587.42	0	0	0	42553.7	INVENTORY
	2030	12482.7	0	0	0	0	0	5203.27	1723.36	0	0	0	19409.3	REGR_MVAR
	2030	12157.6	0	0	0	0	0	5112.09	1609.45	0	0	0	18879.1	REGR_LIN
	2030	15532.1	0	0	0	0	0	4479.3	3495.36	0	0	0	23506.7	ARIMA
	2030	22069.9	0	0	0	0	0	7452.67	5038.16	0	0	0	34560.7	REGR_POL
Benin	1990	0	0	0	0	0	0	21	0	0	0	0	21	IEA
	1991	0	0	0	0	0	0	23	0	0	0	0	23	IEA
	1992	0	0	0	0	0	0	25	0	0	0	0	25	IEA
	1993	0	0	0	0	0	0	26	0	0	0	0	26	IEA
	1994	0	0	0	0	0	0	52	0	0	0	0	52	IEA
	1995	0	0	0	0	0	0	33	0	0	0	0	33	IEA
	1996	0	0	0	0	0	0	47	0	0	0	0	47	IEA
	1997	2	0	0	0	0	0	57	0	0	0	0	59	IEA
	1998	2	0	0	0	0	0	77	0	0	0	0	79	IEA
	1999	2	0	0	0	0	0	70	0	0	0	0	72	IEA
	2000	2	0	0	0	0	0	82	0	0	0	0	84	IEA
	2001	2	0	0	0	0	0	64	0	0	0	0	66	IEA
	2002	2	0	0	0	0	0	61	0	0	0	0	63	IEA
	2003	2	0	0	0	0	0	78	0	0	0	0	80	IEA
	2004	1	0	0	0	0	0	80	0	0	0	0	81	IEA
	2005	1	0	0	0	0	0	106	0	0	0	0	107	IEA
	2006	0	0	0	0	4	0	150	0	0	0	0	154	IEA
	2007	0	0	0	0	3	0	217	0	0	0	0	220	IEA
	2008	0	0	0	0	3	0	226	0	0	0	0	229	IEA
	2009	0	0	0	0	1	0	127	0	0	0	0	128	IEA
	2010	0	0	0	0	1	0	114	0	0	0	0	115	IEA
	2011	0	0	0	0	0	0	101	0	0	0	0	101	IEA
	2012	0	0	0	0	0	0	48	0	0	0	0	48	IEA
	2013	0	0	0	0	0	0	92	38	0	0	0	130	IEA
	2014	0	0	0	0	0	0	244	104	0	0	0	348	IEA
	2015	1	5	0	0	0	0	213	111	0	0	0	330	IEA
	2016	5	5	0	0	0	0	259	7	0	0	0	276	IEA
	2017	1	5	0	0	0	0	184	139	0	0	0	329	IEA
	2018	0	5	0	0	0	0	133	62	0	0	0	200	IEA
	2019	0	7	0	0	0	0	205	315	0	0	0	527	IEA
	2020	0	7	0	0	0	0	420.705	85.898	0	0	0	513.603	INVENTORY
	2023	0	7.085	0	0	0	0	783.544	85.898	0	0	0	876.527	INVENTORY
	2030	299.872	134.615	0	0	28.43	0	1183.52	483.671	0	0	0	2130.11	INVENTORY
	2030	0.616481	6.35483	0	0	0.434168	0	417.374	137.64	0	0	0	562.419	REGR_MVAR
	2030	0.658069	5.98462	0	0	0.56087	0	407.762	131.191	0	0	0	546.156	REGR_LIN
	2030	0.638078	6.99996	0	0	0.00231013	0	849.271	80.9353	0	0	0	937.846	ARIMA
	2030	0	14.4984	0	0	0	0	742.635	277.981	0	0	0	1035.11	REGR_POL	-0.976558
Botswana	1990	0	0	0	0	0	0	108	0	798	0	0	906	IEA
	1991	0	0	0	0	0	0	33	0	902	0	0	935	IEA
	1992	0	0	0	0	0	0	30	0	1094	0	0	1124	IEA
	1993	0	0	0	0	0	0	33	0	1091	0	0	1124	IEA
	1994	0	0	0	0	0	0	27	0	1061	0	0	1088	IEA
	1995	0	0	0	0	0	0	21	0	1020	0	0	1041	IEA
	1996	0	0	0	0	0	0	21	0	736	0	0	757	IEA
	1997	0	0	0	0	0	0	24	0	743	0	0	767	IEA
	1998	0	0	0	0	0	0	24	0	1104	0	0	1128	IEA
	1999	0	0	0	0	0	0	27	0	1110	0	0	1137	IEA
	2000	0	0	0	0	0	0	27	0	1119	0	0	1146	IEA
	2001	0	0	0	0	0	0	24	0	1112	0	0	1136	IEA
	2002	0	0	0	0	0	0	29	0	1036	0	0	1065	IEA
	2003	0	0	0	0	0	0	29	0	928	0	0	957	IEA
	2004	0	0	0	0	0	0	51	0	1012	0	0	1063	IEA
	2005	0	0	0	0	0	0	6	0	1072	0	0	1078	IEA
	2006	0	0	0	0	0	0	6	0	860	0	0	866	IEA
	2007	0	0	0	0	0	0	6	0	728	0	0	734	IEA
	2008	0	0	0	0	0	0	0	0	640	0	0	640	IEA
	2009	0	0	0	0	0	0	0	0	554	0	0	554	IEA
	2010	0	0	0	0	0	0	18	0	461	0	0	479	IEA
	2011	0	0	0	0	0	0	61	0	296	0	0	357	IEA
	2012	0	1	0	0	0	0	100	0	632	0	0	733	IEA
	2013	0	3	0	0	0	0	162	0	1771	0	0	1936	IEA
	2014	0	3	0	0	0	0	99	0	2652	0	0	2754	IEA
	2015	0	3	0	0	0	0	107	0	2722	0	0	2832	IEA
	2016	0	5	0	0	0	0	6	0	2713	0	0	2724	IEA
	2017	0	5	0	0	0	0	7	0	3429	0	0	3441	IEA
	2018	0	5	0	0	0	0	1	0	3138	0	0	3144	IEA
	2019	0	5	0	0	0	0	41	0	2463	0	0	2509	IEA
	2020	0	2.01724	0	0	0	0	5.9342	0	2680.13	0	0	2688.08	INVENTORY
	2023	0	2.01724	0	0	0	0	5.9342	0	2680.13	0	0	2688.08	INVENTORY
	2030	0	234.818	307.4	0	0	0	5.93421	0	7135.13	0	0	7683.28	INVENTORY
	2030	0	4.41739	0	0	0	0	38.3521	0	2885.74	0	0	2928.51	REGR_MVAR
	2030	0	4.43481	0	0	0	0	37.4547	0	2901.25	0	0	2943.14	REGR_LIN
	2030	0	2.09193	0	0	0	0	0	0	2676.88	0	0	2678.98	ARIMA	-2.82972
	2030	0	7.67423	0	0	0	0	41.5788	0	5330.67	0	0	5379.93	REGR_POL
Burkina Faso	1990	9	0	0	0	0	0	175	0	0	0	0	184	IEA
	1991	13	0	0	0	0	0	181	0	0	0	0	194	IEA
	1992	20	0	0	0	0	0	181	0	0	0	0	201	IEA
	1993	47	0	0	0	0	0	168	0	0	0	0	215	IEA
	1994	73	0	0	0	0	0	143	0	0	0	0	216	IEA
	1995	94	0	0	0	0	0	149	0	0	0	0	243	IEA
	1996	74	0	0	0	0	0	200	0	0	0	0	274	IEA
	1997	62	0	0	0	0	0	245	0	0	0	0	307	IEA
	1998	78	0	0	0	0	0	260	0	0	0	0	338	IEA
	1999	125	0	0	0	0	0	235	0	0	0	0	360	IEA
	2000	98	0	0	0	0	0	292	0	0	0	0	390	IEA
	2001	54	0	0	0	0	0	312	0	0	0	0	366	IEA
	2002	64	0	0	0	0	0	301	0	0	0	0	365	IEA
	2003	96	0	0	0	0	0	349	0	0	0	0	445	IEA
	2004	102	0	0	0	0	0	372	0	0	0	0	474	IEA
	2005	101	0	0	0	0	0	416	0	0	0	0	517	IEA
	2006	80	0	0	0	0	0	468	0	0	0	0	548	IEA
	2007	111	0	0	0	0	0	501	0	0	0	0	612	IEA
	2008	136	0	0	0	0	0	484	0	0	0	0	620	IEA
	2009	132	0	0	0	0	0	568	0	0	0	0	700	IEA
	2010	118	1	0	0	8	0	723	0	0	0	0	850	IEA
	2011	82	1	0	0	9	0	821	0	0	0	0	913	IEA
	2012	97	2	0	0	10	0	1022	0	0	0	0	1131	IEA
	2013	106	3	0	0	1	0	1172	0	0	0	0	1282	IEA
	2014	90	5	0	0	11	0	1394	0	0	0	0	1500	IEA
	2015	93	6	0	0	12	0	1781	0	0	0	0	1892	IEA
	2016	139	7	0	0	9	0	1576	0	0	0	0	1731	IEA
	2017	127	16	0	0	6	0	1671	0	0	0	0	1820	IEA
	2018	91	86	0	0	51	0	1599	0	0	0	0	1827	IEA
	2019	105	91	0	0	55	0	1336	0	0	0	0	1587	IEA
	2020	81.2423	59.568	0	0	0.8159	0	978.164	0	0	0	0	1119.79	INVENTORY
	2023	81.2423	144.766	0	0	0.8159	0	978.164	0	0	0	0	1204.99	INVENTORY
	2030	414.242	177.766	0	0	0.81585	0	978.164	0	0	0	0	1570.99	INVENTORY
	2030	134.867	69.9256	0	0	23.0083	0	1841.71	0	0	0	0	2069.51	REGR_MVAR
	2030	138.26	66.3501	0	0	22.2571	0	1827.09	0	0	0	0	2053.96	REGR_LIN
	2030	82.0282	148.017	0	0	8.80418	0	1004.05	0	0	0	0	1242.9	ARIMA
	2030	34.6006	187.851	0	0	38.4111	0	2217.89	0	0	0	0	2478.75	REGR_POL same as REGR_LIN regression because we only have three datapoints
Burundi	1995	99.3758	0	0	0	0	0	0	0	0	0	0	99.3758	Banque de la Republique
	1996	99.3758	0	0	0	0	0	0	0	0	0	0	99.3758	Banque de la Republique
	1997	99.3758	0	0	0	0	0	0	0	0	0	0	99.3758	Banque de la Republique
	1998	99.3758	0	0	0	0	0	0	0	0	0	0	99.3758	Banque de la Republique
	1999	99.3758	0	0	0	0	0	0	0	0	0	0	99.3758	Banque de la Republique
	2000	113.337	0	0	0	0	0	0	0	0	0	0	113.337	Banque de la Republique
	2001	114.549	0	0	0	0	0	0	0	0	0	0	114.549	Banque de la Republique
	2002	127.3	0	0	0	0	0	0	0	0	0	0	127.3	Banque de la Republique
	2003	101.471	0	0	0	0	0	0	0	0	0	0	101.471	Banque de la Republique
	2004	91.5779	0	0	0	0	0	0	0	0	0	0	91.5779	Banque de la Republique
	2005	100.267	0	0	0	0	0	0	0	0	0	0	100.267	Banque de la Republique
	2006	93.3361	0	0	0	0	0	0	0	0	0	0	93.3361	Banque de la Republique
	2007	117.458	0	0	0	0	0	0	0	0	0	0	117.458	Banque de la Republique
	2008	111.789	0	0	0	0	0	0	0	0	0	0	111.789	Banque de la Republique
	2009	116.778	0	0	0	0	0	4.36884	0	0	0	0	121.147	Banque de la Republique
	2010	124.495	0	0	0	0	0	17.5363	0	0	0	0	142.031	Banque de la Republique
	2011	128.246	0	0	0	0	0	12.9048	0	0	0	0	141.151	Banque de la Republique
	2012	138.807	0	0	0	0	0	2.8876	0	0	0	0	141.695	Banque de la Republique
	2013	138.468	0	0	0	0	0	20.6531	0	0	0	0	159.121	Banque de la Republique
	2014	140.328	0	0	0	0	0	33.5203	0	0	0	0	173.848	Banque de la Republique
	2015	137.286	0	0	0	0	0	28.6985	0	0	0	0	165.985	Banque de la Republique
	2016	143.31	0	0	0	0	0	24.0858	0	0	0	0	167.396	Banque de la Republique
	2017	100.238	0	0	0	0	0	73.8407	0	0	0	0	174.079	Banque de la Republique
	2018	133.073	0	0	0	0	0	99.0875	0	0	0	0	232.161	Banque de la Republique
	2019	132.044	0	0	0	0	0	123.794	0	0	0	0	255.838	Banque de la Republique
	2020	186.765	0	0	0	0	0	143.551	0	0	0	0	330.316	INVENTORY
	2023	186.765	13.011	0	0	0	0	143.551	0	0	0	0	343.327	INVENTORY
	2030	663.528	13.011	0	0	0	0	143.551	0	0	0	0	820.09	INVENTORY
	2030	175.045	3.32482	0	0	0	0	131.38	0	0	0	0	309.749	REGR_MVAR
	2030	173.27	2.99571	0	0	0	0	125.705	0	0	0	0	301.97	REGR_LIN
	2030	194.967	54.0291	0	0	0	0	143.218	0	0	0	0	392.214	ARIMA
	2030	220.064	11.4849	0	0	0	0	292.266	0	0	0	0	523.815	REGR_POL
Cameroon	1990	2656	0	0	0	0	0	41	0	0	0	0	2697	IEA
	1991	2671	0	0	0	0	0	39	0	0	0	0	2710	IEA
	1992	2702	0	0	0	0	0	35	0	0	0	0	2737	IEA
	1993	2802	0	0	0	0	0	30	0	0	0	0	2832	IEA
	1994	2688	0	0	0	0	0	32	0	0	0	0	2720	IEA
	1995	2753	0	0	0	0	0	32	0	0	0	0	2785	IEA
	1996	2868	0	0	0	0	0	33	0	0	0	0	2901	IEA
	1997	3092	0	0	0	0	0	36	0	0	0	0	3128	IEA
	1998	3116	0	0	0	0	0	52	0	0	0	0	3168	IEA
	1999	3334	0	0	0	0	0	42	0	0	0	0	3376	IEA
	2000	3442	0	0	0	0	0	38	0	0	0	0	3480	IEA
	2001	3474	0	0	0	0	0	67	0	0	0	0	3541	IEA
	2002	3182	0	0	0	0	0	118	0	0	0	0	3300	IEA
	2003	3528	0	0	0	0	0	156	0	0	0	0	3684	IEA
	2004	3920	0	0	0	0	0	190	0	0	0	0	4110	IEA
	2005	3772	0	0	0	0	0	232	0	0	0	0	4004	IEA
	2006	3892	0	0	0	643	0	571	0	0	0	0	5106	IEA
	2007	3847	0	0	0	76	0	838	482	0	0	0	5243	IEA
	2008	4232	0	0	0	77	0	872	500	0	0	0	5681	IEA
	2009	4016	0	0	0	71	0	1283	413	0	0	0	5783	IEA
	2010	4260	0	0	0	59	0	1163	417	0	0	0	5899	IEA
	2011	4397	0	0	0	61	0	1096	367	0	0	0	5921	IEA
	2012	4256	0	0	0	64	0	872	292	0	0	0	5484	IEA
	2013	4373	0	0	0	67	0	1018	921	0	0	0	6379	IEA
	2014	4373	0	0	0	71	0	1137	1337	0	0	0	6918	IEA
	2015	4359	0	0	0	35	0	2095	1486	0	0	0	7975	IEA
	2016	4752	0	0	0	37	0	1144	1590	0	0	0	7523	IEA
	2017	5089	16	0	0	38	0	1177	1766	0	0	0	8086	IEA
	2018	5023	16	0	0	39	0	1210	2296	0	0	0	8584	IEA
	2019	5229	18	0	0	41	0	1025	2168	0	0	0	8481	IEA
	2020	4683.61	0.0138	0	0	0	0	1935.52	662.513	0	0	0	7281.66	INVENTORY
	2023	4773.16	0.0138	0	0	0	0	1935.52	662.513	0	0	0	7371.21	INVENTORY
	2030	15034.8	0.01378	0	0	0	0	1935.52	1686.26	0	0	0	18656.6	INVENTORY
	2030	5750.59	7.42451	0	0	74.8576	0	2138.51	1877.77	0	0	0	9849.15	REGR_MVAR
	2030	5795.65	7.02413	0	0	87.8102	0	2144.36	1851.61	0	0	0	9886.46	REGR_LIN
	2030	4768.6	0	0	0	42.5948	0	1885.41	712.225	0	0	0	7408.82	ARIMA	-2.94016
	2030	5606.69	14.7693	0	0	0	0	2792.91	2819.83	0	0	0	11234.2	REGR_POL	-105.496
Cape verde	2009	0	0	0	7	0	0	274	0	0	0	0	281	Africa finance cooperation
	2010	0	0	0	4	0	0	342	0	0	0	0	346	Africa finance cooperation
	2011	0	9	0	16	0	0	340	0	0	0	0	365	Africa finance cooperation
	2012	0	7	0	61	0	0	302	0	0	0	0	370	Africa finance cooperation
	2013	0	7	0	76	0	0	308	0	0	0	0	391	Africa finance cooperation
	2014	0	7	0	83	0	0	312	0	0	0	0	402	Africa finance cooperation
	2015	0	6	0	79	0	0	336	0	0	0	0	421	Africa finance cooperation
	2016	0	5	0	77	0	0	361	0	0	0	0	443	Africa finance cooperation
	2020	0	7.6241	0	92.3065	0	0	381.42	0.8509	0	0	0	482.202	INVENTORY
	2023	0	7.6241	0	103.615	0	0	381.42	0.8509	0	0	0	493.51	INVENTORY
	2030	0	7.62406	0	110.682	0	0	381.42	0.85088	0	0	0	500.577	INVENTORY
	2030	0	11.9661	0	160.814	0	0	430.481	1.09828	0	0	0	604.359	REGR_MVAR
	2030	0	11.4632	0	170.683	0	0	432.562	1.26258	0	0	0	615.971	REGR_LIN
	2030	0	7.25281	0	105.131	0	0	380.939	0.713979	0	0	0	494.037	ARIMA
	2030	0	0	0	24.8074	0	0	430.837	2.36627	0	0	0	458.011	REGR_POL	-8.67529
Central African Republic	2000	80	0	0	0	0	0	20	0	0	0	0	100	Ember's Yearly Electricity Data; Ember's European Electricity Review; Energy Institute Statistical Review of World Energy OurWorldInData.org/energy • CC BY
	2001	80	0	0	0	0	0	30	0	0	0	0	110	Ember's Yearly Electricity Data; Ember's European Electricity Review; Energy Institute Statistical Review of World Energy OurWorldInData.org/energy • CC BY
	2002	80	0	0	0	0	0	30	0	0	0	0	110	Ember's Yearly Electricity Data; Ember's European Electricity Review; Energy Institute Statistical Review of World Energy OurWorldInData.org/energy • CC BY
	2003	80	0	0	0	0	0	30	0	0	0	0	110	Ember's Yearly Electricity Data; Ember's European Electricity Review; Energy Institute Statistical Review of World Energy OurWorldInData.org/energy • CC BY
	2004	120	0	0	0	0	0	30	0	0	0	0	150	Ember's Yearly Electricity Data; Ember's European Electricity Review; Energy Institute Statistical Review of World Energy OurWorldInData.org/energy • CC BY
	2005	130	0	0	0	0	0	30	0	0	0	0	160	Ember's Yearly Electricity Data; Ember's European Electricity Review; Energy Institute Statistical Review of World Energy OurWorldInData.org/energy • CC BY
	2006	140	0	0	0	0	0	30	0	0	0	0	170	Ember's Yearly Electricity Data; Ember's European Electricity Review; Energy Institute Statistical Review of World Energy OurWorldInData.org/energy • CC BY
	2007	140	0	0	0	0	0	20	0	0	0	0	160	Ember's Yearly Electricity Data; Ember's European Electricity Review; Energy Institute Statistical Review of World Energy OurWorldInData.org/energy • CC BY
	2008	140	0	0	0	0	0	20	0	0	0	0	160	Ember's Yearly Electricity Data; Ember's European Electricity Review; Energy Institute Statistical Review of World Energy OurWorldInData.org/energy • CC BY
	2009	140	0	0	0	0	0	20	0	0	0	0	160	Ember's Yearly Electricity Data; Ember's European Electricity Review; Energy Institute Statistical Review of World Energy OurWorldInData.org/energy • CC BY
	2010	130	0	0	0	0	0	30	0	0	0	0	160	Ember's Yearly Electricity Data; Ember's European Electricity Review; Energy Institute Statistical Review of World Energy OurWorldInData.org/energy • CC BY
	2011	150	0	0	0	0	0	30	0	0	0	0	180	Ember's Yearly Electricity Data; Ember's European Electricity Review; Energy Institute Statistical Review of World Energy OurWorldInData.org/energy • CC BY
	2012	150	0	0	0	0	0	30	0	0	0	0	180	Ember's Yearly Electricity Data; Ember's European Electricity Review; Energy Institute Statistical Review of World Energy OurWorldInData.org/energy • CC BY
	2013	140	0	0	0	0	0	0	0	0	0	0	140	Ember's Yearly Electricity Data; Ember's European Electricity Review; Energy Institute Statistical Review of World Energy OurWorldInData.org/energy • CC BY
	2014	170	0	0	0	0	0	0	0	0	0	0	170	Ember's Yearly Electricity Data; Ember's European Electricity Review; Energy Institute Statistical Review of World Energy OurWorldInData.org/energy • CC BY
	2015	170	0	0	0	0	0	0	0	0	0	0	170	Ember's Yearly Electricity Data; Ember's European Electricity Review; Energy Institute Statistical Review of World Energy OurWorldInData.org/energy • CC BY
	2016	170	0	0	0	0	0	0	0	0	0	0	170	Ember's Yearly Electricity Data; Ember's European Electricity Review; Energy Institute Statistical Review of World Energy OurWorldInData.org/energy • CC BY
	2017	150	0	0	0	0	0	0	0	0	0	0	150	Ember's Yearly Electricity Data; Ember's European Electricity Review; Energy Institute Statistical Review of World Energy OurWorldInData.org/energy • CC BY
	2018	150	0	0	0	0	0	0	0	0	0	0	150	Ember's Yearly Electricity Data; Ember's European Electricity Review; Energy Institute Statistical Review of World Energy OurWorldInData.org/energy • CC BY
	2019	150	0	0	0	0	0	0	0	0	0	0	150	Ember's Yearly Electricity Data; Ember's European Electricity Review; Energy Institute Statistical Review of World Energy OurWorldInData.org/energy • CC BY
	2020	279.103	0	0	0	0	0	0.9493	0	0	0	0	280.053	INVENTORY
	2023	314.976	55.12	0	0	0	0	2.5893	0	0	0	0	372.686	INVENTORY
	2030	817.198	55.12	0	0	0	0	2.85927	0	0	0	0	875.178	INVENTORY
	2030	282.852	16.1807	0	0	0	0	0	0	0	0	0	299.033	REGR_MVAR	-13.7254
	2030	283.227	16.7601	0	0	0	0	0	0	0	0	0	299.987	REGR_LIN	-16.5611
	2030	359.148	223.09	0	0	0	0	8.37579	0	0	0	0	590.614	ARIMA
	2030	374.953	67.9084	0	0	0	0	0	0	0	0	0	442.862	REGR_POL	-27.7655
Chad	1990	0	0	0	0	0	0	80	0	0	0	0	80	IEA
	1991	0	0	0	0	0	0	77	0	0	0	0	77	IEA
	1992	0	0	0	0	0	0	74	0	0	0	0	74	IEA
	1993	0	0	0	0	0	0	74	0	0	0	0	74	IEA
	1994	0	0	0	0	0	0	74	0	0	0	0	74	IEA
	1995	0	0	0	0	0	0	77	0	0	0	0	77	IEA
	1996	0	0	0	0	0	0	77	0	0	0	0	77	IEA
	1997	0	0	0	0	0	0	77	0	0	0	0	77	IEA
	1998	0	0	0	0	0	0	77	0	0	0	0	77	IEA
	1999	0	0	0	0	0	0	77	0	0	0	0	77	IEA
	2000	0	0	0	0	0	0	66	0	0	0	0	66	IEA
	2001	0	0	0	0	0	0	87	0	0	0	0	87	IEA
	2002	0	0	0	0	0	0	87	0	0	0	0	87	IEA
	2003	0	0	0	0	0	0	88	0	0	0	0	88	IEA
	2004	0	0	0	0	0	0	91	0	0	0	0	91	IEA
	2005	0	0	0	0	0	0	100	0	0	0	0	100	IEA
	2006	0	0	0	0	0	0	104	0	0	0	0	104	IEA
	2007	0	0	0	0	0	0	99	0	0	0	0	99	IEA
	2008	0	0	0	0	0	0	97	0	0	0	0	97	IEA
	2009	0	0	0	0	0	0	97	0	0	0	0	97	IEA
	2010	0	0	0	0	0	0	100	0	0	0	0	100	IEA
	2011	0	0	0	0	0	0	203	0	0	0	0	203	IEA
	2012	0	0	0	0	0	0	235	0	0	0	0	235	IEA
	2013	0	0	0	0	0	0	269	0	0	0	0	269	IEA
	2014	0	0	0	0	0	0	286	0	0	0	0	286	IEA
	2015	0	0	0	0	0	0	290	0	0	0	0	290	IEA
	2016	0	0	0	0	0	0	294	0	0	0	0	294	IEA
	2017	0	0	0	0	0	0	298	0	0	0	0	298	IEA
	2018	0	0	0	0	0	0	320	0	0	0	0	320	IEA
	2019	0	0	0	6	0	0	329	0	0	0	0	335	IEA
	2020	0	0.0285	0	8.9	0	0	660.639	241.2	0	0	0	910.767	INVENTORY
	2023	0	93.0285	0	8.9	0	0	901.929	241.2	0	0	0	1245.06	INVENTORY
	2030	0	273.029	0	8.89999	0	0	901.929	241.2	0	0	0	1425.06	INVENTORY
	2030	0	19.5673	0	4.25284	0	0	567.892	90.2348	0	0	0	681.947	REGR_MVAR
	2030	0	17.1006	0	3.93032	0	0	543.37	82.3227	0	0	0	646.723	REGR_LIN
	2030	0	392.944	0	8.99685	0	0	1303.6	240.901	0	0	0	1946.44	ARIMA
	2030	0	63.9195	0	12.0866	0	0	1139.6	269.848	0	0	0	1485.45	REGR_POL
Congo (republic of)	1990	490	0	0	0	0	0	3	0	0	0	0	493	IEA
	1991	480	0	0	0	0	0	0	0	0	0	0	480	IEA
	1992	424	0	0	0	0	0	4	0	0	0	0	428	IEA
	1993	359	0	0	0	0	0	3	0	0	0	0	362	IEA
	1994	322	0	0	0	0	0	2	0	0	0	0	324	IEA
	1995	352	0	0	0	0	0	2	0	0	0	0	354	IEA
	1996	456	0	0	0	0	0	2	0	0	0	0	458	IEA
	1997	451	0	0	0	0	0	2	0	0	0	0	453	IEA
	1998	342	0	0	0	0	0	2	0	0	0	0	344	IEA
	1999	95	0	0	0	0	0	16	0	0	0	0	111	IEA
	2000	298	0	0	0	0	0	1	0	0	0	0	299	IEA
	2001	339	0	0	0	0	0	0	0	0	0	0	339	IEA
	2002	396	0	0	0	0	0	0	0	0	0	0	396	IEA
	2003	342	0	0	0	0	0	0	57	0	0	0	399	IEA
	2004	398	0	0	0	0	0	0	67	0	0	0	465	IEA
	2005	355	0	0	0	0	0	0	78	0	0	0	433	IEA
	2006	372	0	0	0	0	0	0	81	0	0	0	453	IEA
	2007	335	0	0	0	0	0	0	72	0	0	0	407	IEA
	2008	375	0	0	0	0	0	0	86	0	0	0	461	IEA
	2009	330	0	0	0	0	0	23	186	0	0	0	539	IEA
	2010	429	0	0	0	0	0	12	343	0	0	0	784	IEA
	2011	791	0	0	0	0	0	9	493	0	0	0	1293	IEA
	2012	987	0	0	0	0	0	0	713	0	0	0	1700	IEA
	2013	960	0	0	0	0	0	0	708	0	0	0	1668	IEA
	2014	1038	0	0	0	0	0	0	756	0	0	0	1794	IEA
	2015	1098	0	0	0	0	0	236	1435	0	0	0	2769	IEA
	2016	1127	0	0	0	0	0	181	1644	0	0	0	2952	IEA
	2017	1203	0	0	0	0	0	113	1646	0	0	0	2962	IEA
	2018	1094	0	0	0	0	0	106	1419	0	0	0	2619	IEA
	2019	846	0	0	0	0	0	33	2115	0	0	0	2994	IEA
	2020	1241.47	0	0	0	0	0	0	1284.8	0	0	0	2526.27	INVENTORY
	2023	1241.47	0	0	0	0	0	0	1284.8	0	0	0	2526.27	INVENTORY
	2030	4143.47	0	0	0	0	0	0	1551.06	0	0	0	5694.52	INVENTORY
	2030	1357.13	0	0	0	0	0	87.1785	1886.43	0	0	0	3330.74	REGR_MVAR
	2030	1318.25	0	0	0	0	0	84.7275	1831.35	0	0	0	3234.32	REGR_LIN
	2030	1264.89	0	0	0	0	0	19.1598	1126.28	0	0	0	2410.33	ARIMA
	2030	2225.79	0	0	0	0	0	118.077	3272.44	0	0	0	5616.31	REGR_POL
Congo (democratic republic of de)	1990	5625	0	0	0	0	0	25	0	0	0	0	5650	IEA
	1991	5259	0	0	0	0	0	22	0	0	0	0	5281	IEA
	1992	6054	0	0	0	0	0	19	0	0	0	0	6073	IEA
	1993	5528	0	0	0	0	0	17	0	0	0	0	5545	IEA
	1994	5294	0	0	0	0	0	18	0	0	0	0	5312	IEA
	1995	6159	0	0	0	0	0	18	0	0	0	0	6177	IEA
	1996	6091	0	0	0	0	0	18	0	0	0	0	6109	IEA
	1997	5024	0	0	0	0	0	19	0	0	0	0	5043	IEA
	1998	4709	0	0	0	0	0	19	0	0	0	0	4728	IEA
	1999	5283	0	0	0	0	0	24	0	0	0	0	5307	IEA
	2000	5978	0	0	0	0	0	3	0	0	0	0	5981	IEA
	2001	5956	0	0	0	0	0	5	0	0	0	0	5961	IEA
	2002	6091	0	0	0	0	0	8	0	0	0	0	6099	IEA
	2003	6141	0	0	0	0	0	7	0	0	0	0	6148	IEA
	2004	7060	0	0	0	0	0	8	0	0	0	0	7068	IEA
	2005	7377	0	0	0	0	0	7	0	0	0	0	7384	IEA
	2006	7507	0	0	0	0	0	6	40	0	0	0	7553	IEA
	2007	7811	0	0	0	0	0	7	80	0	0	0	7898	IEA
	2008	7472	0	0	0	0	0	17	80	0	0	0	7569	IEA
	2009	7782	0	0	0	0	0	6	80	0	0	0	7868	IEA
	2010	7836	0	0	0	0	0	6	80	0	0	0	7922	IEA
	2011	7831	0	0	0	0	0	8	80	0	0	0	7919	IEA
	2012	7586	0	0	0	17	0	9	0	0	0	0	7612	IEA
	2013	8316	0	0	0	18	0	9	0	0	0	0	8343	IEA
	2014	8820	2	0	0	19	0	4	7	0	0	0	8852	IEA
	2015	8916	2	0	0	21	0	12	4	0	0	0	8955	IEA
	2016	9099	6	0	0	22	0	10	2	0	0	0	9139	IEA
	2017	9482	7	0	0	19	0	6	1	0	0	0	9515	IEA
	2018	10797	10	0	0	27	0	6	1	0	0	0	10841	IEA
	2019	11759	12	0	0	27	0	7	0	0	0	0	11805	IEA
	2020	6647.02	0	0	0	0	0	11.4975	2.001	0	0	0	6660.52	INVENTORY
	2023	7517.43	0	0	0	1.98	0	11.4975	2.001	0	0	0	7532.91	INVENTORY
	2030	202470	0	0	0	1.98	0	11.4975	67.551	0	0	0	202551	INVENTORY
	2030	10569.2	5.3438	0	0	20.5259	0	1.94744	25.3205	0	0	0	10622.4	REGR_MVAR
	2030	10669.2	5.27782	0	0	20.9603	0	1.22646	28.3199	0	0	0	10725	REGR_LIN
	2030	7831.34	0.913591	0	0	2.32918	0	10.0597	1.98704	0	0	0	7846.63	ARIMA	-0.389027
	2030	10722.9	10.0324	0	0	30.0851	0	19.0444	0	0	0	0	10782.1	REGR_POL	-49.8632
Cote d'Ivoire	1990	1322	0	0	0	0	0	661	0	0	0	0	1983	IEA
	1991	1254	0	0	0	0	0	563	0	0	0	0	1817	IEA
	1992	1048	0	0	0	0	0	802	0	0	0	0	1850	IEA
	1993	1099	0	0	0	0	0	1089	0	0	0	0	2188	IEA
	1994	1174	0	0	0	0	0	1187	0	0	0	0	2361	IEA
	1995	1784	0	0	0	0	0	1031	132	0	0	0	2947	IEA
	1996	1782	0	0	0	0	0	292	1184	0	0	0	3258	IEA
	1997	1879	0	0	0	0	0	384	1768	0	0	0	4031	IEA
	1998	1377	0	0	0	0	0	472	2173	0	0	0	4022	IEA
	1999	1754	0	0	0	0	0	239	2824	0	0	0	4817	IEA
	2000	1764	0	0	0	0	0	13	3023	0	0	0	4800	IEA
	2001	1800	0	0	0	0	0	13	3072	0	0	0	4885	IEA
	2002	1729	0	0	0	0	0	13	3552	0	0	0	5294	IEA
	2003	1832	0	0	0	0	0	6	3249	0	0	0	5087	IEA
	2004	1748	0	0	0	107	0	8	3647	0	0	0	5510	IEA
	2005	1437	0	0	0	110	0	7	4127	0	0	0	5681	IEA
	2006	1510	0	0	0	112	0	16	4017	0	0	0	5655	IEA
	2007	1797	0	0	0	115	0	18	3701	0	0	0	5631	IEA
	2008	1898	0	0	0	118	0	9	3775	0	0	0	5800	IEA
	2009	2131	0	0	0	72	0	12	3656	0	0	0	5871	IEA
	2010	1618	0	0	0	69	0	85	4193	0	0	0	5965	IEA
	2011	1774	0	0	0	64	0	33	4228	0	0	0	6099	IEA
	2012	1789	0	0	0	66	0	428	4733	0	0	0	7016	IEA
	2013	1606	0	0	0	68	0	204	5772	0	0	0	7650	IEA
	2014	1913	0	0	0	70	0	508	5795	0	0	0	8286	IEA
	2015	1352	0	0	0	105	0	455	6799	0	0	0	8711	IEA
	2016	1529	1	0	0	107	0	9	7891	0	0	0	9537	IEA
	2017	2047	2	0	0	172	0	73	8477	0	0	0	10771	IEA
	2018	2962	5	0	0	61	0	9	7025	0	0	0	10062	IEA
	2019	3455	11	0	0	48	0	8	7115	0	0	0	10637	IEA
	2020	2252.63	0	0	0	2.5	0	70.2	7738.28	0	0	0	10063.6	INVENTORY
	2023	2252.63	0	0	0	2.5	0	70.2	8941.58	0	0	0	11266.9	INVENTORY
	2030	2364.02	0	0	0	2.49998	0	70.2	12096.9	0	0	0	14533.6	INVENTORY
	2030	2595.76	2.76924	0	0	114.464	0	0	10532.8	0	0	0	13245.8	REGR_MVAR	-279.223
	2030	2576.31	2.72196	0	0	118.104	0	0	10515.7	0	0	0	13212.9	REGR_LIN	-269.396
	2030	2197.41	0.91952	0	0	0	0	135.538	10638.7	0	0	0	12972.5	ARIMA	-1.95258
	2030	2874.66	6.06311	0	0	0	0	640.749	11019.4	0	0	0	14540.9	REGR_POL	-5.43003
Djibouti	2000	0	0	0	0	0	0	180	0	0	0	0	180	Ember's Yearly Electricity Data; Ember's European Electricity Review; Energy Institute Statistical Review of World Energy OurWorldInData.org/energy • CC BY
	2001	0	0	0	0	0	0	190	0	0	0	0	190	Ember's Yearly Electricity Data; Ember's European Electricity Review; Energy Institute Statistical Review of World Energy OurWorldInData.org/energy • CC BY
	2002	0	0	0	0	0	0	200	0	0	0	0	200	Ember's Yearly Electricity Data; Ember's European Electricity Review; Energy Institute Statistical Review of World Energy OurWorldInData.org/energy • CC BY
	2003	0	0	0	0	0	0	200	0	0	0	0	200	Ember's Yearly Electricity Data; Ember's European Electricity Review; Energy Institute Statistical Review of World Energy OurWorldInData.org/energy • CC BY
	2004	0	0	0	0	0	0	220	0	0	0	0	220	Ember's Yearly Electricity Data; Ember's European Electricity Review; Energy Institute Statistical Review of World Energy OurWorldInData.org/energy • CC BY
	2005	0	0	0	0	0	0	300	0	0	0	0	300	Ember's Yearly Electricity Data; Ember's European Electricity Review; Energy Institute Statistical Review of World Energy OurWorldInData.org/energy • CC BY
	2006	0	0	0	0	0	0	310	0	0	0	0	310	Ember's Yearly Electricity Data; Ember's European Electricity Review; Energy Institute Statistical Review of World Energy OurWorldInData.org/energy • CC BY
	2007	0	0	0	0	0	0	320	0	0	0	0	320	Ember's Yearly Electricity Data; Ember's European Electricity Review; Energy Institute Statistical Review of World Energy OurWorldInData.org/energy • CC BY
	2008	0	0	0	0	0	0	340	0	0	0	0	340	Ember's Yearly Electricity Data; Ember's European Electricity Review; Energy Institute Statistical Review of World Energy OurWorldInData.org/energy • CC BY
	2009	0	0	0	0	0	0	350	0	0	0	0	350	Ember's Yearly Electricity Data; Ember's European Electricity Review; Energy Institute Statistical Review of World Energy OurWorldInData.org/energy • CC BY
	2010	0	0	0	0	0	0	380	0	0	0	0	380	Ember's Yearly Electricity Data; Ember's European Electricity Review; Energy Institute Statistical Review of World Energy OurWorldInData.org/energy • CC BY
	2011	0	0	0	0	0	0	390	0	0	0	0	390	Ember's Yearly Electricity Data; Ember's European Electricity Review; Energy Institute Statistical Review of World Energy OurWorldInData.org/energy • CC BY
	2012	0	0	0	0	0	0	390	0	0	0	0	390	Ember's Yearly Electricity Data; Ember's European Electricity Review; Energy Institute Statistical Review of World Energy OurWorldInData.org/energy • CC BY
	2013	0	0	0	0	0	0	430	0	0	0	0	430	Ember's Yearly Electricity Data; Ember's European Electricity Review; Energy Institute Statistical Review of World Energy OurWorldInData.org/energy • CC BY
	2014	0	0	0	0	0	0	100	0	0	0	0	100	Ember's Yearly Electricity Data; Ember's European Electricity Review; Energy Institute Statistical Review of World Energy OurWorldInData.org/energy • CC BY
	2015	0	0	0	0	0	0	180	0	0	0	0	180	Ember's Yearly Electricity Data; Ember's European Electricity Review; Energy Institute Statistical Review of World Energy OurWorldInData.org/energy • CC BY
	2016	0	0	0	0	0	0	90	0	0	0	0	90	Ember's Yearly Electricity Data; Ember's European Electricity Review; Energy Institute Statistical Review of World Energy OurWorldInData.org/energy • CC BY
	2017	0	0	0	0	0	0	60	0	0	0	0	60	Ember's Yearly Electricity Data; Ember's European Electricity Review; Energy Institute Statistical Review of World Energy OurWorldInData.org/energy • CC BY
	2018	0	0	0	0	0	0	50	0	0	0	0	50	Ember's Yearly Electricity Data; Ember's European Electricity Review; Energy Institute Statistical Review of World Energy OurWorldInData.org/energy • CC BY
	2019	0	0	0	0	0	0	90	0	0	0	0	90	Ember's Yearly Electricity Data; Ember's European Electricity Review; Energy Institute Statistical Review of World Energy OurWorldInData.org/energy • CC BY
	2020	0	0.09	0	0	0	0	625.323	0	0	0	0	625.413	INVENTORY
	2023	0	0.09	0	0	0	0	625.323	0	0	0	0	625.413	INVENTORY
	2030	0	45.09	0	109.08	0	202.422	625.323	0	0	0	0	981.915	INVENTORY
	2030	0	0.0485196	0	0	0	0	355.482	0	0	0	0	355.531	REGR_MVAR
	2030	0	0.0491049	0	0	0	0	361.087	0	0	0	0	361.136	REGR_LIN
	2030	0	0.0485196	0	0	0	0	399.033	0	0	0	0	399.081	ARIMA
	2030	0	0	0	0	0	0	480.558	0	0	0	0	480.558	REGR_POL same as REGR_LIN regression because we only have three datapoints
Egypt	1990	9932	0	0	0	0	0	12743	18931	0	0	0	41606	IEA
	1991	9900	0	0	0	0	0	11864	21882	0	0	0	43646	IEA
	1992	9700	0	0	0	0	0	11271	24007	0	0	0	44978	IEA
	1993	10485	0	0	0	0	0	8273	28338	0	0	0	47096	IEA
	1994	10971	0	0	0	0	0	7561	30072	0	0	0	48604	IEA
	1995	11413	0	0	0	0	0	9454	30433	0	0	0	51300	IEA
	1996	11555	0	0	0	0	0	10728	32162	0	0	0	54445	IEA
	1997	11987	0	0	0	0	0	13663	32778	0	0	0	58428	IEA
	1998	12222	0	0	0	0	0	18888	31856	0	0	0	62966	IEA
	1999	14659	0	0	24	0	0	11431	42381	0	0	0	68495	IEA
	2000	13697	0	0	137	0	0	7566	56743	0	0	0	78143	IEA
	2001	15130	0	0	221	0	0	5703	62228	0	0	0	83282	IEA
	2002	12859	0	0	204	0	0	6784	69343	0	0	0	89190	IEA
	2003	13019	0	0	368	0	0	5424	76372	0	0	0	95183	IEA
	2004	12644	0	0	523	0	0	15524	72608	0	0	0	101299	IEA
	2005	12644	0	0	552	0	0	14488	81006	0	0	0	108690	IEA
	2006	12925	0	0	616	0	0	16060	85806	0	0	0	115407	IEA
	2007	15510	0	0	831	0	0	15591	93197	0	0	0	125129	IEA
	2008	14682	0	0	913	0	0	19970	95169	0	0	0	130734	IEA
	2009	12863	0	0	1133	0	0	21635	103125	0	0	0	138756	IEA
	2010	13046	206	0	1498	0	0	19782	125573	0	0	0	160105	IEA
	2011	12934	223	0	1525	0	0	17283	124933	0	0	0	156898	IEA
	2012	13121	237	35	1123	0	0	24959	124778	0	0	0	164253	IEA
	2013	13352	114	35	1332	0	0	29616	123636	0	0	0	168085	IEA
	2014	13822	244	35	1444	0	0	34043	125566	0	0	0	175154	IEA
	2015	13545	168	35	2058	0	0	38237	132126	0	0	0	186169	IEA
	2016	12850	580	35	2200	0	0	29424	144338	0	0	0	189427	IEA
	2017	12726	537	35	2334	0	0	22045	158960	0	0	0	196637	IEA
	2018	13121	1525	35	3018	0	0	9207	172786	0	0	0	199692	IEA
	2019	15038	4430	35	4233	0	0	7024	166475	0	0	0	197235	IEA
	2020	13657.5	2588.57	30.76	69.1141	369.726	0	12243.4	253400	0	0	0	282359	INVENTORY
	2023	13657.5	2588.57	30.76	79.5723	369.726	0	15212.7	256742	0	0	0	288681	INVENTORY
	2030	13657.5	3465.23	30.76	141.991	369.726	0	15212.7	290810	0	0	35272.3	358960	INVENTORY
	2030	15167.3	2085.26	44.2914	2703.4	130.615	0	25574.7	248648	0	0	0	294354	REGR_MVAR
	2030	15270.8	2006.24	43.5865	2689.19	126.189	0	26081.9	247599	0	0	0	293817	REGR_LIN
	2030	13670.5	2608.28	29.3912	480.881	369.848	0	15339.6	304279	0	0	0	336777	ARIMA
	2030	11180.5	4817.73	56.9168	197.315	686.2	0	15256	372070	0	0	0	404265	REGR_POL
Equatorial Guinea	1990	2	0	0	0	0	0	27	0	0	0	0	29	IEA
	1991	3	0	0	0	0	0	28	0	0	0	0	31	IEA
	1992	4	0	0	0	0	0	24	0	0	0	0	28	IEA
	1993	5	0	0	0	0	0	27	0	0	0	0	32	IEA
	1994	6	0	0	0	0	0	27	0	0	0	0	33	IEA
	1995	7	0	0	0	0	0	27	0	0	0	0	34	IEA
	1996	7	0	0	0	0	0	24	0	0	0	0	31	IEA
	1997	7	0	0	0	0	0	20	0	0	0	0	27	IEA
	1998	7	0	0	0	0	0	37	0	0	0	0	44	IEA
	1999	7	0	0	0	0	0	27	18	0	0	0	52	IEA
	2000	7	0	0	0	0	0	33	28	0	0	0	68	IEA
	2001	39	0	0	0	0	0	53	41	0	0	0	133	IEA
	2002	39	0	0	0	0	0	49	45	0	0	0	133	IEA
	2003	39	0	0	0	0	0	51	51	0	0	0	141	IEA
	2004	39	0	0	0	0	0	60	74	0	0	0	173	IEA
	2005	39	0	0	0	0	0	61	81	0	0	0	181	IEA
	2006	39	0	0	0	0	0	59	94	0	0	0	192	IEA
	2007	39	0	0	0	0	0	62	111	0	0	0	212	IEA
	2008	14	0	0	0	0	0	59	136	0	0	0	209	IEA
	2009	14	0	0	0	0	0	9	222	0	0	0	245	IEA
	2010	14	0	0	0	0	0	9	253	0	0	0	276	IEA
	2011	14	0	0	0	0	0	9	371	0	0	0	394	IEA
	2012	67	0	0	0	0	0	9	656	0	0	0	732	IEA
	2013	127	0	0	0	0	0	9	697	0	0	0	833	IEA
	2014	443	0	0	0	0	0	9	697	0	0	0	1149	IEA
	2015	467	0	0	0	0	0	9	823	0	0	0	1299	IEA
	2016	471	0	0	0	0	0	9	918	0	0	0	1398	IEA
	2017	438	0	0	0	0	0	9	886	0	0	0	1333	IEA
	2018	443	0	0	0	0	0	9	902	0	0	0	1354	IEA
	2019	448	0	0	0	0	0	12	944	0	0	0	1404	IEA
	2020	128.764	0	0	0	0	0	75.582	556.92	0	0	0	761.266	INVENTORY
	2023	128.764	0	0	0	0	0	75.582	556.92	0	0	0	761.266	INVENTORY
	2030	330.984	0	0	0	0	0	75.582	556.92	0	0	0	963.486	INVENTORY
	2030	420.047	0	0	0	0	0	26.7989	1077.93	0	0	0	1524.77	REGR_MVAR
	2030	410.813	0	0	0	0	0	29.2057	1055.57	0	0	0	1495.59	REGR_LIN
	2030	132.139	0	0	0	0	0	75.952	533.904	0	0	0	741.995	ARIMA
	2030	630.881	0	0	0	0	0	24.0548	1505.25	0	0	0	2160.19	REGR_POL
Eritrea	1992	0	0	0	0	0	0	146	0	0	0	0	146	IEA
	1993	0	0	0	0	0	0	151	0	0	0	0	151	IEA
	1994	0	0	0	0	0	0	161	0	0	0	0	161	IEA
	1995	0	0	0	0	0	0	172	0	0	0	0	172	IEA
	1996	0	0	0	0	0	0	193	0	0	0	0	193	IEA
	1997	0	1	0	0	0	0	213	0	0	0	0	214	IEA
	1998	0	1	0	0	0	0	202	0	0	0	0	203	IEA
	1999	0	1	0	0	0	0	220	0	0	0	0	221	IEA
	2000	0	1	0	0	0	0	217	0	0	0	0	218	IEA
	2001	0	1	0	0	0	0	241	0	0	0	0	242	IEA
	2002	0	1	0	0	0	0	267	0	0	0	0	268	IEA
	2003	0	1	0	0	0	0	285	0	0	0	0	286	IEA
	2004	0	1	0	0	0	0	291	0	0	0	0	292	IEA
	2005	0	1	0	0	0	0	296	0	0	0	0	297	IEA
	2006	0	2	0	0	0	0	276	0	0	0	0	278	IEA
	2007	0	2	0	0	0	0	295	0	0	0	0	297	IEA
	2008	0	2	0	2	0	0	295	0	0	0	0	299	IEA
	2009	0	2	0	2	0	0	303	0	0	0	0	307	IEA
	2010	0	2	0	2	0	0	319	0	0	0	0	323	IEA
	2011	0	3	0	2	0	0	321	0	0	0	0	326	IEA
	2012	0	3	0	2	0	0	318	0	0	0	0	323	IEA
	2013	0	4	0	2	0	0	273	0	0	0	0	279	IEA
	2014	0	19	0	2	0	0	272	0	0	0	0	293	IEA
	2015	0	20	0	2	0	0	264	0	0	0	0	286	IEA
	2016	0	22	0	2	0	0	269	0	0	0	0	293	IEA
	2017	0	44	0	2	0	0	325	0	0	0	0	371	IEA
	2018	0	49	0	2	0	0	339	0	0	0	0	390	IEA
	2019	0	49	0	2	0	0	349	0	0	0	0	400	IEA
	2020	31.3586	14.6132	0	1.5	0	0	393.992	0	0	0	0	441.464	INVENTORY
	2023	31.3586	14.6132	0	1.5	0	0	393.992	0	0	0	0	441.464	INVENTORY
	2030	31.3586	14.2158	0	1.49985	0	0	393.933	0	0	0	0	441.007	INVENTORY
	2030	0	4.48862	0	3.47715	0	0	457.254	0	0	0	0	465.22	REGR_MVAR
	2030	11.5941	35.1101	0	3.04306	0	0	425.166	0	0	0	0	474.913	REGR_LIN
	2030	30.984	11.1197	0	2	0	0	440.041	0	0	0	0	484.145	ARIMA
	2030	38.1829	62.9638	0	2.7084	0	0	363.137	0	0	0	0	466.993	REGR_POL
Ethiopia	1990	1062	0	0	0	0	0	140	0	0	0	0	1202	IEA
	1991	1082	0	0	0	0	0	127	0	0	0	0	1209	IEA
	1992	1151	0	0	0	0	0	90	0	0	0	0	1241	IEA
	1993	1263	0	0	0	0	0	120	0	0	0	0	1383	IEA
	1994	1354	0	0	0	0	0	97	0	0	0	0	1451	IEA
	1995	1428	0	0	0	0	0	99	0	0	0	0	1527	IEA
	1996	1510	0	0	0	0	0	93	0	0	0	0	1603	IEA
	1997	1566	0	0	0	0	0	48	0	0	0	0	1614	IEA
	1998	1579	0	0	0	0	26	48	0	0	0	0	1653	IEA
	1999	1605	0	0	0	0	20	19	0	0	0	0	1644	IEA
	2000	1646	0	0	0	0	5	23	0	0	0	0	1674	IEA
	2001	1992	0	0	0	0	1	19	0	0	0	0	2012	IEA
	2002	2023	0	0	0	0	0	21	0	0	0	0	2044	IEA
	2003	2280	0	0	0	0	0	16	0	0	0	0	2296	IEA
	2004	2521	0	0	0	0	0	18	0	0	0	0	2539	IEA
	2005	2833	0	0	0	0	15	12	0	0	0	0	2860	IEA
	2006	3259	0	0	0	0	0	10	0	0	0	0	3269	IEA
	2007	3385	0	0	0	0	0	162	0	0	0	0	3547	IEA
	2008	3296	0	0	0	0	14	467	0	0	0	0	3777	IEA
	2009	3536	0	0	0	0	24	444	0	0	0	0	4004	IEA
	2010	4948	0	0	0	0	18	31	0	0	0	0	4997	IEA
	2011	6264	1	0	29	0	8	37	0	0	0	0	6339	IEA
	2012	7389	2	0	192	0	0	12	0	0	0	0	7595	IEA
	2013	8339	6	0	356	0	0	8	0	0	0	0	8709	IEA
	2014	9013	16	0	499	0	0	3	0	0	0	0	9531	IEA
	2015	9674	18	0	759	0	0	4	0	0	0	0	10455	IEA
	2016	11753	21	0	782	0	0	4	0	0	0	0	12560	IEA
	2017	12681	22	0	533	0	0	4	0	0	0	0	13240	IEA
	2018	13655	19	0	848	0	0	4	0	0	0	0	14526	IEA
	2019	14403	19	0	609	0	0	5	0	0	0	0	15036	IEA
	2020	18276.7	0.2394	0	786.461	35.8399	0	3.045	0	0	0	0	19102.3	INVENTORY
	2023	31317.6	0.2394	0	1077.58	35.8399	0	3.045	0	0	0	0	32434.3	INVENTORY
	2030	55759.2	748.439	0	1368.7	35.8399	8434.25	3.04496	0	0	0	0	66349.4	INVENTORY
	2030	20020.3	15.6826	0	890.49	12.1797	2.85122	2.82129	0	0	0	0	20944.3	REGR_MVAR
	2030	20037.3	15.5922	0	889.268	12.2323	2.96814	4.31367	0	0	0	0	20961.7	REGR_LIN
	2030	63070.3	0.267361	0	1068.77	35.9854	3.62549	3.31397	0	0	0	0	64182.3	ARIMA
	2030	39936.4	23.879	0	1899.61	39.9355	0	0	0	0	0	0	41899.8	REGR_POL	-16.1006
Gabon	1990	705	0	0	0	3	0	110	160	0	0	0	978	IEA
	1991	707	0	0	0	8	0	104	166	0	0	0	985	IEA
	1992	712	0	0	0	8	0	103	170	0	0	0	993	IEA
	1993	710	0	0	0	8	0	109	172	0	0	0	999	IEA
	1994	746	0	0	0	9	0	71	240	0	0	0	1066	IEA
	1995	791	0	0	0	9	0	87	252	0	0	0	1139	IEA
	1996	770	0	0	0	7	0	194	243	0	0	0	1214	IEA
	1997	809	0	0	0	7	0	197	243	0	0	0	1256	IEA
	1998	812	0	0	0	7	0	272	252	0	0	0	1343	IEA
	1999	831	0	0	0	7	0	244	246	0	0	0	1328	IEA
	2000	803	0	0	0	7	0	270	235	0	0	0	1315	IEA
	2001	878	0	0	0	7	0	208	314	0	0	0	1407	IEA
	2002	923	0	0	0	7	0	222	330	0	0	0	1482	IEA
	2003	900	0	0	0	7	0	280	347	0	0	0	1534	IEA
	2004	893	0	0	0	7	0	319	320	0	0	0	1539	IEA
	2005	812	0	0	0	7	0	428	326	0	0	0	1573	IEA
	2006	945	0	0	0	7	0	382	330	0	0	0	1664	IEA
	2007	801	0	0	0	8	0	587	338	0	0	0	1734	IEA
	2008	894	0	0	0	8	0	424	496	0	0	0	1822	IEA
	2009	944	0	0	0	8	0	243	634	0	0	0	1829	IEA
	2010	907	0	0	0	8	0	206	809	0	0	0	1930	IEA
	2011	840	0	0	0	9	0	235	953	0	0	0	2037	IEA
	2012	908	3	0	0	9	0	297	943	0	0	0	2160	IEA
	2013	1038	2	0	0	10	0	309	840	0	0	0	2199	IEA
	2014	1070	2	0	0	10	0	251	936	0	0	0	2269	IEA
	2015	1211	2	0	0	10	0	218	974	0	0	0	2415	IEA
	2016	1094	0	0	0	11	0	285	1155	0	0	0	2545	IEA
	2017	1217	0	0	0	10	0	351	1105	0	0	0	2683	IEA
	2018	1299	0	0	0	10	0	387	1078	0	0	0	2774	IEA
	2019	1471	0	0	0	11	0	420	1095	0	0	0	2997	IEA
	2020	1597.96	0	0	0	0	0	123.02	1400.16	0	0	0	3121.14	INVENTORY
	2023	1597.96	0	0	0	0	0	123.02	1400.16	0	0	0	3121.14	INVENTORY
	2030	2672.35	68.9	0	0	0	0	123.02	1870.92	0	0	0	4735.19	INVENTORY
	2030	1523.8	0.899321	0	0	7.7803	0	357.484	1574.94	0	0	0	3464.91	REGR_MVAR
	2030	1509.96	0.89298	0	0	7.91146	0	384.739	1552.77	0	0	0	3456.28	REGR_LIN
	2030	1598.55	0.231546	0	0	0.137518	0	207.144	1386.4	0	0	0	3192.47	ARIMA	-0.371151
	2030	2061.13	0.289445	0	0	2.16934	0	0	2187.24	0	0	0	4250.83	REGR_POL	-18.9305
Gambia	2000	0	0	0	0	0	0	130	0	0	0	0	130	Ember's Yearly Electricity Data; Ember's European Electricity Review; Energy Institute Statistical Review of World Energy OurWorldInData.org/energy • CC BY
	2001	0	0	0	0	0	0	150	0	0	0	0	150	Ember's Yearly Electricity Data; Ember's European Electricity Review; Energy Institute Statistical Review of World Energy OurWorldInData.org/energy • CC BY
	2002	0	0	0	0	0	0	150	0	0	0	0	150	Ember's Yearly Electricity Data; Ember's European Electricity Review; Energy Institute Statistical Review of World Energy OurWorldInData.org/energy • CC BY
	2003	0	0	0	0	0	0	170	0	0	0	0	170	Ember's Yearly Electricity Data; Ember's European Electricity Review; Energy Institute Statistical Review of World Energy OurWorldInData.org/energy • CC BY
	2004	0	0	0	0	0	0	190	0	0	0	0	190	Ember's Yearly Electricity Data; Ember's European Electricity Review; Energy Institute Statistical Review of World Energy OurWorldInData.org/energy • CC BY
	2005	0	0	0	0	0	0	200	0	0	0	0	200	Ember's Yearly Electricity Data; Ember's European Electricity Review; Energy Institute Statistical Review of World Energy OurWorldInData.org/energy • CC BY
	2006	0	0	0	0	0	0	220	0	0	0	0	220	Ember's Yearly Electricity Data; Ember's European Electricity Review; Energy Institute Statistical Review of World Energy OurWorldInData.org/energy • CC BY
	2007	0	0	0	0	0	0	230	0	0	0	0	230	Ember's Yearly Electricity Data; Ember's European Electricity Review; Energy Institute Statistical Review of World Energy OurWorldInData.org/energy • CC BY
	2008	0	0	0	0	0	0	240	0	0	0	0	240	Ember's Yearly Electricity Data; Ember's European Electricity Review; Energy Institute Statistical Review of World Energy OurWorldInData.org/energy • CC BY
	2009	0	0	0	0	0	0	240	0	0	0	0	240	Ember's Yearly Electricity Data; Ember's European Electricity Review; Energy Institute Statistical Review of World Energy OurWorldInData.org/energy • CC BY
	2010	0	0	0	0	0	0	250	0	0	0	0	250	Ember's Yearly Electricity Data; Ember's European Electricity Review; Energy Institute Statistical Review of World Energy OurWorldInData.org/energy • CC BY
	2011	0	0	0	0	0	0	250	0	0	0	0	250	Ember's Yearly Electricity Data; Ember's European Electricity Review; Energy Institute Statistical Review of World Energy OurWorldInData.org/energy • CC BY
	2012	0	0	0	0	0	0	250	0	0	0	0	250	Ember's Yearly Electricity Data; Ember's European Electricity Review; Energy Institute Statistical Review of World Energy OurWorldInData.org/energy • CC BY
	2013	0	0	0	0	0	0	250	0	0	0	0	250	Ember's Yearly Electricity Data; Ember's European Electricity Review; Energy Institute Statistical Review of World Energy OurWorldInData.org/energy • CC BY
	2014	0	0	0	0	0	0	250	0	0	0	0	250	Ember's Yearly Electricity Data; Ember's European Electricity Review; Energy Institute Statistical Review of World Energy OurWorldInData.org/energy • CC BY
	2015	0	0	0	0	0	0	280	0	0	0	0	280	Ember's Yearly Electricity Data; Ember's European Electricity Review; Energy Institute Statistical Review of World Energy OurWorldInData.org/energy • CC BY
	2016	0	0	0	0	0	0	300	0	0	0	0	300	Ember's Yearly Electricity Data; Ember's European Electricity Review; Energy Institute Statistical Review of World Energy OurWorldInData.org/energy • CC BY
	2017	0	0	0	0	0	0	310	0	0	0	0	310	Ember's Yearly Electricity Data; Ember's European Electricity Review; Energy Institute Statistical Review of World Energy OurWorldInData.org/energy • CC BY
	2018	0	0	0	0	0	0	390	0	0	0	0	390	Ember's Yearly Electricity Data; Ember's European Electricity Review; Energy Institute Statistical Review of World Energy OurWorldInData.org/energy • CC BY
	2019	0	0	0	0	0	0	460	0	0	0	0	460	Ember's Yearly Electricity Data; Ember's European Electricity Review; Energy Institute Statistical Review of World Energy OurWorldInData.org/energy • CC BY
	2020	0	0.106591	0	0.0875	0	0	416.175	0	0	0	0	416.369	INVENTORY
	2023	0	0.106591	0	0.0875	0	0	416.175	0	0	0	0	416.369	INVENTORY
	2030	0	255.844	0	0.087465	0	0	494.958	0	0	0	0	750.889	INVENTORY
	2030	0	0.0603931	0	0.0495764	0	0	508.587	0	0	0	0	508.697	REGR_MVAR
	2030	0	0.058157	0	0.0477409	0	0	507.742	0	0	0	0	507.848	REGR_LIN
	2030	0	0.0603931	0	0.0495764	0	0	418.385	0	0	0	0	418.495	ARIMA
	2030	0	0	0	0	0	0	600.528	0	0	0	0	600.528	REGR_POL
Ghana	1990	5721	0	0	0	0	0	0	0	0	0	0	5721	IEA
	1991	6109	0	0	0	0	0	0	0	0	0	0	6109	IEA
	1992	6602	0	0	0	0	0	0	0	0	0	0	6602	IEA
	1993	6291	0	0	0	0	0	22	0	0	0	0	6313	IEA
	1994	6082	0	0	0	0	0	28	0	0	0	0	6110	IEA
	1995	6097	0	0	0	0	0	19	0	0	0	0	6116	IEA
	1996	6625	0	0	0	0	0	2	0	0	0	0	6627	IEA
	1997	6851	0	0	0	0	0	35	0	0	0	0	6886	IEA
	1998	3830	0	0	0	0	0	1110	0	0	0	0	4940	IEA
	1999	5169	0	0	0	0	0	1015	0	0	0	0	6184	IEA
	2000	6609	0	0	0	0	0	614	0	0	0	0	7223	IEA
	2001	6609	0	0	0	0	0	1250	0	0	0	0	7859	IEA
	2002	5036	0	0	0	0	0	2237	0	0	0	0	7273	IEA
	2003	3886	0	0	0	0	0	1996	0	0	0	0	5882	IEA
	2004	5281	0	0	0	0	0	758	0	0	0	0	6039	IEA
	2005	5629	0	0	0	0	0	1159	0	0	0	0	6788	IEA
	2006	5619	0	0	0	0	0	2811	0	0	0	0	8430	IEA
	2007	3727	0	0	0	0	0	3251	0	0	0	0	6978	IEA
	2008	6195	0	0	0	0	0	2129	0	0	0	0	8324	IEA
	2009	6877	0	0	0	0	0	2061	20	0	0	0	8958	IEA
	2010	6996	0	0	0	0	0	2079	1092	0	0	0	10167	IEA
	2011	7561	0	0	0	0	0	948	2724	0	0	0	11233	IEA
	2012	8071	0	0	0	0	0	2571	1448	0	0	0	12090	IEA
	2013	8233	3	0	0	0	0	3327	1332	0	0	0	12895	IEA
	2014	8387	4	0	0	0	0	2226	2355	0	0	0	12972	IEA
	2015	5845	3	0	0	0	0	1251	4461	0	0	0	11560	IEA
	2016	5561	27	0	0	0	0	4232	1985	0	0	0	11805	IEA
	2017	5615	28	0	0	0	0	4243	4183	0	0	0	14069	IEA
	2018	6017	32	0	0	0	0	3737	6461	0	0	0	16247	IEA
	2019	7251	51	0	0	0	0	2450	8437	0	0	0	18189	IEA
	2020	5636.91	35.8043	0	0	18.6446	0	1253.29	6975.3	49.569	0	0	13969.5	INVENTORY
	2023	5636.91	143.986	0	0	23.6015	0	1253.29	6975.3	49.569	0	0	14082.7	INVENTORY
	2030	10639.7	653.073	0	970.2	85.7279	0	1253.29	8621.62	346.983	0	0	22570.6	INVENTORY
	2030	6597.02	53.6458	0	0	7.53158	0	3933.87	6721.23	17.4962	0	0	17330.8	REGR_MVAR
	2030	6635.76	52.2056	0	0	7.27443	0	3981.16	6635.76	16.9181	0	0	17329.1	REGR_LIN
	2030	5902.82	152.476	0	0	26.593	0	1789.56	6980.57	49.9796	0	0	14902	ARIMA
	2030	6961.75	153.142	0	0	24.0966	0	1782.24	14276.3	55.281	0	0	23252.8	REGR_POL
Guinea	2000	410	0	0	0	0	0	400	0	0	0	0	810	Ember's Yearly Electricity Data; Ember's European Electricity Review; Energy Institute Statistical Review of World Energy OurWorldInData.org/energy • CC BY
	2001	550	0	0	0	0	0	410	0	0	0	0	960	Ember's Yearly Electricity Data; Ember's European Electricity Review; Energy Institute Statistical Review of World Energy OurWorldInData.org/energy • CC BY
	2002	590	0	0	0	0	0	420	0	0	0	0	1010	Ember's Yearly Electricity Data; Ember's European Electricity Review; Energy Institute Statistical Review of World Energy OurWorldInData.org/energy • CC BY
	2003	400	0	0	0	0	0	460	0	0	0	0	860	Ember's Yearly Electricity Data; Ember's European Electricity Review; Energy Institute Statistical Review of World Energy OurWorldInData.org/energy • CC BY
	2004	550	0	0	0	0	0	350	0	0	0	0	900	Ember's Yearly Electricity Data; Ember's European Electricity Review; Energy Institute Statistical Review of World Energy OurWorldInData.org/energy • CC BY
	2005	490	0	0	0	0	0	300	0	0	0	0	790	Ember's Yearly Electricity Data; Ember's European Electricity Review; Energy Institute Statistical Review of World Energy OurWorldInData.org/energy • CC BY
	2006	460	0	0	0	0	0	270	0	0	0	0	730	Ember's Yearly Electricity Data; Ember's European Electricity Review; Energy Institute Statistical Review of World Energy OurWorldInData.org/energy • CC BY
	2007	530	0	0	0	0	0	250	0	0	0	0	780	Ember's Yearly Electricity Data; Ember's European Electricity Review; Energy Institute Statistical Review of World Energy OurWorldInData.org/energy • CC BY
	2008	520	0	0	0	0	0	290	0	0	0	0	810	Ember's Yearly Electricity Data; Ember's European Electricity Review; Energy Institute Statistical Review of World Energy OurWorldInData.org/energy • CC BY
	2009	520	0	0	0	0	0	280	0	0	0	0	800	Ember's Yearly Electricity Data; Ember's European Electricity Review; Energy Institute Statistical Review of World Energy OurWorldInData.org/energy • CC BY
	2010	480	0	0	0	0	0	150	0	0	0	0	630	Ember's Yearly Electricity Data; Ember's European Electricity Review; Energy Institute Statistical Review of World Energy OurWorldInData.org/energy • CC BY
	2011	410	0	0	0	0	0	140	0	0	0	0	550	Ember's Yearly Electricity Data; Ember's European Electricity Review; Energy Institute Statistical Review of World Energy OurWorldInData.org/energy • CC BY
	2012	490	0	0	0	0	0	240	0	0	0	0	730	Ember's Yearly Electricity Data; Ember's European Electricity Review; Energy Institute Statistical Review of World Energy OurWorldInData.org/energy • CC BY
	2013	480	0	0	0	0	0	170	0	0	0	0	650	Ember's Yearly Electricity Data; Ember's European Electricity Review; Energy Institute Statistical Review of World Energy OurWorldInData.org/energy • CC BY
	2014	420	0	0	0	0	0	290	0	0	0	0	710	Ember's Yearly Electricity Data; Ember's European Electricity Review; Energy Institute Statistical Review of World Energy OurWorldInData.org/energy • CC BY
	2015	880	20	0	0	0	0	240	0	0	0	0	1140	Ember's Yearly Electricity Data; Ember's European Electricity Review; Energy Institute Statistical Review of World Energy OurWorldInData.org/energy • CC BY
	2016	1080	20	0	0	0	0	510	0	0	0	0	1610	Ember's Yearly Electricity Data; Ember's European Electricity Review; Energy Institute Statistical Review of World Energy OurWorldInData.org/energy • CC BY
	2017	1210	20	0	0	0	0	540	0	0	0	0	1770	Ember's Yearly Electricity Data; Ember's European Electricity Review; Energy Institute Statistical Review of World Energy OurWorldInData.org/energy • CC BY
	2018	1190	20	0	0	0	0	730	0	0	0	0	1940	Ember's Yearly Electricity Data; Ember's European Electricity Review; Energy Institute Statistical Review of World Energy OurWorldInData.org/energy • CC BY
	2019	1290	20	0	0	0	0	740	0	0	0	0	2050	Ember's Yearly Electricity Data; Ember's European Electricity Review; Energy Institute Statistical Review of World Energy OurWorldInData.org/energy • CC BY
	2020	1076	0	0	0	0	0	732.727	0	0	0	0	1808.72	INVENTORY
	2023	2694.92	30.56	0	0	0	0	777.607	0	0	0	0	3503.09	INVENTORY
	2030	4446.3	119.184	0	0	0	0	795.287	0	0	0	0	5360.78	INVENTORY
	2030	1895.84	27.7164	0	0	0	0	723.995	0	0	0	0	2647.55	REGR_MVAR
	2030	1876.95	27.1945	0	0	0	0	698.681	0	0	0	0	2602.83	REGR_LIN
	2030	3728.34	23.8163	0	0	0	0	782.29	0	0	0	0	4534.45	ARIMA
	2030	4183.37	53.0659	0	0	0	0	1799.93	0	0	0	0	6036.37	REGR_POL
Guinea Bissau	2000	0	0	0	0	0	0	30	0	0	0	0	30	Ember's Yearly Electricity Data; Ember's European Electricity Review; Energy Institute Statistical Review of World Energy OurWorldInData.org/energy • CC BY
	2001	0	0	0	0	0	0	20	0	0	0	0	20	Ember's Yearly Electricity Data; Ember's European Electricity Review; Energy Institute Statistical Review of World Energy OurWorldInData.org/energy • CC BY
	2002	0	0	0	0	0	0	20	0	0	0	0	20	Ember's Yearly Electricity Data; Ember's European Electricity Review; Energy Institute Statistical Review of World Energy OurWorldInData.org/energy • CC BY
	2003	0	0	0	0	0	0	20	0	0	0	0	20	Ember's Yearly Electricity Data; Ember's European Electricity Review; Energy Institute Statistical Review of World Energy OurWorldInData.org/energy • CC BY
	2004	0	0	0	0	0	0	30	0	0	0	0	30	Ember's Yearly Electricity Data; Ember's European Electricity Review; Energy Institute Statistical Review of World Energy OurWorldInData.org/energy • CC BY
	2005	0	0	0	0	0	0	30	0	0	0	0	30	Ember's Yearly Electricity Data; Ember's European Electricity Review; Energy Institute Statistical Review of World Energy OurWorldInData.org/energy • CC BY
	2006	0	0	0	0	0	0	30	0	0	0	0	30	Ember's Yearly Electricity Data; Ember's European Electricity Review; Energy Institute Statistical Review of World Energy OurWorldInData.org/energy • CC BY
	2007	0	0	0	0	0	0	30	0	0	0	0	30	Ember's Yearly Electricity Data; Ember's European Electricity Review; Energy Institute Statistical Review of World Energy OurWorldInData.org/energy • CC BY
	2008	0	0	0	0	0	0	30	0	0	0	0	30	Ember's Yearly Electricity Data; Ember's European Electricity Review; Energy Institute Statistical Review of World Energy OurWorldInData.org/energy • CC BY
	2009	0	0	0	0	0	0	30	0	0	0	0	30	Ember's Yearly Electricity Data; Ember's European Electricity Review; Energy Institute Statistical Review of World Energy OurWorldInData.org/energy • CC BY
	2010	0	0	0	0	0	0	30	0	0	0	0	30	Ember's Yearly Electricity Data; Ember's European Electricity Review; Energy Institute Statistical Review of World Energy OurWorldInData.org/energy • CC BY
	2011	0	0	0	0	0	0	30	0	0	0	0	30	Ember's Yearly Electricity Data; Ember's European Electricity Review; Energy Institute Statistical Review of World Energy OurWorldInData.org/energy • CC BY
	2012	0	0	0	0	0	0	30	0	0	0	0	30	Ember's Yearly Electricity Data; Ember's European Electricity Review; Energy Institute Statistical Review of World Energy OurWorldInData.org/energy • CC BY
	2013	0	0	0	0	0	0	20	0	0	0	0	20	Ember's Yearly Electricity Data; Ember's European Electricity Review; Energy Institute Statistical Review of World Energy OurWorldInData.org/energy • CC BY
	2014	0	0	0	0	0	0	30	0	0	0	0	30	Ember's Yearly Electricity Data; Ember's European Electricity Review; Energy Institute Statistical Review of World Energy OurWorldInData.org/energy • CC BY
	2015	0	0	0	0	0	0	60	0	0	0	0	60	Ember's Yearly Electricity Data; Ember's European Electricity Review; Energy Institute Statistical Review of World Energy OurWorldInData.org/energy • CC BY
	2016	0	0	0	0	0	0	80	0	0	0	0	80	Ember's Yearly Electricity Data; Ember's European Electricity Review; Energy Institute Statistical Review of World Energy OurWorldInData.org/energy • CC BY
	2017	0	0	0	0	0	0	80	0	0	0	0	80	Ember's Yearly Electricity Data; Ember's European Electricity Review; Energy Institute Statistical Review of World Energy OurWorldInData.org/energy • CC BY
	2018	0	0	0	0	0	0	80	0	0	0	0	80	Ember's Yearly Electricity Data; Ember's European Electricity Review; Energy Institute Statistical Review of World Energy OurWorldInData.org/energy • CC BY
	2019	0	0	0	0	0	0	80	0	0	0	0	80	Ember's Yearly Electricity Data; Ember's European Electricity Review; Energy Institute Statistical Review of World Energy OurWorldInData.org/energy • CC BY
	2020	0	15.28	0	0	0	0	59.8613	0	0	0	0	75.1413	INVENTORY
	2023	0	15.28	0	0	0	0	59.8613	0	0	0	0	75.1413	INVENTORY
	2030	0	15.28	0	0	0	0	59.8613	0	0	0	0	75.1413	INVENTORY
	2030	0	8.74517	0	0	0	0	92.3138	0	0	0	0	101.059	REGR_MVAR
	2030	0	8.33692	0	0	0	0	91.3524	0	0	0	0	99.6893	REGR_LIN
	2030	0	14.9813	0	0	0	0	61.3643	0	0	0	0	76.3456	ARIMA
	2030	0	28.1678	0	0	0	0	121.434	0	0	0	0	149.602	REGR_POL
Kenya	1990	2477	0	0	0	201	326	231	0	0	0	0	3235	IEA
	1991	2770	0	0	0	207	297	160	0	0	0	0	3434	IEA
	1992	2796	0	0	0	214	272	147	0	0	0	0	3429	IEA
	1993	2993	0	0	0	220	272	131	0	0	0	0	3616	IEA
	1994	3068	0	0	0	122	261	210	0	0	0	0	3661	IEA
	1995	3163	0	0	0	146	390	416	0	0	0	0	4115	IEA
	1996	3354	0	0	0	149	393	406	0	0	0	0	4302	IEA
	1997	3259	0	0	0	143	366	744	0	0	0	0	4512	IEA
	1998	3274	0	0	0	150	390	832	0	0	0	0	4646	IEA
	1999	2435	0	0	0	142	383	1489	0	0	0	0	4449	IEA
	2000	1325	0	0	0	133	429	2124	0	0	0	0	4011	IEA
	2001	2403	0	0	0	115	480	1508	0	0	0	0	4506	IEA
	2002	3119	0	0	0	145	386	1022	0	0	0	0	4672	IEA
	2003	3433	0	0	0	135	498	920	0	0	0	0	4986	IEA
	2004	3169	0	0	0	150	987	1038	0	0	0	0	5344	IEA
	2005	3039	0	0	0	163	1002	1506	0	0	0	0	5710	IEA
	2006	3025	0	0	0	162	1046	1819	0	0	0	0	6052	IEA
	2007	3592	0	0	0	176	989	1736	0	0	0	0	6493	IEA
	2008	3267	0	0	0	168	1039	2145	0	0	0	0	6619	IEA
	2009	2160	0	0	7	279	1293	2997	0	0	0	0	6736	IEA
	2010	3224	3	0	17	270	1057	2586	0	0	0	0	7157	IEA
	2011	3183	6	0	18	270	1444	2801	0	0	0	0	7722	IEA
	2012	3977	12	0	14	258	1516	2200	0	0	0	0	7977	IEA
	2013	4386	27	0	15	271	1781	2162	0	0	0	0	8642	IEA
	2014	3411	49	0	17	220	2917	2585	0	0	0	0	9199	IEA
	2015	3464	50	0	60	230	4521	1412	0	0	0	0	9737	IEA
	2016	3960	60	0	56	229	4484	1470	0	0	0	0	10259	IEA
	2017	2776	73	0	61	156	4756	2534	0	0	0	0	10356	IEA
	2018	3986	89	0	374	169	5127	1545	0	0	0	0	11290	IEA
	2019	3205	92	0	1562	148	5234	1313	0	0	0	0	11554	IEA
	2020	3699.29	298.716	0	735.657	279.404	5482.94	1482.82	0	0	27.3078	0	12006.1	INVENTORY
	2023	3707.05	626.952	0	1978.1	279.42	7736.14	1482.82	0	0	27.3078	0	15837.8	INVENTORY
	2030	5616.32	993.672	0	2325.8	279.404	9085.62	1482.82	0	68.796	27.3078	0	19879.7	INVENTORY
	2030	3939.78	218.503	0	779.768	257.691	6294.38	2900.42	0	0	9.18124	0	14399.7	REGR_MVAR
	2030	3929.51	220.534	0	793.382	254.502	6309.41	2893.59	0	0	9.32028	0	14410.3	REGR_LIN
	2030	3543.77	1137.67	0	1361.58	282.288	10900.6	1496.53	0	0	26.989	0	18749.4	ARIMA
	2030	4245.31	651.263	0	2368.57	334.499	12093.3	406.927	0	0	30.3413	0	20130.2	REGR_POL
Lesotho	2000	290	0	0	0	0	0	0	0	0	0	0	290	Ember's Yearly Electricity Data; Ember's European Electricity Review; Energy Institute Statistical Review of World Energy OurWorldInData.org/energy • CC BY
	2001	280	0	0	0	0	0	0	0	0	0	0	280	Ember's Yearly Electricity Data; Ember's European Electricity Review; Energy Institute Statistical Review of World Energy OurWorldInData.org/energy • CC BY
	2002	310	0	0	0	0	0	0	0	0	0	0	310	Ember's Yearly Electricity Data; Ember's European Electricity Review; Energy Institute Statistical Review of World Energy OurWorldInData.org/energy • CC BY
	2003	320	0	0	0	0	0	0	0	0	0	0	320	Ember's Yearly Electricity Data; Ember's European Electricity Review; Energy Institute Statistical Review of World Energy OurWorldInData.org/energy • CC BY
	2004	300	0	0	0	0	0	0	0	0	0	0	300	Ember's Yearly Electricity Data; Ember's European Electricity Review; Energy Institute Statistical Review of World Energy OurWorldInData.org/energy • CC BY
	2005	460	0	0	0	0	0	0	0	0	0	0	460	Ember's Yearly Electricity Data; Ember's European Electricity Review; Energy Institute Statistical Review of World Energy OurWorldInData.org/energy • CC BY
	2006	520	0	0	0	0	0	0	0	0	0	0	520	Ember's Yearly Electricity Data; Ember's European Electricity Review; Energy Institute Statistical Review of World Energy OurWorldInData.org/energy • CC BY
	2007	550	0	0	0	0	0	0	0	0	0	0	550	Ember's Yearly Electricity Data; Ember's European Electricity Review; Energy Institute Statistical Review of World Energy OurWorldInData.org/energy • CC BY
	2008	580	0	0	0	0	0	0	0	0	0	0	580	Ember's Yearly Electricity Data; Ember's European Electricity Review; Energy Institute Statistical Review of World Energy OurWorldInData.org/energy • CC BY
	2009	650	0	0	0	0	0	0	0	0	0	0	650	Ember's Yearly Electricity Data; Ember's European Electricity Review; Energy Institute Statistical Review of World Energy OurWorldInData.org/energy • CC BY
	2010	690	0	0	0	0	0	0	0	0	0	0	690	Ember's Yearly Electricity Data; Ember's European Electricity Review; Energy Institute Statistical Review of World Energy OurWorldInData.org/energy • CC BY
	2011	490	0	0	0	0	0	0	0	0	0	0	490	Ember's Yearly Electricity Data; Ember's European Electricity Review; Energy Institute Statistical Review of World Energy OurWorldInData.org/energy • CC BY
	2012	490	0	0	0	0	0	0	0	0	0	0	490	Ember's Yearly Electricity Data; Ember's European Electricity Review; Energy Institute Statistical Review of World Energy OurWorldInData.org/energy • CC BY
	2013	510	0	0	0	0	0	0	0	0	0	0	510	Ember's Yearly Electricity Data; Ember's European Electricity Review; Energy Institute Statistical Review of World Energy OurWorldInData.org/energy • CC BY
	2014	520	0	0	0	0	0	0	0	0	0	0	520	Ember's Yearly Electricity Data; Ember's European Electricity Review; Energy Institute Statistical Review of World Energy OurWorldInData.org/energy • CC BY
	2015	530	0	0	0	0	0	0	0	0	0	0	530	Ember's Yearly Electricity Data; Ember's European Electricity Review; Energy Institute Statistical Review of World Energy OurWorldInData.org/energy • CC BY
	2016	520	0	0	0	0	0	0	0	0	0	0	520	Ember's Yearly Electricity Data; Ember's European Electricity Review; Energy Institute Statistical Review of World Energy OurWorldInData.org/energy • CC BY
	2017	540	0	0	0	0	0	0	0	0	0	0	540	Ember's Yearly Electricity Data; Ember's European Electricity Review; Energy Institute Statistical Review of World Energy OurWorldInData.org/energy • CC BY
	2018	520	0	0	0	0	0	0	0	0	0	0	520	Ember's Yearly Electricity Data; Ember's European Electricity Review; Energy Institute Statistical Review of World Energy OurWorldInData.org/energy • CC BY
	2019	390	0	0	0	0	0	0	0	0	0	0	390	Ember's Yearly Electricity Data; Ember's European Electricity Review; Energy Institute Statistical Review of World Energy OurWorldInData.org/energy • CC BY
	2020	529.718	0	0	0	0	0	0	0	0	0	0	529.718	INVENTORY
	2023	529.718	0	0	0	0	0	0	0	0	0	0	529.718	INVENTORY
	2030	529.718	0	0	0	0	0	0	0	0	0	0	529.718	INVENTORY
	2030	619.791	0	0	0	0	0	0	0	0	0	0	619.791	REGR_MVAR
	2030	655.039	0	0	0	0	0	0	0	0	0	0	655.039	REGR_LIN
	2030	511.727	0	0	0	0	0	0	0	0	0	0	511.727	ARIMA
	2030	146.52	0	0	0	0	0	0	0	0	0	0	146.52	REGR_POL
Liberia	2000	0	0	0	0	0	0	200	0	0	0	0	200	Ember's Yearly Electricity Data; Ember's European Electricity Review; Energy Institute Statistical Review of World Energy OurWorldInData.org/energy • CC BY
	2001	0	0	0	0	0	0	200	0	0	0	0	200	Ember's Yearly Electricity Data; Ember's European Electricity Review; Energy Institute Statistical Review of World Energy OurWorldInData.org/energy • CC BY
	2002	0	0	0	0	0	0	200	0	0	0	0	200	Ember's Yearly Electricity Data; Ember's European Electricity Review; Energy Institute Statistical Review of World Energy OurWorldInData.org/energy • CC BY
	2003	0	0	0	0	0	0	200	0	0	0	0	200	Ember's Yearly Electricity Data; Ember's European Electricity Review; Energy Institute Statistical Review of World Energy OurWorldInData.org/energy • CC BY
	2004	0	0	0	0	0	0	200	0	0	0	0	200	Ember's Yearly Electricity Data; Ember's European Electricity Review; Energy Institute Statistical Review of World Energy OurWorldInData.org/energy • CC BY
	2005	0	0	0	0	0	0	200	0	0	0	0	200	Ember's Yearly Electricity Data; Ember's European Electricity Review; Energy Institute Statistical Review of World Energy OurWorldInData.org/energy • CC BY
	2006	0	0	0	0	0	0	200	0	0	0	0	200	Ember's Yearly Electricity Data; Ember's European Electricity Review; Energy Institute Statistical Review of World Energy OurWorldInData.org/energy • CC BY
	2007	0	0	0	0	0	0	250	0	0	0	0	250	Ember's Yearly Electricity Data; Ember's European Electricity Review; Energy Institute Statistical Review of World Energy OurWorldInData.org/energy • CC BY
	2008	0	0	0	0	0	0	250	0	0	0	0	250	Ember's Yearly Electricity Data; Ember's European Electricity Review; Energy Institute Statistical Review of World Energy OurWorldInData.org/energy • CC BY
	2009	0	0	0	0	0	0	250	0	0	0	0	250	Ember's Yearly Electricity Data; Ember's European Electricity Review; Energy Institute Statistical Review of World Energy OurWorldInData.org/energy • CC BY
	2010	0	0	0	0	0	0	250	0	0	0	0	250	Ember's Yearly Electricity Data; Ember's European Electricity Review; Energy Institute Statistical Review of World Energy OurWorldInData.org/energy • CC BY
	2011	0	0	0	0	0	0	300	0	0	0	0	300	Ember's Yearly Electricity Data; Ember's European Electricity Review; Energy Institute Statistical Review of World Energy OurWorldInData.org/energy • CC BY
	2012	0	0	0	0	0	0	300	0	0	0	0	300	Ember's Yearly Electricity Data; Ember's European Electricity Review; Energy Institute Statistical Review of World Energy OurWorldInData.org/energy • CC BY
	2013	0	0	0	0	0	0	300	0	0	0	0	300	Ember's Yearly Electricity Data; Ember's European Electricity Review; Energy Institute Statistical Review of World Energy OurWorldInData.org/energy • CC BY
	2014	0	0	0	0	0	0	300	0	0	0	0	300	Ember's Yearly Electricity Data; Ember's European Electricity Review; Energy Institute Statistical Review of World Energy OurWorldInData.org/energy • CC BY
	2015	0	0	0	0	0	0	310	0	0	0	0	310	Ember's Yearly Electricity Data; Ember's European Electricity Review; Energy Institute Statistical Review of World Energy OurWorldInData.org/energy • CC BY
	2016	0	0	0	0	0	0	300	0	0	0	0	300	Ember's Yearly Electricity Data; Ember's European Electricity Review; Energy Institute Statistical Review of World Energy OurWorldInData.org/energy • CC BY
	2017	0	0	0	0	0	0	350	0	0	0	0	350	Ember's Yearly Electricity Data; Ember's European Electricity Review; Energy Institute Statistical Review of World Energy OurWorldInData.org/energy • CC BY
	2018	130	0	0	0	0	0	280	0	0	0	0	410	Ember's Yearly Electricity Data; Ember's European Electricity Review; Energy Institute Statistical Review of World Energy OurWorldInData.org/energy • CC BY
	2019	130	0	0	0	0	0	290	0	0	0	0	420	Ember's Yearly Electricity Data; Ember's European Electricity Review; Energy Institute Statistical Review of World Energy OurWorldInData.org/energy • CC BY
	2020	75.003	0.042	0	0	0	0	416.159	0	0	0	0	491.204	INVENTORY
	2023	75.003	0.042	0	0	0	0	529.554	0	0	0	0	604.599	INVENTORY
	2030	102.739	15.042	0	0	0	0	529.578	0	0	0	0	647.359	INVENTORY
	2030	93.55	0.0224036	0	0	0	0	479.35	0	0	0	0	572.922	REGR_MVAR
	2030	95.5961	0.0229156	0	0	0	0	480.522	0	0	0	0	576.141	REGR_LIN
	2030	67.3361	0	0	0	0	0	531.592	0	0	0	0	598.928	ARIMA same as REGR_LIN regression because we only have three datapoints
	2030	229.361	0	0	0	0	0	643.86	0	0	0	0	873.221	REGR_POL same as REGR_LIN regression because we only have three datapoints
Libya	1990	0	0	0	0	0	0	10169	0	0	0	0	10169	IEA
	1991	0	0	0	0	0	0	10460	0	0	0	0	10460	IEA
	1992	0	0	0	0	0	0	10759	0	0	0	0	10759	IEA
	1993	0	0	0	0	0	0	11341	0	0	0	0	11341	IEA
	1994	0	0	0	0	0	0	11689	0	0	0	0	11689	IEA
	1995	0	0	0	0	0	0	8815	2600	0	0	0	11415	IEA
	1996	0	0	0	0	0	0	9186	2900	0	0	0	12086	IEA
	1997	0	0	0	0	0	0	9820	2800	0	0	0	12620	IEA
	1998	0	0	0	0	0	0	10728	2800	0	0	0	13528	IEA
	1999	0	0	0	0	0	0	11107	3300	0	0	0	14407	IEA
	2000	0	0	0	0	0	0	12096	3400	0	0	0	15496	IEA
	2001	0	0	0	0	0	0	12559	3552	0	0	0	16111	IEA
	2002	0	0	0	0	0	0	13827	3704	0	0	0	17531	IEA
	2003	0	0	0	0	0	0	15087	3856	0	0	0	18943	IEA
	2004	0	1	0	0	0	0	16371	3907	0	0	0	20279	IEA
	2005	0	2	0	0	0	0	16334	6336	0	0	0	22672	IEA
	2006	0	3	0	0	0	0	14950	9801	0	0	0	24754	IEA
	2007	0	3	0	0	0	0	14688	11543	0	0	0	26234	IEA
	2008	0	4	0	0	0	0	16912	11750	0	0	0	28666	IEA
	2009	0	5	0	0	0	0	18462	11906	0	0	0	30373	IEA
	2010	0	6	0	0	0	0	17208	15344	0	0	0	32558	IEA
	2011	0	7	0	0	0	0	10442	15550	0	0	0	25999	IEA
	2012	0	8	0	0	0	0	13539	20728	0	0	0	34275	IEA
	2013	0	8	0	0	0	0	15770	22135	0	0	0	37913	IEA
	2014	0	8	0	0	0	0	17461	20262	0	0	0	37731	IEA
	2015	0	8	0	0	0	0	17241	20262	0	0	0	37511	IEA
	2016	0	8	0	0	0	0	8610	22802	0	0	0	31420	IEA
	2017	0	7	0	0	0	0	10439	22834	0	0	0	33280	IEA
	2018	0	7	0	0	0	0	11756	22407	0	0	0	34170	IEA
	2019	0	7	0	0	0	0	11373	23247	0	0	0	34627	IEA
	2020	0	0	0	0	0	0	8749.04	45461.4	0	0	0	54210.4	INVENTORY
	2023	0	0	0	0	0	0	8749.04	47907.5	0	0	0	56656.5	INVENTORY
	2030	0	999.7	0	0	0	0	8749.04	67591	0	0	0	77339.8	INVENTORY
	2030	0	8.6811	0	0	0	0	14521.4	39964.5	0	0	0	54494.6	REGR_MVAR
	2030	0	8.93873	0	0	0	0	14167.3	40796.3	0	0	0	54972.6	REGR_LIN
	2030	0	0	0	0	0	0	9144.76	47820	0	0	0	56964.8	ARIMA	-0.535116
	2030	0	4.89392	0	0	0	0	1987.05	64855.6	0	0	0	66847.6	REGR_POL
Madagaskar	1990	341	0	0	0	10	0	139	0	0	0	0	490	IEA
	1991	336	0	0	0	10	0	137	0	0	0	0	483	IEA
	1992	335	0	0	0	12	0	171	0	0	0	0	518	IEA
	1993	383	0	0	0	12	0	150	0	0	0	0	545	IEA
	1994	389	0	0	0	12	0	157	0	0	0	0	558	IEA
	1995	411	0	0	0	16	0	163	0	0	0	0	590	IEA
	1996	442	0	0	0	18	0	120	0	0	0	0	580	IEA
	1997	489	0	0	0	18	0	127	0	0	0	0	634	IEA
	1998	511	0	0	0	16	0	155	0	0	0	0	682	IEA
	1999	515	0	0	0	12	0	205	0	0	0	0	732	IEA
	2000	540	0	0	0	12	0	239	0	0	0	0	791	IEA
	2001	564	0	0	0	10	0	269	0	0	0	0	843	IEA
	2002	535	0	0	0	10	0	244	0	0	0	0	789	IEA
	2003	612	0	0	0	8	0	286	0	0	0	0	906	IEA
	2004	637	0	0	0	4	0	347	0	0	0	0	988	IEA
	2005	648	0	0	0	6	0	341	0	0	0	0	995	IEA
	2006	638	0	0	0	6	0	366	0	0	0	0	1010	IEA
	2007	719	0	0	0	4	0	332	0	0	0	0	1055	IEA
	2008	700	0	0	0	2	0	404	0	0	0	0	1106	IEA
	2009	740	0	0	0	2	0	362	0	0	0	0	1104	IEA
	2010	711	0	0	0	12	0	479	0	0	0	0	1202	IEA
	2011	690	0	0	0	15	0	577	0	111	0	0	1393	IEA
	2012	755	0	0	0	15	0	595	0	398	0	0	1763	IEA
	2013	809	0	0	0	17	0	614	0	480	0	0	1920	IEA
	2014	884	0	0	0	20	0	604	0	526	0	0	2034	IEA
	2015	936	1	0	0	15	0	607	0	557	0	0	2116	IEA
	2016	647	2	0	0	20	0	645	0	529	0	0	1843	IEA
	2017	788	3	0	0	25	0	961	0	513	0	0	2290	IEA
	2018	971	18	0	0	25	0	892	0	457	0	0	2363	IEA
	2019	889	37	0	0	24	0	1039	0	478	0	0	2467	IEA
	2020	840.436	36.844	0	0	0	0	569.6	0	218.28	0	0	1665.16	INVENTORY
	2023	992.067	180.245	0	29.1022	0	0	842.45	0	218.267	0	0	2262.13	INVENTORY
	2030	4564.17	223.655	0	29.1022	0	0	842.45	0	218.28	0	0	5877.66	INVENTORY
	2030	1107.34	51.4797	0	5.84072	13.8484	0	1040.67	0	555.646	0	0	2774.82	REGR_MVAR
	2030	1113.23	47.7068	0	5.34819	13.7847	0	1036	0	550.258	0	0	2766.33	REGR_LIN
	2030	960.258	552.189	0	122.554	0.920886	0	656.4	0	234.545	0	0	2526.87	ARIMA
	2030	1047.21	159.021	0	19.754	18.5402	0	1333.1	0	828.816	0	0	3406.44	REGR_POL
Malawi	2000	1020	0	0	0	70	0	120	0	0	0	0	1210	Ember's Yearly Electricity Data; Ember's European Electricity Review; Energy Institute Statistical Review of World Energy OurWorldInData.org/energy • CC BY
	2001	1040	0	0	0	70	0	110	0	0	0	0	1220	Ember's Yearly Electricity Data; Ember's European Electricity Review; Energy Institute Statistical Review of World Energy OurWorldInData.org/energy • CC BY
	2002	1090	0	0	0	70	0	120	0	0	0	0	1280	Ember's Yearly Electricity Data; Ember's European Electricity Review; Energy Institute Statistical Review of World Energy OurWorldInData.org/energy • CC BY
	2003	1140	0	0	0	70	0	100	0	0	0	0	1310	Ember's Yearly Electricity Data; Ember's European Electricity Review; Energy Institute Statistical Review of World Energy OurWorldInData.org/energy • CC BY
	2004	1260	0	0	0	70	0	140	0	0	0	0	1470	Ember's Yearly Electricity Data; Ember's European Electricity Review; Energy Institute Statistical Review of World Energy OurWorldInData.org/energy • CC BY
	2005	1310	0	0	0	60	0	160	0	0	0	0	1530	Ember's Yearly Electricity Data; Ember's European Electricity Review; Energy Institute Statistical Review of World Energy OurWorldInData.org/energy • CC BY
	2006	1340	0	0	0	60	0	170	0	0	0	0	1570	Ember's Yearly Electricity Data; Ember's European Electricity Review; Energy Institute Statistical Review of World Energy OurWorldInData.org/energy • CC BY
	2007	1370	0	0	0	60	0	150	0	0	0	0	1580	Ember's Yearly Electricity Data; Ember's European Electricity Review; Energy Institute Statistical Review of World Energy OurWorldInData.org/energy • CC BY
	2008	1520	0	0	0	60	0	120	0	0	0	0	1700	Ember's Yearly Electricity Data; Ember's European Electricity Review; Energy Institute Statistical Review of World Energy OurWorldInData.org/energy • CC BY
	2009	1490	0	0	0	60	0	120	0	0	0	0	1670	Ember's Yearly Electricity Data; Ember's European Electricity Review; Energy Institute Statistical Review of World Energy OurWorldInData.org/energy • CC BY
	2010	1740	0	0	0	60	0	120	0	0	0	0	1920	Ember's Yearly Electricity Data; Ember's European Electricity Review; Energy Institute Statistical Review of World Energy OurWorldInData.org/energy • CC BY
	2011	1790	0	0	0	60	0	120	0	0	0	0	1970	Ember's Yearly Electricity Data; Ember's European Electricity Review; Energy Institute Statistical Review of World Energy OurWorldInData.org/energy • CC BY
	2012	1860	10	0	0	50	0	130	0	0	0	0	2050	Ember's Yearly Electricity Data; Ember's European Electricity Review; Energy Institute Statistical Review of World Energy OurWorldInData.org/energy • CC BY
	2013	1860	10	0	0	50	0	130	0	0	0	0	2050	Ember's Yearly Electricity Data; Ember's European Electricity Review; Energy Institute Statistical Review of World Energy OurWorldInData.org/energy • CC BY
	2014	1970	20	0	0	60	0	120	0	0	0	0	2170	Ember's Yearly Electricity Data; Ember's European Electricity Review; Energy Institute Statistical Review of World Energy OurWorldInData.org/energy • CC BY
	2015	1960	30	0	0	50	0	130	0	0	0	0	2170	Ember's Yearly Electricity Data; Ember's European Electricity Review; Energy Institute Statistical Review of World Energy OurWorldInData.org/energy • CC BY
	2016	1940	30	0	0	50	0	130	0	0	0	0	2150	Ember's Yearly Electricity Data; Ember's European Electricity Review; Energy Institute Statistical Review of World Energy OurWorldInData.org/energy • CC BY
	2017	1820	40	0	0	50	0	0	0	0	0	0	1910	Ember's Yearly Electricity Data; Ember's European Electricity Review; Energy Institute Statistical Review of World Energy OurWorldInData.org/energy • CC BY
	2018	1420	10	0	0	50	0	330	0	0	0	0	1810	Ember's Yearly Electricity Data; Ember's European Electricity Review; Energy Institute Statistical Review of World Energy OurWorldInData.org/energy • CC BY
	2019	1670	10	0	0	50	0	70	0	0	0	0	1800	Ember's Yearly Electricity Data; Ember's European Electricity Review; Energy Institute Statistical Review of World Energy OurWorldInData.org/energy • CC BY
	2020	1973.87	0	0	0	73.389	0	182.82	68.0543	0	0	0	2298.14	INVENTORY
	2023	3018.7	208.447	0	0	73.389	0	182.82	68.0543	0	0	0	3551.41	INVENTORY
	2030	6059.21	208.447	0	0	73.389	0	182.82	68.0543	534.8	0	0	7126.72	INVENTORY
	2030	2729.1	91.0919	0	0	51.246	0	164.885	39.3233	0	0	0	3075.65	REGR_MVAR
	2030	2725.22	87.6488	0	0	49.97	0	164.115	37.1311	0	0	0	3064.08	REGR_LIN
	2030	3554.11	559.233	0	0	72.3225	0	131.957	67.9148	0	0	0	4385.54	ARIMA
	2030	2879.41	258.673	0	0	92.824	0	219.056	125.123	0	0	0	3575.08	REGR_POL
Mali	2000	230	0	0	0	50	0	780	0	0	0	0	1060	Ember's Yearly Electricity Data; Ember's European Electricity Review; Energy Institute Statistical Review of World Energy OurWorldInData.org/energy • CC BY
	2001	230	0	0	0	50	0	790	0	0	0	0	1070	Ember's Yearly Electricity Data; Ember's European Electricity Review; Energy Institute Statistical Review of World Energy OurWorldInData.org/energy • CC BY
	2002	240	0	0	0	50	0	820	0	0	0	0	1110	Ember's Yearly Electricity Data; Ember's European Electricity Review; Energy Institute Statistical Review of World Energy OurWorldInData.org/energy • CC BY
	2003	230	0	0	0	50	0	830	0	0	0	0	1110	Ember's Yearly Electricity Data; Ember's European Electricity Review; Energy Institute Statistical Review of World Energy OurWorldInData.org/energy • CC BY
	2004	250	0	0	0	50	0	960	0	0	0	0	1260	Ember's Yearly Electricity Data; Ember's European Electricity Review; Energy Institute Statistical Review of World Energy OurWorldInData.org/energy • CC BY
	2005	450	0	0	0	50	0	990	0	0	0	0	1490	Ember's Yearly Electricity Data; Ember's European Electricity Review; Energy Institute Statistical Review of World Energy OurWorldInData.org/energy • CC BY
	2006	480	0	0	0	50	0	1040	0	0	0	0	1570	Ember's Yearly Electricity Data; Ember's European Electricity Review; Energy Institute Statistical Review of World Energy OurWorldInData.org/energy • CC BY
	2007	470	0	0	0	50	0	1060	0	0	0	0	1580	Ember's Yearly Electricity Data; Ember's European Electricity Review; Energy Institute Statistical Review of World Energy OurWorldInData.org/energy • CC BY
	2008	570	0	0	0	50	0	1190	0	0	0	0	1810	Ember's Yearly Electricity Data; Ember's European Electricity Review; Energy Institute Statistical Review of World Energy OurWorldInData.org/energy • CC BY
	2009	670	0	0	0	50	0	840	0	0	0	0	1560	Ember's Yearly Electricity Data; Ember's European Electricity Review; Energy Institute Statistical Review of World Energy OurWorldInData.org/energy • CC BY
	2010	1100	10	0	0	50	0	1200	0	0	0	0	2360	Ember's Yearly Electricity Data; Ember's European Electricity Review; Energy Institute Statistical Review of World Energy OurWorldInData.org/energy • CC BY
	2011	1150	20	0	0	50	0	940	0	0	0	0	2160	Ember's Yearly Electricity Data; Ember's European Electricity Review; Energy Institute Statistical Review of World Energy OurWorldInData.org/energy • CC BY
	2012	1240	30	0	0	50	0	990	0	0	0	0	2310	Ember's Yearly Electricity Data; Ember's European Electricity Review; Energy Institute Statistical Review of World Energy OurWorldInData.org/energy • CC BY
	2013	1110	30	0	0	50	0	1010	0	0	0	0	2200	Ember's Yearly Electricity Data; Ember's European Electricity Review; Energy Institute Statistical Review of World Energy OurWorldInData.org/energy • CC BY
	2014	1380	30	0	0	50	0	1050	0	0	0	0	2510	Ember's Yearly Electricity Data; Ember's European Electricity Review; Energy Institute Statistical Review of World Energy OurWorldInData.org/energy • CC BY
	2015	1120	30	0	0	60	0	1300	0	0	0	0	2510	Ember's Yearly Electricity Data; Ember's European Electricity Review; Energy Institute Statistical Review of World Energy OurWorldInData.org/energy • CC BY
	2016	1480	30	0	0	60	0	1450	0	0	0	0	3020	Ember's Yearly Electricity Data; Ember's European Electricity Review; Energy Institute Statistical Review of World Energy OurWorldInData.org/energy • CC BY
	2017	1480	30	0	0	60	0	1870	0	0	0	0	3440	Ember's Yearly Electricity Data; Ember's European Electricity Review; Energy Institute Statistical Review of World Energy OurWorldInData.org/energy • CC BY
	2018	1360	30	0	0	60	0	2160	0	0	0	0	3610	Ember's Yearly Electricity Data; Ember's European Electricity Review; Energy Institute Statistical Review of World Energy OurWorldInData.org/energy • CC BY
	2019	1370	30	0	0	60	0	2350	0	0	0	0	3810	Ember's Yearly Electricity Data; Ember's European Electricity Review; Energy Institute Statistical Review of World Energy OurWorldInData.org/energy • CC BY
	2020	1924.21	81.6146	0	0	0	0	794.431	0	0	0	0	2800.26	INVENTORY
	2023	2764.36	120.402	0	0	0	0	816.261	0	0	0	0	3701.03	INVENTORY
	2030	3869.41	336.248	0	0	0	0	816.261	0	0	0	0	5021.92	INVENTORY
	2030	2783.56	94.8583	0	0	30.2572	0	1794.07	0	0	0	0	4702.75	REGR_MVAR
	2030	2767.34	93.1975	0	0	31.6707	0	1813.05	0	0	0	0	4705.26	REGR_LIN
	2030	2793.07	125.459	0	0	0.0743354	0	1050.73	0	0	0	0	3969.34	ARIMA
	2030	3584.44	189.916	0	0	0	0	1332.38	0	0	0	0	5106.74	REGR_POL	-34.4269
Mauritania	2000	30	0	0	0	0	0	390	0	0	0	0	420	Ember's Yearly Electricity Data; Ember's European Electricity Review; Energy Institute Statistical Review of World Energy OurWorldInData.org/energy • CC BY
	2001	30	0	0	0	0	0	440	0	0	0	0	470	Ember's Yearly Electricity Data; Ember's European Electricity Review; Energy Institute Statistical Review of World Energy OurWorldInData.org/energy • CC BY
	2002	30	0	0	0	0	0	500	0	0	0	0	530	Ember's Yearly Electricity Data; Ember's European Electricity Review; Energy Institute Statistical Review of World Energy OurWorldInData.org/energy • CC BY
	2003	40	0	0	0	0	0	460	0	0	0	0	500	Ember's Yearly Electricity Data; Ember's European Electricity Review; Energy Institute Statistical Review of World Energy OurWorldInData.org/energy • CC BY
	2004	40	0	0	0	0	0	500	0	0	0	0	540	Ember's Yearly Electricity Data; Ember's European Electricity Review; Energy Institute Statistical Review of World Energy OurWorldInData.org/energy • CC BY
	2005	50	0	0	0	0	0	480	0	0	0	0	530	Ember's Yearly Electricity Data; Ember's European Electricity Review; Energy Institute Statistical Review of World Energy OurWorldInData.org/energy • CC BY
	2006	50	0	0	0	0	0	570	0	0	0	0	620	Ember's Yearly Electricity Data; Ember's European Electricity Review; Energy Institute Statistical Review of World Energy OurWorldInData.org/energy • CC BY
	2007	50	0	0	0	0	0	590	0	0	0	0	640	Ember's Yearly Electricity Data; Ember's European Electricity Review; Energy Institute Statistical Review of World Energy OurWorldInData.org/energy • CC BY
	2008	60	0	0	0	0	0	660	0	0	0	0	720	Ember's Yearly Electricity Data; Ember's European Electricity Review; Energy Institute Statistical Review of World Energy OurWorldInData.org/energy • CC BY
	2009	110	0	0	0	0	0	660	0	0	0	0	770	Ember's Yearly Electricity Data; Ember's European Electricity Review; Energy Institute Statistical Review of World Energy OurWorldInData.org/energy • CC BY
	2010	120	0	0	0	0	0	730	0	0	0	0	850	Ember's Yearly Electricity Data; Ember's European Electricity Review; Energy Institute Statistical Review of World Energy OurWorldInData.org/energy • CC BY
	2011	130	0	0	0	0	0	740	0	0	0	0	870	Ember's Yearly Electricity Data; Ember's European Electricity Review; Energy Institute Statistical Review of World Energy OurWorldInData.org/energy • CC BY
	2012	140	0	0	0	0	0	820	0	0	0	0	960	Ember's Yearly Electricity Data; Ember's European Electricity Review; Energy Institute Statistical Review of World Energy OurWorldInData.org/energy • CC BY
	2013	170	30	0	10	0	0	770	0	0	0	0	980	Ember's Yearly Electricity Data; Ember's European Electricity Review; Energy Institute Statistical Review of World Energy OurWorldInData.org/energy • CC BY
	2014	180	30	0	10	0	0	810	0	0	0	0	1030	Ember's Yearly Electricity Data; Ember's European Electricity Review; Energy Institute Statistical Review of World Energy OurWorldInData.org/energy • CC BY
	2015	190	30	0	100	0	0	840	0	0	0	0	1160	Ember's Yearly Electricity Data; Ember's European Electricity Review; Energy Institute Statistical Review of World Energy OurWorldInData.org/energy • CC BY
	2016	130	60	0	100	0	0	870	0	0	0	0	1160	Ember's Yearly Electricity Data; Ember's European Electricity Review; Energy Institute Statistical Review of World Energy OurWorldInData.org/energy • CC BY
	2017	170	60	0	100	0	0	1020	0	0	0	0	1350	Ember's Yearly Electricity Data; Ember's European Electricity Review; Energy Institute Statistical Review of World Energy OurWorldInData.org/energy • CC BY
	2018	190	150	0	100	0	0	1020	0	0	0	0	1460	Ember's Yearly Electricity Data; Ember's European Electricity Review; Energy Institute Statistical Review of World Energy OurWorldInData.org/energy • CC BY
	2019	200	150	0	120	0	0	1100	0	0	0	0	1570	Ember's Yearly Electricity Data; Ember's European Electricity Review; Energy Institute Statistical Review of World Energy OurWorldInData.org/energy • CC BY
	2020	0	79.4789	0	104.604	0	0	1144.88	0	0	0	0	1328.96	INVENTORY
	2023	0	79.4789	0	414.95	0	0	1144.88	0	0	0	0	1639.31	INVENTORY
	2030	0	79.4789	0	414.95	0	0	1144.88	1822.5	0	0	0	3461.81	INVENTORY
	2030	178.372	137.661	0	258.922	0	0	1418.36	0	0	0	0	1993.31	REGR_MVAR
	2030	189.132	137.167	0	247.486	0	0	1421.9	0	0	0	0	1995.68	REGR_LIN
	2030	3.91356	79.6404	0	816.691	0	0	1353.47	0	0	0	0	2253.71	ARIMA
	2030	0	245.439	0	656.149	0	0	1544.36	0	0	0	0	2445.94	REGR_POL	-106.243
Mauritius	2000	90	0	0	0	430	0	890	0	360	0	0	1770	Ember's Yearly Electricity Data; Ember's European Electricity Review; Energy Institute Statistical Review of World Energy OurWorldInData.org/energy • CC BY
	2001	70	0	0	0	480	0	900	0	470	0	0	1920	Ember's Yearly Electricity Data; Ember's European Electricity Review; Energy Institute Statistical Review of World Energy OurWorldInData.org/energy • CC BY
	2002	90	0	0	0	450	0	910	0	510	0	0	1960	Ember's Yearly Electricity Data; Ember's European Electricity Review; Energy Institute Statistical Review of World Energy OurWorldInData.org/energy • CC BY
	2003	120	0	0	0	450	0	1020	0	500	0	0	2090	Ember's Yearly Electricity Data; Ember's European Electricity Review; Energy Institute Statistical Review of World Energy OurWorldInData.org/energy • CC BY
	2004	120	0	0	0	470	0	1100	0	470	0	0	2160	Ember's Yearly Electricity Data; Ember's European Electricity Review; Energy Institute Statistical Review of World Energy OurWorldInData.org/energy • CC BY
	2005	110	0	0	0	450	0	1090	0	610	0	0	2260	Ember's Yearly Electricity Data; Ember's European Electricity Review; Energy Institute Statistical Review of World Energy OurWorldInData.org/energy • CC BY
	2006	80	0	0	0	450	0	1030	0	800	0	0	2360	Ember's Yearly Electricity Data; Ember's European Electricity Review; Energy Institute Statistical Review of World Energy OurWorldInData.org/energy • CC BY
	2007	80	0	0	0	470	0	920	0	990	0	0	2460	Ember's Yearly Electricity Data; Ember's European Electricity Review; Energy Institute Statistical Review of World Energy OurWorldInData.org/energy • CC BY
	2008	110	0	0	0	490	0	830	0	1130	0	0	2560	Ember's Yearly Electricity Data; Ember's European Electricity Review; Energy Institute Statistical Review of World Energy OurWorldInData.org/energy • CC BY
	2009	120	0	0	0	490	0	950	0	1010	0	0	2570	Ember's Yearly Electricity Data; Ember's European Electricity Review; Energy Institute Statistical Review of World Energy OurWorldInData.org/energy • CC BY
	2010	100	0	0	0	550	0	1000	0	1040	0	0	2690	Ember's Yearly Electricity Data; Ember's European Electricity Review; Energy Institute Statistical Review of World Energy OurWorldInData.org/energy • CC BY
	2011	50	0	0	0	490	0	1080	0	1110	0	0	2730	Ember's Yearly Electricity Data; Ember's European Electricity Review; Energy Institute Statistical Review of World Energy OurWorldInData.org/energy • CC BY
	2012	70	0	0	0	500	0	1070	0	1150	0	0	2790	Ember's Yearly Electricity Data; Ember's European Electricity Review; Energy Institute Statistical Review of World Energy OurWorldInData.org/energy • CC BY
	2013	90	0	0	0	490	0	1070	0	1210	0	0	2860	Ember's Yearly Electricity Data; Ember's European Electricity Review; Energy Institute Statistical Review of World Energy OurWorldInData.org/energy • CC BY
	2014	90	30	0	0	480	0	1080	0	1260	0	0	2940	Ember's Yearly Electricity Data; Ember's European Electricity Review; Energy Institute Statistical Review of World Energy OurWorldInData.org/energy • CC BY
	2015	120	30	0	0	530	0	1130	0	1180	0	0	2990	Ember's Yearly Electricity Data; Ember's European Electricity Review; Energy Institute Statistical Review of World Energy OurWorldInData.org/energy • CC BY
	2016	100	30	0	20	520	0	1110	0	1270	0	0	3050	Ember's Yearly Electricity Data; Ember's European Electricity Review; Energy Institute Statistical Review of World Energy OurWorldInData.org/energy • CC BY
	2017	90	40	0	10	480	0	1180	0	1310	0	0	3110	Ember's Yearly Electricity Data; Ember's European Electricity Review; Energy Institute Statistical Review of World Energy OurWorldInData.org/energy • CC BY
	2018	120	50	0	10	460	0	1220	0	1260	0	0	3120	Ember's Yearly Electricity Data; Ember's European Electricity Review; Energy Institute Statistical Review of World Energy OurWorldInData.org/energy • CC BY
	2019	100	130	0	10	460	0	1360	0	1170	0	0	3230	Ember's Yearly Electricity Data; Ember's European Electricity Review; Energy Institute Statistical Review of World Energy OurWorldInData.org/energy • CC BY
	2020	100.193	22.3816	0	17.5428	1583.55	0	899.546	205.2	1057.77	0	0	3886.18	INVENTORY
	2023	192.644	161.14	0	33.2714	1583.55	0	899.546	205.2	1057.77	0	0	4133.12	INVENTORY
	2030	192.644	366.1	0	33.2714	1583.55	0	899.546	205.2	1057.77	0	0	4338.08	INVENTORY
	2030	119.33	95.3545	0	18.1554	874.634	0	1220.13	66.8316	1765.77	0	0	4160.21	REGR_MVAR
	2030	130.775	112.61	0	23.5136	1113.25	0	1192.25	111.959	1714.41	0	0	4398.77	REGR_LIN
	2030	162.717	54.5441	0	32.5492	1576.62	0	1003.8	204.744	1065.19	0	0	4100.17	ARIMA same as REGR_LIN regression because we only have three datapoints
	2030	227.826	279.848	0	60.4984	2431.49	0	929.762	377.429	547.259	0	0	4854.12	REGR_POL same as REGR_LIN regression because we only have three datapoints
Morocco (+Western Sahara)	1990	1220	0	0	0	0	0	6196	0	2212	0	0	9628	IEA
	1991	1226	0	0	0	0	0	6163	0	1816	0	0	9205	IEA
	1992	964	0	0	0	0	0	7087	0	1668	0	0	9719	IEA
	1993	443	0	0	0	0	0	6932	0	2535	0	0	9910	IEA
	1994	840	0	0	0	0	0	7692	0	2938	0	0	11470	IEA
	1995	611	0	0	0	0	0	5513	0	5968	0	0	12092	IEA
	1996	1957	0	0	0	0	0	4642	0	5939	0	0	12538	IEA
	1997	2083	0	0	0	0	0	5107	0	6403	0	0	13593	IEA
	1998	1777	0	0	0	0	0	3719	0	7472	0	0	12968	IEA
	1999	825	0	0	0	0	0	5162	0	6908	0	0	12895	IEA
	2000	718	0	0	64	0	0	3298	0	8783	0	0	12863	IEA
	2001	871	0	0	206	0	0	2330	0	11639	0	0	15046	IEA
	2002	850	0	0	194	0	0	2674	0	11517	0	0	15235	IEA
	2003	1456	0	0	203	0	0	3168	0	11751	0	0	16578	IEA
	2004	1617	0	0	199	0	0	3330	0	12519	0	0	17665	IEA
	2005	1426	0	0	206	0	0	3457	2003	12731	0	0	19823	IEA
	2006	1601	0	0	183	0	0	3309	2512	12902	0	0	20507	IEA
	2007	1331	0	0	279	0	0	3455	2823	12457	0	0	20345	IEA
	2008	1373	0	0	298	0	0	4843	2867	11662	0	0	21043	IEA
	2009	2952	0	0	391	0	0	4446	3054	10863	0	0	21706	IEA
	2010	3631	0	0	659	0	0	5564	2963	10866	0	0	23683	IEA
	2011	2139	0	0	692	0	0	6795	4051	11679	0	0	25356	IEA
	2012	1816	0	0	728	0	0	7058	6201	11856	0	0	27659	IEA
	2013	2990	0	0	1356	0	0	4742	5823	12030	1302	0	28243	IEA
	2014	2033	0	0	1924	0	0	2707	5600	15818	1302	0	29384	IEA
	2015	2281	1	4	2519	0	0	2211	5784	17113	1302	0	31215	IEA
	2016	1662	1	400	3000	0	0	2882	5909	16985	1302	0	32141	IEA
	2017	1564	1	414	3034	0	0	3493	5836	17545	1302	0	33189	IEA
	2018	1997	156	793	3863	0	0	1249	5197	21260	1302	0	35817	IEA
	2019	1653	395	1186	4723	0	0	792	4697	26899	1302	0	41647	IEA
	2020	1562.04	417.011	1222.18	2996.02	97.6457	0	2098.75	10112.4	27999	720.321	0	47225.4	INVENTORY
	2023	1562.04	417.011	1222.18	7444.23	97.6457	0	2098.75	10112.4	27999	720.321	0	51673.6	INVENTORY
	2030	2008.26	1049.04	1222.18	15138.9	97.6457	0	2261.33	10112.4	27999	720.321	0	60609.1	INVENTORY
	2030	2498.24	223.104	809.865	4709.79	33.1492	0	1247.96	9860.47	28714.4	1374.27	0	49471.3	REGR_MVAR
	2030	2499.43	223.312	808.473	4699.61	33.3269	0	1239.74	9848.01	28738.4	1362.72	0	49453	REGR_LIN
	2030	1736.44	432.211	1229.02	7977.04	97.9599	0	3220.89	11396.2	28011	567.948	0	54668.7	ARIMA
	2030	1504.58	653.61	2180.19	10302.8	109.267	0	1813.29	15049.4	34932.3	2389.56	0	68935	REGR_POL
Mozambique	1990	284	0	0	0	7	0	107	0	63	0	0	461	IEA
	1991	323	0	0	0	5	0	69	0	79	0	0	476	IEA
	1992	325	0	0	0	3	0	41	1	49	0	0	419	IEA
	1993	344	0	0	0	4	0	31	1	16	0	0	396	IEA
	1994	366	0	0	0	4	0	28	1	0	0	0	399	IEA
	1995	379	0	0	0	6	0	28	1	0	0	0	414	IEA
	1996	449	0	0	0	6	0	26	1	0	0	0	482	IEA
	1997	977	0	0	0	5	0	26	2	0	0	0	1010	IEA
	1998	6837	0	0	0	7	0	25	2	0	0	0	6871	IEA
	1999	7694	0	0	0	10	0	22	2	0	0	0	7728	IEA
	2000	9652	0	0	0	8	0	42	2	0	0	0	9704	IEA
	2001	11841	0	0	0	14	0	42	2	0	0	0	11899	IEA
	2002	12674	0	0	0	32	0	34	4	0	0	0	12744	IEA
	2003	10870	0	0	0	39	0	34	3	0	0	0	10946	IEA
	2004	11668	0	0	0	38	0	39	7	0	0	0	11752	IEA
	2005	13264	0	0	0	45	0	14	7	0	0	0	13330	IEA
	2006	14717	0	0	0	41	0	12	8	0	0	0	14778	IEA
	2007	16063	0	0	0	41	0	3	10	0	0	0	16117	IEA
	2008	15114	0	0	0	49	0	1	12	0	0	0	15176	IEA
	2009	16950	0	0	0	44	0	1	12	0	0	0	17007	IEA
	2010	16647	0	0	0	54	0	1	18	0	0	0	16720	IEA
	2011	16481	0	0	0	68	0	0	106	0	0	0	16655	IEA
	2012	14860	0	0	0	60	0	0	108	0	0	0	15028	IEA
	2013	14658	1	0	0	53	0	0	211	0	0	0	14923	IEA
	2014	16184	2	0	0	63	0	6	209	0	0	0	16464	IEA
	2015	17093	3	0	0	130	0	19	1272	0	0	0	18517	IEA
	2016	15605	4	0	0	131	0	428	2826	0	0	0	18994	IEA
	2017	14058	3	0	0	138	0	649	2793	0	0	0	17641	IEA
	2018	13899	3	0	0	118	0	254	2866	0	0	0	17140	IEA
	2019	14929	32	0	0	105	0	139	3776	0	0	0	18981	IEA
	2020	15811.6	0.0267	0	0	79.604	0	17.8789	2388.22	0	0	0	18297.3	INVENTORY
	2023	15811.6	0.0267	0	0	79.604	0	17.8789	5996.72	0	0	0	21905.9	INVENTORY
	2030	34982.5	141.507	0	0	79.604	0	17.8789	16306.7	0	0	0	51528.2	INVENTORY
	2030	23895.5	6.9456	0	0	140.598	0	175.381	3608.48	0	0	0	27826.9	REGR_MVAR	-13.2748
	2030	24909.6	6.72221	0	0	141.373	0	172.315	3362.33	0	0	0	28592.3	REGR_LIN	-19.7405
	2030	16008.4	6.25511	0	0	80.2932	0	27.5015	6298.08	0.00366284	0	0	22420.5	ARIMA
	2030	9758.64	164.931	0	0	164.931	0	372.033	13766.9	44.1198	0	0	24271.5	REGR_POL
Namibia	1991	1322	0	0	0	0	0	46	0	21	0	0	1389	IEA
	1992	1149	0	0	0	0	0	7	0	14	0	0	1170	IEA
	1993	967	0	0	0	0	0	27	0	173	0	0	1167	IEA
	1994	672	0	0	0	0	0	21	0	181	0	0	874	IEA
	1995	1134	0	0	0	0	0	12	0	25	0	0	1171	IEA
	1996	854	0	0	0	0	0	18	0	21	0	0	893	IEA
	1997	610	0	0	0	0	0	17	0	15	0	0	642	IEA
	1998	992	0	0	0	0	0	12	0	15	0	0	1019	IEA
	1999	1169	0	0	0	0	0	29	0	11	0	0	1209	IEA
	2000	1396	0	0	0	0	0	0	0	11	0	0	1407	IEA
	2001	1211	0	0	0	0	0	0	0	0	0	0	1211	IEA
	2002	1423	0	0	0	0	0	1	0	5	0	0	1429	IEA
	2003	1419	1	0	0	0	0	1	0	1	0	0	1422	IEA
	2004	1367	1	0	0	0	0	2	0	10	0	0	1380	IEA
	2005	1656	1	0	1	0	0	1	0	3	0	0	1662	IEA
	2006	1512	1	0	1	0	0	10	0	84	0	0	1608	IEA
	2007	1542	1	0	1	0	0	3	0	31	0	0	1578	IEA
	2008	1395	1	0	1	0	0	10	0	167	0	0	1574	IEA
	2009	1409	1	0	1	0	0	3	0	78	0	0	1492	IEA
	2010	1247	2	0	1	0	0	3	0	55	0	0	1308	IEA
	2011	1404	2	0	1	0	0	6	0	20	0	0	1433	IEA
	2012	1607	3	0	1	0	0	21	0	15	0	0	1647	IEA
	2013	1272	4	0	1	0	0	18	0	41	0	0	1336	IEA
	2014	1485	5	0	1	0	0	13	0	0	0	0	1504	IEA
	2015	1502	13	0	1	0	0	27	0	7	0	0	1550	IEA
	2016	1359	31	0	1	0	0	9	0	53	0	0	1453	IEA
	2017	1593	74	0	4	0	0	0	0	66	0	0	1737	IEA
	2018	1144	232	0	18	0	0	0	0	21	0	0	1415	IEA
	2019	954	356	0	18	0	0	7	0	44	0	0	1379	IEA
	2020	0	279.824	0	10.9156	0.16675	0	5.95883	0	53	0	0	349.865	INVENTORY
	2023	0	507.524	0	106.973	0.16675	0	85.9588	0	53	0	0	753.623	INVENTORY
	2030	2100	608.324	0	574.129	218.167	0	87.4866	3376	53.04	0	0	7017.15	INVENTORY
	2030	1047.92	263.848	0	31.536	0.0623927	0	17.7643	0	34.594	0	0	1395.73	REGR_MVAR
	2030	1105.44	248.43	0	29.082	0.0591935	0	15.3445	0	33.6268	0	0	1431.98	REGR_LIN
	2030	0	569.708	0	179.15	0	0	82.7156	0	41.9102	0	0	873.484	ARIMA	-8.06708
	2030	0	710.819	0	93.7114	0	0	81.79	0	89.1865	0	0	975.507	REGR_POL	-624.468
Niger	1990	0	0	0	0	0	0	59	0	111	0	0	170	IEA
	1991	0	0	0	0	0	0	51	0	110	0	0	161	IEA
	1992	0	0	0	0	0	0	51	0	114	0	0	165	IEA
	1993	0	0	0	0	0	0	55	0	105	0	0	160	IEA
	1994	0	0	0	0	0	0	46	0	102	0	0	148	IEA
	1995	0	0	0	0	0	0	34	0	115	0	0	149	IEA
	1996	0	0	0	0	0	0	34	0	118	0	0	152	IEA
	1997	0	0	0	0	0	0	42	0	109	0	0	151	IEA
	1998	0	0	0	0	0	0	34	0	112	0	0	146	IEA
	1999	0	0	0	0	0	0	38	0	114	0	0	152	IEA
	2000	0	0	0	0	0	0	71	0	135	0	0	206	IEA
	2001	0	0	0	0	0	0	46	0	134	0	0	180	IEA
	2002	0	0	0	0	0	0	48	0	143	0	0	191	IEA
	2003	0	0	0	0	0	0	46	0	148	0	0	194	IEA
	2004	0	0	0	0	0	0	52	0	153	0	0	205	IEA
	2005	0	2	0	0	0	0	69	0	158	0	0	229	IEA
	2006	0	2	0	0	0	0	49	0	167	0	0	218	IEA
	2007	0	2	0	0	0	0	70	0	152	0	0	224	IEA
	2008	0	3	0	0	0	0	52	0	173	0	0	228	IEA
	2009	0	3	0	0	0	0	66	0	188	0	0	257	IEA
	2010	0	3	0	0	0	0	88	0	202	0	0	293	IEA
	2011	0	0	0	0	0	0	87	0	255	0	0	342	IEA
	2012	0	0	0	0	0	0	145	0	254	0	0	399	IEA
	2013	0	4	0	0	0	0	203	0	236	0	0	443	IEA
	2014	0	4	0	0	0	0	192	0	247	0	0	443	IEA
	2015	0	4	0	0	0	0	306	0	221	0	0	531	IEA
	2016	0	5	0	0	0	0	473	0	215	0	0	693	IEA
	2017	0	10	0	0	0	0	344	0	207	0	0	561	IEA
	2018	0	13	0	0	0	0	290	44	187	0	0	534	IEA
	2019	0	24	0	0	0	0	394	47	203	0	0	668	IEA
	2020	0	10.815	0	0	0	0	853.347	1.7692	219.995	0	0	1085.93	INVENTORY
	2023	0	88.065	0	0	0	0	853.347	1.7692	219.995	0	0	1163.18	INVENTORY
	2030	780.143	165.315	0	0	0	0	886.497	1.76921	1399.6	0	0	3233.32	INVENTORY
	2030	0	29.068	0	0	0	0	604.905	14.5163	274.825	0	0	923.315	REGR_MVAR
	2030	0	27.2276	0	0	0	0	575.988	13.7584	280.697	0	0	897.671	REGR_LIN
	2030	0	211.541	0	0	0	0	840.306	2.81368	220.156	0	0	1274.82	ARIMA
	2030	0	79.0659	0	0	0	0	1302.92	31.4991	254.409	0	0	1667.9	REGR_POL
Nigeria	1990	4387	0	0	0	0	0	1840	7223	13	0	0	13463	IEA
	1991	5931	0	0	0	0	0	1645	6578	13	0	0	14167	IEA
	1992	6059	0	0	0	0	0	2133	6628	14	0	0	14834	IEA
	1993	5572	0	0	0	0	0	1953	6980	0	0	0	14505	IEA
	1994	5562	0	0	0	0	0	1710	8259	0	0	0	15531	IEA
	1995	5500	0	0	0	0	0	3026	7331	0	0	0	15857	IEA
	1996	5500	0	0	0	0	0	3313	7430	0	0	0	16243	IEA
	1997	5593	0	0	0	0	0	0	10524	0	0	0	16117	IEA
	1998	5775	0	0	0	0	0	0	9336	0	0	0	15111	IEA
	1999	6148	0	0	0	0	0	0	9941	0	0	0	16089	IEA
	2000	5628	0	0	0	0	0	0	9467	0	0	0	15095	IEA
	2001	5909	0	0	0	0	0	0	9907	0	0	0	15816	IEA
	2002	8234	0	0	0	0	0	0	13620	0	0	0	21854	IEA
	2003	7448	0	0	0	0	0	0	13074	0	0	0	20522	IEA
	2004	8108	0	0	0	0	0	0	16506	0	0	0	24614	IEA
	2005	7768	0	0	0	0	0	0	16169	0	0	0	23937	IEA
	2006	6263	0	0	0	0	0	0	17333	0	0	0	23596	IEA
	2007	6227	0	0	0	0	0	0	17444	0	0	0	23671	IEA
	2008	5721	0	0	0	0	0	0	16862	0	0	0	22583	IEA
	2009	4529	0	0	0	0	0	0	16721	0	0	0	21250	IEA
	2010	6374	0	0	0	0	0	0	21221	0	0	0	27595	IEA
	2011	5883	2	0	0	0	0	0	22919	0	0	0	28804	IEA
	2012	5659	2	0	0	0	0	0	25404	0	0	0	31065	IEA
	2013	5326	3	0	0	0	0	0	28728	0	0	0	34057	IEA
	2014	5346	6	0	0	0	0	0	35734	0	0	0	41086	IEA
	2015	6423	16	0	0	0	0	0	38578	0	0	0	45017	IEA
	2016	8150	22	0	0	0	0	0	44181	0	0	0	52353	IEA
	2017	7746	30	0	0	0	0	0	27242	0	0	0	35018	IEA
	2018	7694	36	0	0	0	0	0	28898	0	0	0	36628	IEA
	2019	8344	54	0	0	0	0	0	27992	0	0	0	36390	IEA
	2020	7881.18	3.4482	0	0	23	0	1699.52	31759.3	0	486.6	0	41853	INVENTORY
	2023	10738.5	6.4042	0	9.5391	23	0	1699.52	33772.1	0	486.6	0	46735.7	INVENTORY
	2030	25662.5	1162.2	0	9.53906	23	0	1699.52	53618.2	14155.2	2425.7	35272.3	134028	INVENTORY
	2030	8493.63	25.46	0	1.86205	8.30077	0	0	43890.3	0	175.616	0	52595.1	REGR_MVAR	-426.615
	2030	8479.09	24.5034	0	1.75302	7.85001	0	0	43728.8	0	166.079	0	52408	REGR_LIN	-589.065
	2030	10785.1	6.26741	0	42.3013	22.9906	0	966.079	35195.9	1.10818e-21	486.799	0	47505.5	ARIMA	-2.91433e-159
	2030	10485.5	48.0033	0	6.50693	25.8418	0	3300.41	49610.4	8.7421	544.085	0	64029.4	REGR_POL
Rwanda	1990	167	0	0	0	0	0	0	0	0	0	0	167	IEA
	1991	165	0	0	0	0	0	0	0	0	0	0	165	IEA
	1992	172	0	0	0	0	0	0	0	0	0	0	172	IEA
	1993	155	0	0	0	0	0	0	0	0	0	0	155	IEA
	1994	158	0	0	0	0	0	0	0	0	0	0	158	IEA
	1995	160	0	0	0	0	0	0	0	0	0	0	160	IEA
	1996	150	0	0	0	0	0	0	0	0	0	0	150	IEA
	1997	140	0	0	0	0	0	0	0	0	0	0	140	IEA
	1998	126	0	0	0	0	0	0	0	0	0	0	126	IEA
	1999	128	0	0	0	0	0	0	0	0	0	0	128	IEA
	2000	105	0	0	0	1	0	61	0	0	0	0	167	IEA
	2001	89	0	0	0	1	0	60	0	0	0	0	150	IEA
	2002	98	0	0	0	1	0	72	0	0	0	0	171	IEA
	2003	118	0	0	0	1	0	61	0	0	0	0	180	IEA
	2004	84	0	0	0	1	0	61	0	0	0	0	146	IEA
	2005	99	0	0	0	1	0	91	0	0	0	0	191	IEA
	2006	127	0	0	0	1	0	138	0	0	0	0	266	IEA
	2007	122	0	0	0	2	0	128	0	0	0	0	252	IEA
	2008	157	0	0	0	1	0	127	0	0	0	0	285	IEA
	2009	161	0	0	0	2	0	146	3	0	0	0	312	IEA
	2010	112	0	0	0	2	0	164	9	0	0	0	287	IEA
	2011	149	0	0	0	2	0	191	6	0	0	0	348	IEA
	2012	181	0	0	0	2	0	201	9	0	0	0	393	IEA
	2013	147	1	0	0	2	0	209	10	0	0	0	369	IEA
	2014	204	7	0	0	2	0	192	16	0	0	0	421	IEA
	2015	282	18	0	0	2	0	202	23	0	0	0	527	IEA
	2016	325	20	0	0	2	0	211	105	0	0	0	663	IEA
	2017	278	21	0	0	1	0	217	109	27	0	0	653	IEA
	2018	310	24	0	0	1	0	236	179	27	0	0	777	IEA
	2019	402	31	0	0	1	0	190	211	19	0	0	854	IEA
	2020	326.42	38.9575	0	0	1.98	0	200.102	102.83	0	0	0	670.29	INVENTORY
	2023	589.358	38.9575	0	0	245.16	0	200.102	102.83	0	0	0	1176.41	INVENTORY
	2030	782.496	84.4075	0	0	434.7	0	200.102	102.83	0	0	0	1604.54	INVENTORY
	2030	384.186	30.2871	0	0	50.8364	0	305.902	129.181	10.3257	0	0	910.719	REGR_MVAR
	2030	369.731	29.3577	0	0	47.4587	0	319.9	126.072	10.1528	0	0	902.672	REGR_LIN
	2030	604.331	37.1625	0	0	1013.61	0	209.342	92.3267	0.106806	0	0	1956.88	ARIMA
	2030	819.104	71.9963	0	0	167.868	0	242.376	285.753	20.6506	0	0	1607.75	REGR_POL
Sao Tome & Principe	2000	10	0	0	0	0	0	20	0	0	0	0	30	Ember's Yearly Electricity Data; Ember's European Electricity Review; Energy Institute Statistical Review of World Energy OurWorldInData.org/energy • CC BY
	2001	0	0	0	0	0	0	20	0	0	0	0	20	Ember's Yearly Electricity Data; Ember's European Electricity Review; Energy Institute Statistical Review of World Energy OurWorldInData.org/energy • CC BY
	2002	10	0	0	0	0	0	30	0	0	0	0	40	Ember's Yearly Electricity Data; Ember's European Electricity Review; Energy Institute Statistical Review of World Energy OurWorldInData.org/energy • CC BY
	2003	10	0	0	0	0	0	30	0	0	0	0	40	Ember's Yearly Electricity Data; Ember's European Electricity Review; Energy Institute Statistical Review of World Energy OurWorldInData.org/energy • CC BY
	2004	10	0	0	0	0	0	30	0	0	0	0	40	Ember's Yearly Electricity Data; Ember's European Electricity Review; Energy Institute Statistical Review of World Energy OurWorldInData.org/energy • CC BY
	2005	0	0	0	0	0	0	40	0	0	0	0	40	Ember's Yearly Electricity Data; Ember's European Electricity Review; Energy Institute Statistical Review of World Energy OurWorldInData.org/energy • CC BY
	2006	10	0	0	0	0	0	40	0	0	0	0	50	Ember's Yearly Electricity Data; Ember's European Electricity Review; Energy Institute Statistical Review of World Energy OurWorldInData.org/energy • CC BY
	2007	10	0	0	0	0	0	40	0	0	0	0	50	Ember's Yearly Electricity Data; Ember's European Electricity Review; Energy Institute Statistical Review of World Energy OurWorldInData.org/energy • CC BY
	2008	10	0	0	0	0	0	40	0	0	0	0	50	Ember's Yearly Electricity Data; Ember's European Electricity Review; Energy Institute Statistical Review of World Energy OurWorldInData.org/energy • CC BY
	2009	10	0	0	0	0	0	50	0	0	0	0	60	Ember's Yearly Electricity Data; Ember's European Electricity Review; Energy Institute Statistical Review of World Energy OurWorldInData.org/energy • CC BY
	2010	0	0	0	0	0	0	50	0	0	0	0	50	Ember's Yearly Electricity Data; Ember's European Electricity Review; Energy Institute Statistical Review of World Energy OurWorldInData.org/energy • CC BY
	2011	10	0	0	0	0	0	60	0	0	0	0	70	Ember's Yearly Electricity Data; Ember's European Electricity Review; Energy Institute Statistical Review of World Energy OurWorldInData.org/energy • CC BY
	2012	10	0	0	0	0	0	70	0	0	0	0	80	Ember's Yearly Electricity Data; Ember's European Electricity Review; Energy Institute Statistical Review of World Energy OurWorldInData.org/energy • CC BY
	2013	10	0	0	0	0	0	60	0	0	0	0	70	Ember's Yearly Electricity Data; Ember's European Electricity Review; Energy Institute Statistical Review of World Energy OurWorldInData.org/energy • CC BY
	2014	10	0	0	0	0	0	70	0	0	0	0	80	Ember's Yearly Electricity Data; Ember's European Electricity Review; Energy Institute Statistical Review of World Energy OurWorldInData.org/energy • CC BY
	2015	10	0	0	0	0	0	90	0	0	0	0	100	Ember's Yearly Electricity Data; Ember's European Electricity Review; Energy Institute Statistical Review of World Energy OurWorldInData.org/energy • CC BY
	2016	10	0	0	0	0	0	100	0	0	0	0	110	Ember's Yearly Electricity Data; Ember's European Electricity Review; Energy Institute Statistical Review of World Energy OurWorldInData.org/energy • CC BY
	2017	0	0	0	0	0	0	100	0	0	0	0	100	Ember's Yearly Electricity Data; Ember's European Electricity Review; Energy Institute Statistical Review of World Energy OurWorldInData.org/energy • CC BY
	2018	0	0	0	0	0	0	100	0	0	0	0	100	Ember's Yearly Electricity Data; Ember's European Electricity Review; Energy Institute Statistical Review of World Energy OurWorldInData.org/energy • CC BY
	2019	10	0	0	0	0	0	100	0	0	0	0	110	Ember's Yearly Electricity Data; Ember's European Electricity Review; Energy Institute Statistical Review of World Energy OurWorldInData.org/energy • CC BY
	2020	15.3912	0	0	0	0	0	31.1712	0	0	0	0	46.5624	INVENTORY
	2023	15.3912	3.0316	0	0	0	0	31.1712	0	0	0	0	49.594	INVENTORY
	2030	17.9564	9.9216	0	0	0	0	31.1712	117.69	0	0	0	176.739	INVENTORY
	2030	11.1675	0.941478	0	0	0	0	106.292	0	0	0	0	118.401	REGR_MVAR
	2030	11.0761	0.921805	0	0	0	0	106.679	0	0	0	0	118.677	REGR_LIN
	2030	8.22633	12.1604	0	0	0	0	33.1133	0	0	0	0	53.5	ARIMA
	2030	17.3429	3.7782	0	0	0	0	19.4114	0	0	0	0	40.5324	REGR_POL
Senegal	1990	0	0	0	0	44	0	879	22	0	0	0	945	IEA
	1991	0	0	0	0	44	0	908	17	0	0	0	969	IEA
	1992	0	0	0	0	45	0	997	10	0	0	0	1052	IEA
	1993	0	0	0	0	45	0	943	49	0	0	0	1037	IEA
	1994	0	0	0	0	45	0	956	69	0	0	0	1070	IEA
	1995	0	0	0	0	46	0	907	179	0	0	0	1132	IEA
	1996	0	0	0	0	47	0	991	165	0	0	0	1203	IEA
	1997	0	0	0	0	48	0	1152	91	0	0	0	1291	IEA
	1998	0	0	0	0	49	0	1227	78	0	0	0	1354	IEA
	1999	0	0	0	0	50	0	1325	23	0	0	0	1398	IEA
	2000	0	2	0	0	51	0	1441	3	0	107	0	1604	IEA
	2001	0	2	0	0	60	0	1731	0	0	99	0	1892	IEA
	2002	0	2	0	0	68	0	1810	14	0	150	0	2044	IEA
	2003	0	2	0	0	55	0	1896	51	0	144	0	2148	IEA
	2004	0	2	0	0	42	0	1999	61	0	160	0	2264	IEA
	2005	0	3	0	0	51	0	2284	65	0	141	0	2544	IEA
	2006	0	3	0	0	51	0	2307	50	0	28	0	2439	IEA
	2007	0	3	0	0	38	0	2526	46	0	43	0	2656	IEA
	2008	0	4	0	0	41	0	2644	48	0	45	0	2782	IEA
	2009	0	3	0	0	50	0	2709	49	0	47	0	2858	IEA
	2010	0	3	0	0	74	0	2826	84	0	89	0	3076	IEA
	2011	0	3	0	0	77	0	2904	64	0	103	0	3151	IEA
	2012	0	4	0	0	45	0	3142	140	0	119	0	3450	IEA
	2013	0	4	0	0	59	0	3285	149	0	64	0	3561	IEA
	2014	0	4	0	0	68	0	3646	125	21	29	0	3893	IEA
	2015	0	4	0	0	73	0	3757	82	200	35	0	4151	IEA
	2016	0	6	0	0	63	0	3877	76	388	47	0	4457	IEA
	2017	0	90	0	0	77	0	3815	64	313	48	0	4407	IEA
	2018	0	252	0	0	88	0	3709	39	494	88	0	4670	IEA
	2019	0	328	0	23	117	0	4220	57	764	57	0	5566	IEA
	2020	0	66.8308	0	139.104	101	0	2859.51	313.47	288.84	106.877	0	3875.63	INVENTORY
	2023	0	82.8198	0	399.924	101	0	2927.83	1406.97	288.84	106.877	0	5314.26	INVENTORY
	2030	1183.29	99.0798	0	399.924	101	0	2927.83	1406.97	890.59	106.877	0	7115.55	INVENTORY
	2030	0	134.867	0	110.33	100.762	0	4771.97	403.325	424.747	114.817	0	6060.82	REGR_MVAR
	2030	0	125.159	0	98.8305	98.3541	0	4866.87	371.71	395.041	120.515	0	6076.48	REGR_LIN
	2030	0	96.3962	0	469.328	99.7171	0	2859.75	3274.33	305.413	107.423	0	7212.35	ARIMA
	2030	0	293.506	0	342.227	144.196	0	4337.38	1094.54	897.004	8.82604	0	7117.68	REGR_POL
Seychelles	2000	0	0	0	0	0	0	200	0	0	0	0	200	Ember's Yearly Electricity Data; Ember's European Electricity Review; Energy Institute Statistical Review of World Energy OurWorldInData.org/energy • CC BY
	2001	0	0	0	0	0	0	200	0	0	0	0	200	Ember's Yearly Electricity Data; Ember's European Electricity Review; Energy Institute Statistical Review of World Energy OurWorldInData.org/energy • CC BY
	2002	0	0	0	0	0	0	230	0	0	0	0	230	Ember's Yearly Electricity Data; Ember's European Electricity Review; Energy Institute Statistical Review of World Energy OurWorldInData.org/energy • CC BY
	2003	0	0	0	0	0	0	230	0	0	0	0	230	Ember's Yearly Electricity Data; Ember's European Electricity Review; Energy Institute Statistical Review of World Energy OurWorldInData.org/energy • CC BY
	2004	0	0	0	0	0	0	230	0	0	0	0	230	Ember's Yearly Electricity Data; Ember's European Electricity Review; Energy Institute Statistical Review of World Energy OurWorldInData.org/energy • CC BY
	2005	0	0	0	0	0	0	300	0	0	0	0	300	Ember's Yearly Electricity Data; Ember's European Electricity Review; Energy Institute Statistical Review of World Energy OurWorldInData.org/energy • CC BY
	2006	0	0	0	0	0	0	320	0	0	0	0	320	Ember's Yearly Electricity Data; Ember's European Electricity Review; Energy Institute Statistical Review of World Energy OurWorldInData.org/energy • CC BY
	2007	0	0	0	0	0	0	340	0	0	0	0	340	Ember's Yearly Electricity Data; Ember's European Electricity Review; Energy Institute Statistical Review of World Energy OurWorldInData.org/energy • CC BY
	2008	0	0	0	0	0	0	340	0	0	0	0	340	Ember's Yearly Electricity Data; Ember's European Electricity Review; Energy Institute Statistical Review of World Energy OurWorldInData.org/energy • CC BY
	2009	0	0	0	0	0	0	350	0	0	0	0	350	Ember's Yearly Electricity Data; Ember's European Electricity Review; Energy Institute Statistical Review of World Energy OurWorldInData.org/energy • CC BY
	2010	0	0	0	0	0	0	380	0	0	0	0	380	Ember's Yearly Electricity Data; Ember's European Electricity Review; Energy Institute Statistical Review of World Energy OurWorldInData.org/energy • CC BY
	2011	0	0	0	0	0	0	400	0	0	0	0	400	Ember's Yearly Electricity Data; Ember's European Electricity Review; Energy Institute Statistical Review of World Energy OurWorldInData.org/energy • CC BY
	2012	0	0	0	0	0	0	410	0	0	0	0	410	Ember's Yearly Electricity Data; Ember's European Electricity Review; Energy Institute Statistical Review of World Energy OurWorldInData.org/energy • CC BY
	2013	0	0	0	10	0	0	430	0	0	0	0	440	Ember's Yearly Electricity Data; Ember's European Electricity Review; Energy Institute Statistical Review of World Energy OurWorldInData.org/energy • CC BY
	2014	0	0	0	10	0	0	440	0	0	0	0	450	Ember's Yearly Electricity Data; Ember's European Electricity Review; Energy Institute Statistical Review of World Energy OurWorldInData.org/energy • CC BY
	2015	0	0	0	10	0	0	450	0	0	0	0	460	Ember's Yearly Electricity Data; Ember's European Electricity Review; Energy Institute Statistical Review of World Energy OurWorldInData.org/energy • CC BY
	2016	0	0	0	10	0	0	490	0	0	0	0	500	Ember's Yearly Electricity Data; Ember's European Electricity Review; Energy Institute Statistical Review of World Energy OurWorldInData.org/energy • CC BY
	2017	0	0	0	10	0	0	500	0	0	0	0	510	Ember's Yearly Electricity Data; Ember's European Electricity Review; Energy Institute Statistical Review of World Energy OurWorldInData.org/energy • CC BY
	2018	0	0	0	10	0	0	510	0	0	0	0	520	Ember's Yearly Electricity Data; Ember's European Electricity Review; Energy Institute Statistical Review of World Energy OurWorldInData.org/energy • CC BY
	2019	0	40	0	0	0	0	530	0	0	0	0	570	Ember's Yearly Electricity Data; Ember's European Electricity Review; Energy Institute Statistical Review of World Energy OurWorldInData.org/energy • CC BY
	2020	0	0	0	10.9997	0	0	481.947	0	0	0	0	492.946	INVENTORY
	2023	0	8.682	0	10.9997	0	0	481.947	0	0	0	0	501.628	INVENTORY
	2030	0	17.364	0	10.9997	0	0	481.947	0	0	0	0	510.31	INVENTORY
	2030	0	12.7313	0	13.9553	0	0	634.687	0	0	0	0	661.374	REGR_MVAR
	2030	0	11.468	0	14.8673	0	0	678.23	0	0	0	0	704.565	REGR_LIN
	2030	0	9.48617	0	10.3852	0	0	496.234	0	0	0	0	516.105	ARIMA	-1.08427e-19
	2030	0	28.0258	0	19.4333	0	0	516.82	0	0	0	0	564.279	REGR_POL
Sierra Leone	2000	10	0	0	0	0	0	80	0	0	0	0	90	Ember's Yearly Electricity Data; Ember's European Electricity Review; Energy Institute Statistical Review of World Energy OurWorldInData.org/energy • CC BY
	2001	10	0	0	0	0	0	120	0	0	0	0	130	Ember's Yearly Electricity Data; Ember's European Electricity Review; Energy Institute Statistical Review of World Energy OurWorldInData.org/energy • CC BY
	2002	20	0	0	0	0	0	140	0	0	0	0	160	Ember's Yearly Electricity Data; Ember's European Electricity Review; Energy Institute Statistical Review of World Energy OurWorldInData.org/energy • CC BY
	2003	20	0	0	0	0	0	130	0	0	0	0	150	Ember's Yearly Electricity Data; Ember's European Electricity Review; Energy Institute Statistical Review of World Energy OurWorldInData.org/energy • CC BY
	2004	20	0	0	0	0	0	100	0	0	0	0	120	Ember's Yearly Electricity Data; Ember's European Electricity Review; Energy Institute Statistical Review of World Energy OurWorldInData.org/energy • CC BY
	2005	20	0	0	0	0	0	60	0	0	0	0	80	Ember's Yearly Electricity Data; Ember's European Electricity Review; Energy Institute Statistical Review of World Energy OurWorldInData.org/energy • CC BY
	2006	0	0	0	0	0	0	50	0	0	0	0	50	Ember's Yearly Electricity Data; Ember's European Electricity Review; Energy Institute Statistical Review of World Energy OurWorldInData.org/energy • CC BY
	2007	20	0	0	0	0	0	40	0	0	0	0	60	Ember's Yearly Electricity Data; Ember's European Electricity Review; Energy Institute Statistical Review of World Energy OurWorldInData.org/energy • CC BY
	2008	20	0	0	0	0	0	40	0	0	0	0	60	Ember's Yearly Electricity Data; Ember's European Electricity Review; Energy Institute Statistical Review of World Energy OurWorldInData.org/energy • CC BY
	2009	20	0	0	0	0	0	40	0	0	0	0	60	Ember's Yearly Electricity Data; Ember's European Electricity Review; Energy Institute Statistical Review of World Energy OurWorldInData.org/energy • CC BY
	2010	120	0	0	0	0	0	20	0	0	0	0	140	Ember's Yearly Electricity Data; Ember's European Electricity Review; Energy Institute Statistical Review of World Energy OurWorldInData.org/energy • CC BY
	2011	150	0	0	0	0	0	20	0	0	0	0	170	Ember's Yearly Electricity Data; Ember's European Electricity Review; Energy Institute Statistical Review of World Energy OurWorldInData.org/energy • CC BY
	2012	120	0	0	0	0	0	60	0	0	0	0	180	Ember's Yearly Electricity Data; Ember's European Electricity Review; Energy Institute Statistical Review of World Energy OurWorldInData.org/energy • CC BY
	2013	100	0	0	0	0	0	60	0	0	0	0	160	Ember's Yearly Electricity Data; Ember's European Electricity Review; Energy Institute Statistical Review of World Energy OurWorldInData.org/energy • CC BY
	2014	120	0	0	0	0	0	30	0	0	0	0	150	Ember's Yearly Electricity Data; Ember's European Electricity Review; Energy Institute Statistical Review of World Energy OurWorldInData.org/energy • CC BY
	2015	120	0	0	0	0	0	40	0	0	0	0	160	Ember's Yearly Electricity Data; Ember's European Electricity Review; Energy Institute Statistical Review of World Energy OurWorldInData.org/energy • CC BY
	2016	130	0	0	0	0	0	80	0	0	0	0	210	Ember's Yearly Electricity Data; Ember's European Electricity Review; Energy Institute Statistical Review of World Energy OurWorldInData.org/energy • CC BY
	2017	130	10	0	0	0	0	90	0	0	0	0	230	Ember's Yearly Electricity Data; Ember's European Electricity Review; Energy Institute Statistical Review of World Energy OurWorldInData.org/energy • CC BY
	2018	170	10	0	0	0	0	90	0	0	0	0	270	Ember's Yearly Electricity Data; Ember's European Electricity Review; Energy Institute Statistical Review of World Energy OurWorldInData.org/energy • CC BY
	2019	180	10	0	0	0	0	10	0	0	0	0	200	Ember's Yearly Electricity Data; Ember's European Electricity Review; Energy Institute Statistical Review of World Energy OurWorldInData.org/energy • CC BY
	2020	271.731	0	0	0	3.841	0	70.1285	0	0	0	0	345.7	INVENTORY
	2023	271.731	25	0	0	3.841	0	70.1285	0	0	0	0	370.7	INVENTORY
	2030	1445.44	100	0	0	3.841	0	80.3935	0	0	0	0	1629.68	INVENTORY
	2030	313.751	13.5921	0	0	2.10754	0	26.3736	0	0	0	0	355.825	REGR_MVAR
	2030	314.884	13.5975	0	0	2.09569	0	25.2836	0	0	0	0	355.86	REGR_LIN
	2030	271.627	26.783	0	0	3.995	0	67.2236	0	0	0	0	369.629	ARIMA	-31.1728
	2030	454.104	39.4201	0	0	7.23164	0	171.741	0	0	0	0	672.497	REGR_POL
Somalia	2000	0	0	0	0	0	0	250	0	0	0	0	250	Ember's Yearly Electricity Data; Ember's European Electricity Review; Energy Institute Statistical Review of World Energy OurWorldInData.org/energy • CC BY
	2001	0	0	0	0	0	0	260	0	0	0	0	260	Ember's Yearly Electricity Data; Ember's European Electricity Review; Energy Institute Statistical Review of World Energy OurWorldInData.org/energy • CC BY
	2002	0	0	0	0	0	0	270	0	0	0	0	270	Ember's Yearly Electricity Data; Ember's European Electricity Review; Energy Institute Statistical Review of World Energy OurWorldInData.org/energy • CC BY
	2003	0	0	0	0	0	0	280	0	0	0	0	280	Ember's Yearly Electricity Data; Ember's European Electricity Review; Energy Institute Statistical Review of World Energy OurWorldInData.org/energy • CC BY
	2004	0	0	0	0	0	0	280	0	0	0	0	280	Ember's Yearly Electricity Data; Ember's European Electricity Review; Energy Institute Statistical Review of World Energy OurWorldInData.org/energy • CC BY
	2005	0	0	0	0	0	0	290	0	0	0	0	290	Ember's Yearly Electricity Data; Ember's European Electricity Review; Energy Institute Statistical Review of World Energy OurWorldInData.org/energy • CC BY
	2006	0	0	0	0	0	0	300	0	0	0	0	300	Ember's Yearly Electricity Data; Ember's European Electricity Review; Energy Institute Statistical Review of World Energy OurWorldInData.org/energy • CC BY
	2007	0	0	0	0	0	0	310	0	0	0	0	310	Ember's Yearly Electricity Data; Ember's European Electricity Review; Energy Institute Statistical Review of World Energy OurWorldInData.org/energy • CC BY
	2008	0	0	0	0	0	0	320	0	0	0	0	320	Ember's Yearly Electricity Data; Ember's European Electricity Review; Energy Institute Statistical Review of World Energy OurWorldInData.org/energy • CC BY
	2009	0	0	0	0	0	0	330	0	0	0	0	330	Ember's Yearly Electricity Data; Ember's European Electricity Review; Energy Institute Statistical Review of World Energy OurWorldInData.org/energy • CC BY
	2010	0	0	0	0	0	0	330	0	0	0	0	330	Ember's Yearly Electricity Data; Ember's European Electricity Review; Energy Institute Statistical Review of World Energy OurWorldInData.org/energy • CC BY
	2011	0	0	0	0	0	0	330	0	0	0	0	330	Ember's Yearly Electricity Data; Ember's European Electricity Review; Energy Institute Statistical Review of World Energy OurWorldInData.org/energy • CC BY
	2012	0	0	0	0	0	0	340	0	0	0	0	340	Ember's Yearly Electricity Data; Ember's European Electricity Review; Energy Institute Statistical Review of World Energy OurWorldInData.org/energy • CC BY
	2013	0	0	0	0	0	0	350	0	0	0	0	350	Ember's Yearly Electricity Data; Ember's European Electricity Review; Energy Institute Statistical Review of World Energy OurWorldInData.org/energy • CC BY
	2014	0	0	0	0	0	0	350	0	0	0	0	350	Ember's Yearly Electricity Data; Ember's European Electricity Review; Energy Institute Statistical Review of World Energy OurWorldInData.org/energy • CC BY
	2015	0	0	0	0	0	0	350	0	0	0	0	350	Ember's Yearly Electricity Data; Ember's European Electricity Review; Energy Institute Statistical Review of World Energy OurWorldInData.org/energy • CC BY
	2016	0	10	0	0	0	0	350	0	0	0	0	360	Ember's Yearly Electricity Data; Ember's European Electricity Review; Energy Institute Statistical Review of World Energy OurWorldInData.org/energy • CC BY
	2017	0	10	0	10	0	0	350	0	0	0	0	370	Ember's Yearly Electricity Data; Ember's European Electricity Review; Energy Institute Statistical Review of World Energy OurWorldInData.org/energy • CC BY
	2018	0	10	0	10	0	0	350	0	0	0	0	370	Ember's Yearly Electricity Data; Ember's European Electricity Review; Energy Institute Statistical Review of World Energy OurWorldInData.org/energy • CC BY
	2019	0	10	0	10	0	0	350	0	0	0	0	370	Ember's Yearly Electricity Data; Ember's European Electricity Review; Energy Institute Statistical Review of World Energy OurWorldInData.org/energy • CC BY
	2020	0	17.142	0	1.0431	0	0	152.644	0	0	0	0	170.829	INVENTORY
	2023	0	28.013	0	1.0431	0	0	152.644	0	0	0	0	181.7	INVENTORY
	2030	0	28.013	0	1.0431	0	0	152.644	0	0	0	0	181.7	INVENTORY
	2030	0	21.481	0	6.50616	0	0	286.153	0	0	0	0	314.14	REGR_MVAR
	2030	0	20.2361	0	6.56503	0	0	304.227	0	0	0	0	331.028	REGR_LIN
	2030	0	42.0496	0	1.2718	0	0	153.011	0	0	0	0	196.333	ARIMA
	2030	0	53.6548	0	10.3346	0	0	0	0	0	0	0	63.9893	REGR_POL	-47.5085
South Africa	1990	2851	0	0	0	0	0	0	0	155926	0	8449	167226	IEA
	1991	3784	0	0	0	0	0	0	0	155388	0	9144	168316	IEA
	1992	2085	0	0	0	0	0	0	0	156717	0	9288	168090	IEA
	1993	1491	0	0	0	0	0	0	0	165960	0	7255	174706	IEA
	1994	2591	0	0	0	0	0	289	0	169113	0	9697	181690	IEA
	1995	1803	0	0	0	0	0	391	0	173160	0	11301	186655	IEA
	1996	3539	0	0	0	60	0	0	0	186342	0	11775	201716	IEA
	1997	4700	0	0	0	146	0	0	0	192869	0	12647	210362	IEA
	1998	4015	0	0	0	231	0	0	0	187527	0	13601	205374	IEA
	1999	3316	0	0	0	197	0	0	0	186662	0	12837	203012	IEA
	2000	3934	0	0	0	307	0	0	0	193419	0	13010	210670	IEA
	2001	3912	0	0	0	307	0	6	0	195156	0	10719	210100	IEA
	2002	4394	0	0	0	259	0	8	0	203923	0	11991	220575	IEA
	2003	3682	0	0	6	259	0	4	0	217615	0	12663	234229	IEA
	2004	4625	0	0	12	242	0	0	0	226361	0	13365	244605	IEA
	2005	4199	0	0	12	267	0	78	0	229073	0	11293	244922	IEA
	2006	5845	0	0	12	257	0	62	0	237596	0	10026	253798	IEA
	2007	3847	0	0	12	250	0	1153	0	246900	0	11317	263479	IEA
	2008	3975	0	0	21	244	0	143	0	240904	0	13004	258291	IEA
	2009	4142	0	0	30	236	0	49	0	232294	0	12806	249557	IEA
	2010	5067	0	0	34	203	0	197	0	242001	0	12099	259601	IEA
	2011	5019	0	0	37	213	0	709	0	243058	0	13502	262538	IEA
	2012	4211	0	0	37	219	0	1904	0	239594	0	11954	257919	IEA
	2013	3999	19	0	10	254	0	3621	0	234064	0	14106	256073	IEA
	2014	4020	1008	0	1057	225	0	3709	0	228765	0	13794	252578	IEA
	2015	3729	1946	190	2484	298	0	4748	0	224023	0	12237	249655	IEA
	2016	3975	2509	498	3698	311	0	674	0	226056	0	15026	252747	IEA
	2017	5289	3249	687	4924	337	0	223	0	226231	0	14193	255133	IEA
	2018	5694	3212	1029	6467	360	0	1754	0	226301	0	11580	256397	IEA
	2019	5791	3255	1554	6624	374	0	2039	0	219753	0	13252	252642	IEA
	2020	4406.07	3061.64	1007.63	5423.81	569.623	0	77.1134	19422	244540	597.164	13668	292773	INVENTORY
	2023	4410.94	3318.11	1007.63	7080.01	603.498	0	77.1134	19422	258351	597.164	13668	308535	INVENTORY
	2030	4472.84	5672.79	1161.33	7080.01	669.216	0	77.1134	40306.3	258351	597.164	13668	332056	INVENTORY
	2030	5717.46	3165.18	919.643	5715.01	544.54	0	2245.87	6958.33	277764	213.946	15178.4	318422	REGR_MVAR
	2030	5784.47	3089.39	892.067	5554.05	551.387	0	2223.41	6628.81	279863	203.815	15269.3	320060	REGR_LIN
	2030	4604.01	3554.43	1005.7	8165.56	702.646	0	535.016	19418.4	258319	596.756	13630	310531	ARIMA
	2030	4266.78	7107.44	2238.2	13466.5	545.792	0	1926.19	21713.9	214708	667.523	12321.4	278962	REGR_POL
South Sudan	2012	0	2	0	0	0	0	443	0	0	0	0	445	IEA
	2013	0	2	0	0	0	0	470	0	0	0	0	472	IEA
	2014	0	2	0	0	0	0	478	0	0	0	0	480	IEA
	2015	0	2	0	0	0	0	576	0	0	0	0	578	IEA
	2016	0	2	0	0	0	0	500	0	0	0	0	502	IEA
	2017	0	3	0	0	0	0	539	0	0	0	0	542	IEA
	2018	0	4	0	0	0	0	538	0	0	0	0	542	IEA
	2019	0	4	0	0	0	0	546	0	0	0	0	550	IEA
	2020	32.1195	2.5289	0	0	0	0	227.807	0	0	0	0	262.455	INVENTORY
	2023	32.1195	2.5289	0	0	0	0	774.107	0	0	0	0	808.755	INVENTORY
	2030	13096.8	301.809	0	0	0	0	6397.72	0	0	0	0	19796.3	INVENTORY
	2030	0	2	0	0	0	0	511.373	0	0	0	0	513.373	REGR_MVAR
	2030	45.8189	4.2127	0	0	0	0	675.874	0	0	0	0	725.906	REGR_LIN
	2030	31.7933	3.07676	0	0	0	0	431.059	0	0	0	0	465.929	ARIMA
	2030	118.568	0	0	0	0	0	1181.33	0	0	0	0	1299.9	REGR_POL	-0.336823
Sudan	1990	958	0	0	0	0	0	557	0	0	0	0	1515	IEA
	1991	1038	0	0	0	0	0	623	0	0	0	0	1661	IEA
	1992	1089	0	0	0	0	0	545	0	0	0	0	1634	IEA
	1993	1091	0	0	0	0	0	595	0	0	0	0	1686	IEA
	1994	1121	0	0	0	0	0	737	0	0	0	0	1858	IEA
	1995	972	0	0	0	0	0	892	0	0	0	0	1864	IEA
	1996	1074	0	0	0	0	0	989	0	0	0	0	2063	IEA
	1997	1054	0	0	0	0	0	1096	0	0	0	0	2150	IEA
	1998	1043	0	0	0	0	0	923	0	0	0	0	1966	IEA
	1999	1210	0	0	0	0	0	1213	0	0	0	0	2423	IEA
	2000	1183	0	0	0	0	0	1386	0	0	0	0	2569	IEA
	2001	1268	0	0	0	0	0	1572	0	0	0	0	2840	IEA
	2002	1287	0	0	0	0	0	1806	0	0	0	0	3093	IEA
	2003	1163	0	0	0	0	0	2191	0	0	0	0	3354	IEA
	2004	1107	0	0	0	0	0	2360	0	0	0	0	3467	IEA
	2005	1261	0	0	0	0	0	2565	0	0	0	0	3826	IEA
	2006	1370	0	0	0	0	0	3151	0	0	0	0	4521	IEA
	2007	1451	0	0	0	0	0	3570	0	0	0	0	5021	IEA
	2008	1463	0	0	0	0	0	4043	0	0	0	0	5506	IEA
	2009	3228	0	0	0	0	0	3263	0	0	0	0	6491	IEA
	2010	6202	0	0	0	0	0	1297	0	0	0	0	7499	IEA
	2011	6467	0	0	0	0	0	1988	0	0	0	0	8455	IEA
	2012	6619	0	0	0	0	0	2817	0	0	0	0	9436	IEA
	2013	8315	14	0	0	0	0	1969	0	0	0	0	10298	IEA
	2014	8913	14	0	0	0	0	2463	0	0	0	0	11390	IEA
	2015	8420	14	0	0	0	0	4627	0	0	0	0	13061	IEA
	2016	8051	19	0	0	0	0	6378	0	0	0	0	14448	IEA
	2017	9347	20	0	0	0	0	6195	0	0	0	0	15562	IEA
	2018	9657	20	0	0	0	0	6598	0	0	0	0	16275	IEA
	2019	10210	21	0	0	0	0	5876	0	0	0	0	16107	IEA
	2020	9626.73	0.2882	0	0	124.42	0	5381.23	3268.19	0	0	0	18400.9	INVENTORY
	2023	9626.73	41.5029	0	816.372	124.42	0	5381.23	3268.19	0	0	0	19258.4	INVENTORY
	2030	11446	55.9129	0	978.19	124.42	0	12600.6	4709.19	0	691.68	0	30606	INVENTORY
	2030	12468.9	24.2841	0	175.41	48.4933	0	7022.64	1273.79	0	0	0	21013.5	REGR_MVAR
	2030	12318.6	22.9641	0	150.027	42.4651	0	6987.02	1115.45	0	0	0	20636.5	REGR_LIN
	2030	9665.7	43.8059	0	3453.07	123.95	0	5339.02	3266.79	0	0	0	21892.3	ARIMA
	2030	19138	52.1705	0	559.166	139.306	0	8766.35	3653.67	0	0	0	32308.7	REGR_POL
Tanzania	1990	1549	0	0	0	0	0	79	0	0	0	0	1628	IEA
	1991	1726	0	0	0	0	0	96	0	0	0	0	1822	IEA
	1992	1650	0	0	0	0	0	166	0	0	0	0	1816	IEA
	1993	1697	0	0	0	0	0	181	0	32	0	0	1910	IEA
	1994	1499	0	0	0	0	0	217	0	65	0	0	1781	IEA
	1995	1539	0	0	0	0	0	310	0	75	0	0	1924	IEA
	1996	1748	0	0	0	0	0	211	0	67	0	0	2026	IEA
	1997	1449	0	0	0	0	0	429	0	41	0	0	1919	IEA
	1998	2078	0	0	0	0	0	25	0	47	0	0	2150	IEA
	1999	2162	0	0	0	0	0	89	0	56	0	0	2307	IEA
	2000	2135	0	0	0	31	0	270	0	67	0	0	2503	IEA
	2001	2640	0	0	0	35	0	55	0	90	0	0	2820	IEA
	2002	2720	0	0	0	40	0	1	0	105	0	0	2866	IEA
	2003	2549	0	0	0	46	0	37	0	73	0	0	2705	IEA
	2004	2011	0	0	0	46	0	881	360	86	0	0	3384	IEA
	2005	1778	0	0	0	53	0	587	1149	41	0	0	3608	IEA
	2006	1436	0	0	0	57	0	686	1301	24	0	0	3504	IEA
	2007	2524	0	0	0	56	0	484	1138	36	0	0	4238	IEA
	2008	2649	0	0	0	57	0	326	1392	19	0	0	4443	IEA
	2009	2640	0	0	0	62	0	110	1986	0	0	0	4798	IEA
	2010	2701	0	0	0	69	0	197	2351	0	0	0	5318	IEA
	2011	1993	1	0	0	70	0	486	2610	0	0	0	5160	IEA
	2012	1767	2	0	0	63	0	850	2980	0	0	0	5662	IEA
	2013	1717	7	0	0	69	0	1276	2912	0	0	0	5981	IEA
	2014	2590	20	0	0	64	0	963	2626	0	0	0	6263	IEA
	2015	2108	23	0	0	64	0	1480	2863	0	0	0	6538	IEA
	2016	2366	22	0	0	69	0	254	4097	0	0	0	6808	IEA
	2017	2349	23	0	0	72	0	294	4322	0	0	0	7060	IEA
	2018	2234	31	0	0	65	0	119	4869	0	0	0	7318	IEA
	2019	2477	27	0	0	73	0	482	5114	0	0	0	8173	IEA
	2020	2583.77	11.7288	0	0	160.388	0	243.513	4802.27	8.82	0	0	7810.49	INVENTORY
	2023	2583.77	11.7288	0	0	160.482	0	243.513	4802.27	8.82	0	0	7810.58	INVENTORY
	2030	8169.32	11.7288	0	231.8	239.717	1349.48	243.513	8346.36	714.42	0	0	19306.3	INVENTORY
	2030	2745.04	24.0219	0	0	142.713	0	688.172	6010.16	0	0	0	9610.11	REGR_MVAR	-10.252
	2030	2758.28	23.7236	0	0	142.173	0	742.124	5991.77	0	0	0	9658.07	REGR_LIN	-12.3189
	2030	2440.76	12.3658	0	0	157.077	0	210.246	4813.66	8.9168	0	0	7643.03	ARIMA	-1.02433e-12
	2030	2260.85	44.0957	0	0	172.076	0	216.799	9154.63	0	0	0	11848.5	REGR_POL	-91.7077
Togo	1990	95	0	0	0	0	0	63	0	0	0	0	158	IEA
	1991	193	0	0	0	0	0	90	0	0	0	0	283	IEA
	1992	128	0	0	0	0	0	39	0	0	0	0	167	IEA
	1993	230	0	0	0	0	0	59	0	0	0	0	289	IEA
	1994	148	0	0	0	0	0	99	0	0	0	0	247	IEA
	1995	255	0	0	0	0	0	54	0	0	0	0	309	IEA
	1996	190	0	0	0	0	0	48	0	0	0	0	238	IEA
	1997	93	0	0	0	0	0	51	0	0	0	0	144	IEA
	1998	172	0	0	0	0	0	129	0	0	0	0	301	IEA
	1999	103	0	0	0	0	0	111	0	0	0	0	214	IEA
	2000	100	0	0	0	0	0	75	0	0	0	0	175	IEA
	2001	49	0	0	0	0	0	73	0	0	0	0	122	IEA
	2002	86	0	0	0	0	0	65	0	0	2	0	153	IEA
	2003	122	0	0	0	0	0	52	0	0	2	0	176	IEA
	2004	81	0	0	0	0	0	103	0	0	2	0	186	IEA
	2005	74	0	0	0	0	0	113	0	0	2	0	189	IEA
	2006	91	0	0	0	0	0	127	0	0	4	0	222	IEA
	2007	92	0	0	0	0	0	94	0	0	10	0	196	IEA
	2008	91	0	0	0	0	0	30	0	0	2	0	123	IEA
	2009	110	0	0	0	0	0	38	0	0	4	0	152	IEA
	2010	93	0	0	0	0	0	82	0	0	4	0	179	IEA
	2011	106	0	0	0	0	0	17	0	0	6	0	129	IEA
	2012	89	0	0	0	0	0	17	67	0	6	0	179	IEA
	2013	37	0	0	0	0	0	59	59	0	2	0	157	IEA
	2014	120	0	0	0	0	0	86	1	0	0	0	207	IEA
	2015	56	0	0	0	0	0	151	91	0	2	0	300	IEA
	2016	204	0	0	0	0	0	211	31	0	2	0	448	IEA
	2017	108	0	0	0	0	0	468	126	0	0	0	702	IEA
	2018	200	4	0	0	0	0	178	210	0	0	0	592	IEA
	2019	122	7	0	0	0	0	7	462	0	0	0	598	IEA
	2020	206.208	0	0	0	0	0	11.4162	0	0	0	0	217.624	INVENTORY
	2023	206.208	79.545	0	0	0	0	11.4162	158.535	0	0	0	455.704	INVENTORY
	2030	206.208	79.545	0	0	0	0	11.4162	158.535	0	0	0	455.704	INVENTORY
	2030	119.437	16.6956	0	0	0	0	131.136	175.974	0	2.73271	0	445.976	REGR_MVAR
	2030	115.541	16.2198	0	0	0	0	127.765	169.632	0	2.97839	0	432.136	REGR_LIN
	2030	202.893	289.561	0	0	0	0	80.6593	170.281	0	1.31781	0	744.712	ARIMA
	2030	318.066	58.0603	0	0	0	0	112.677	377.449	0	0	0	866.251	REGR_POL	-4.70825
Tunisia	1990	46	0	0	0	0	0	2065	3700	0	0	0	5811	IEA
	1991	110	0	0	0	0	0	3779	2141	0	0	0	6030	IEA
	1992	68	0	0	0	0	0	2943	3478	0	0	0	6489	IEA
	1993	64	0	0	0	0	0	3236	3325	0	0	0	6625	IEA
	1994	40	0	0	0	0	0	1735	5273	0	0	0	7048	IEA
	1995	39	0	0	0	0	0	1128	6502	0	0	0	7669	IEA
	1996	67	0	0	0	0	0	1080	6780	0	0	0	7927	IEA
	1997	44	0	0	0	0	0	1297	7142	0	0	0	8483	IEA
	1998	72	0	0	0	0	0	1098	7915	0	0	0	9085	IEA
	1999	90	0	0	0	0	0	1274	8633	0	0	0	9997	IEA
	2000	64	0	0	23	0	0	1229	9280	0	0	0	10596	IEA
	2001	54	0	0	24	0	0	1123	10191	0	0	0	11392	IEA
	2002	64	0	0	30	0	0	1196	10551	0	0	0	11841	IEA
	2003	166	0	0	33	0	0	100	10991	0	0	0	11290	IEA
	2004	154	0	0	44	0	0	152	11590	0	0	0	11940	IEA
	2005	145	0	0	42	0	0	209	12265	0	0	0	12661	IEA
	2006	92	0	0	38	0	0	995	11936	0	0	0	13061	IEA
	2007	49	0	0	43	0	0	1461	12186	0	0	0	13739	IEA
	2008	30	0	0	39	0	0	717	13577	0	0	0	14363	IEA
	2009	79	0	0	97	0	0	527	14549	0	0	0	15252	IEA
	2010	50	1	0	139	0	0	4	15703	0	475	0	16372	IEA
	2011	54	1	0	109	0	0	10	16132	0	190	0	16496	IEA
	2012	110	4	0	196	0	0	4	17533	0	213	0	18060	IEA
	2013	60	9	0	358	0	0	88	17617	0	247	0	18379	IEA
	2014	56	20	0	507	0	0	349	18026	0	240	0	19198	IEA
	2015	69	35	0	448	0	0	912	17992	0	214	0	19670	IEA
	2016	45	53	0	474	0	0	41	18961	0	224	0	19798	IEA
	2017	17	66	0	448	0	0	42	19714	0	232	0	20519	IEA
	2018	16	84	0	453	0	0	46	20037	0	282	0	20918	IEA
	2019	65	119	0	500	0	0	32	21005	0	290	0	22011	IEA
	2020	42.7548	47.0705	0	402.557	0	0	295.086	30249.9	0	0	0	31037.4	INVENTORY
	2023	42.7548	70.5705	0	402.557	0	0	295.086	32883.8	0	0	0	33694.7	INVENTORY
	2030	42.7548	634.571	0	402.557	0	0	295.086	32885.2	0	0	0	34260.2	INVENTORY
	2030	48.1237	71.2239	0	574.365	0	0	0	30862.2	0	281.179	0	31837.1	REGR_MVAR	-1092.71
	2030	47.5178	72.4626	0	579.121	0	0	0	31035.5	0	280.805	0	32015.4	REGR_LIN	-1046.68
	2030	64.8301	66.1738	0	405.109	0	0	232.07	38720.4	0	44.3887	0	39532.9	ARIMA	-46.0947
	2030	0	164.055	0	930.731	0	0	1143.82	37828.5	0	251.411	0	40318.5	REGR_POL	-32.4467
Uganda	1990	769	0	0	0	12	0	5	0	0	0	0	786	IEA
	1991	829	0	0	0	17	0	5	0	0	0	0	851	IEA
	1992	890	0	0	0	19	0	5	0	0	0	0	914	IEA
	1993	1012	0	0	0	19	0	6	0	0	0	0	1037	IEA
	1994	1052	0	0	0	19	0	5	0	0	0	0	1076	IEA
	1995	1092	0	0	0	23	0	5	0	0	0	0	1120	IEA
	1996	1165	0	0	0	29	0	5	0	0	0	0	1199	IEA
	1997	1253	0	0	0	33	0	5	0	0	0	0	1291	IEA
	1998	1268	0	0	0	32	0	6	0	0	0	0	1306	IEA
	1999	1377	0	0	0	29	0	6	0	0	0	0	1412	IEA
	2000	1551	0	0	0	30	0	6	0	0	0	0	1587	IEA
	2001	1546	0	0	0	31	0	6	0	0	0	0	1583	IEA
	2002	1668	0	0	0	37	0	6	0	0	0	0	1711	IEA
	2003	1752	0	0	0	43	0	6	0	0	0	0	1801	IEA
	2004	1888	0	0	0	47	0	2	0	0	0	0	1937	IEA
	2005	1839	0	0	0	47	0	68	0	0	0	0	1954	IEA
	2006	1161	0	0	0	49	0	377	0	0	0	0	1587	IEA
	2007	1398	0	0	0	47	0	541	0	0	0	0	1986	IEA
	2008	1631	0	0	0	76	0	618	0	0	0	0	2325	IEA
	2009	1396	0	0	0	124	0	899	0	0	0	0	2419	IEA
	2010	1485	5	0	0	117	0	1131	0	0	0	0	2738	IEA
	2011	1531	6	0	0	83	0	1056	0	0	0	0	2676	IEA
	2012	2453	7	0	0	130	0	320	0	0	0	0	2910	IEA
	2013	2865	10	0	0	173	0	37	0	0	0	0	3085	IEA
	2014	2874	12	0	0	243	0	127	0	0	0	0	3256	IEA
	2015	3092	17	0	0	353	0	117	0	0	0	0	3579
	2016	3303	27	0	0	363	0	113	0	0	0	0	3806	IEA
	2017	3442	51	0	0	206	0	109	0	0	0	0	3808	IEA
	2018	3640	68	0	0	279	0	310	0	0	0	0	4297	IEA
	2019	4035	122	0	0	271	0	139	0	0	0	0	4567	IEA
	2020	4888.35	90.018	0	0	304.278	0	171.601	0	0	0	0	5454.25	INVENTORY
	2023	8154.68	93.4956	0	0	304.278	0	171.601	0	0	0	0	8724.06	INVENTORY
	2030	13029.3	147.496	0	324.52	450.918	1349.48	171.602	0	0	0	0	15473.4	INVENTORY
	2030	5481.26	80.5555	0	0	370.698	0	438.519	0	0	0	0	6371.03	REGR_MVAR
	2030	5280.87	74.636	0	0	366.671	0	494.377	0	0	0	0	6216.56	REGR_LIN
	2030	14071.2	87.9987	0	0	302.972	0	160.387	0	0	0	0	14622.6	ARIMA
	2030	9422.3	183.921	0	0	578.793	0	0	0	0	0	0	10185	REGR_POL	-155.735
Zambia	1990	7951	0	0	0	0	0	23	0	39	0	0	8013
	1991	8982	0	0	0	0	0	23	0	42	0	0	9047	IEA
	1992	6516	0	0	0	0	0	20	0	41	0	0	6577	IEA
	1993	8140	0	0	0	0	0	17	0	41	0	0	8198	IEA
	1994	8091	0	0	0	0	0	30	0	19	0	0	8140	IEA
	1995	7871	0	0	0	0	0	41	0	12	0	0	7924	IEA
	1996	7114	0	0	0	0	0	34	0	17	0	0	7165	IEA
	1997	7886	0	0	0	0	0	31	0	24	0	0	7941	IEA
	1998	7539	0	0	0	0	0	41	0	23	0	0	7603	IEA
	1999	7712	0	0	0	0	0	38	0	14	0	0	7764	IEA
	2000	7750	0	0	0	39	0	34	0	14	0	0	7837	IEA
	2001	7893	0	0	0	39	0	35	0	15	0	0	7982	IEA
	2002	8102	0	0	0	39	0	35	0	16	0	0	8192	IEA
	2003	8257	0	0	0	39	0	35	0	17	0	0	8348	IEA
	2004	8460	0	0	0	39	0	35	0	13	0	0	8547	IEA
	2005	8883	0	0	0	39	0	37	0	16	0	0	8975	IEA
	2006	9669	0	0	0	39	0	13	0	0	0	0	9721	IEA
	2007	9631	0	0	0	39	0	14	0	0	0	0	9684	IEA
	2008	9522	0	0	0	34	0	12	0	0	0	0	9568	IEA
	2009	9881	0	0	0	54	0	12	0	0	0	0	9947	IEA
	2010	10435	0	0	0	64	0	13	0	0	0	0	10512	IEA
	2011	11483	0	0	0	63	0	15	0	0	0	0	11561	IEA
	2012	12350	0	0	0	67	0	18	0	0	0	0	12435	IEA
	2013	13281	0	0	0	66	0	19	0	0	0	0	13366	IEA
	2014	14042	0	0	0	71	0	410	0	0	0	0	14523	IEA
	2015	13037	0	0	0	64	0	404	0	0	0	0	13505	IEA
	2016	11025	0	0	0	63	0	344	0	326	0	0	11758	IEA
	2017	12488	0	0	0	67	0	707	0	1279	0	0	14541	IEA
	2018	13706	0	0	0	71	0	456	0	2040	0	0	16273	IEA
	2019	12331	128	0	0	72	0	601	0	1668	0	0	14800	IEA
	2020	11028.4	57.2769	0	0	70.64	0	63.7561	0	1008.48	0	0	12228.5	INVENTORY
	2023	15321.9	100.609	0	0	70.64	0	63.7561	0	1008.48	0	0	16565.4	INVENTORY
	2030	21347	100.609	0	0	70.64	101.211	63.7561	0	1008.48	0	0	22691.7	INVENTORY
	2030	15357.4	50.6682	0	0	103.999	0	403.657	0	1141.95	0	0	17057.7	REGR_MVAR
	2030	16622.2	72.6768	0	0	92.9416	0	520.357	0	1595.47	0	0	18903.7	REGR_LIN
	2030	16499.8	91.6275	0	0	70.8814	0	33.4441	0	1092.53	0	0	17788.3	ARIMA
	2030	18273.2	139.567	0	0	85.8028	0	661.501	0	2666.03	0	0	21826.1	REGR_POL	-102.597
Zimbabwe	1990	4369	0	0	0	0	0	0	0	4993	0	0	9362	IEA
	1991	3152	0	0	0	0	0	0	0	5772	0	0	8924	IEA
	1992	3161	0	0	0	0	0	0	0	5076	0	0	8237	IEA
	1993	2062	0	0	0	0	0	0	0	5406	0	0	7468	IEA
	1994	2095	0	0	0	0	0	0	0	5440	0	0	7535	IEA
	1995	2285	0	0	0	0	0	0	0	5526	0	0	7811	IEA
	1996	2163	0	0	0	0	0	0	0	5160	0	0	7323	IEA
	1997	2123	0	0	0	0	0	0	0	5175	0	0	7298	IEA
	1998	1926	0	0	0	0	0	0	0	4657	0	0	6583	IEA
	1999	2908	0	0	0	0	0	42	0	4141	0	0	7091	IEA
	2000	3194	0	0	0	0	0	66	0	3735	0	0	6995	IEA
	2001	2965	0	0	0	0	0	33	0	4908	0	0	7906	IEA
	2002	3809	0	0	0	0	0	15	0	4763	0	0	8587	IEA
	2003	5344	0	0	0	0	0	15	0	3440	0	0	8799	IEA
	2004	5501	0	0	0	0	0	21	0	4197	0	0	9719	IEA
	2005	4915	0	0	0	0	0	24	0	4435	0	0	9374	IEA
	2006	5310	0	0	0	103	0	12	0	2549	0	0	7974	IEA
	2007	5383	0	0	0	63	0	24	0	2139	0	0	7609	IEA
	2008	5708	0	0	0	79	0	30	0	1808	0	0	7625	IEA
	2009	5458	0	0	0	57	0	21	0	1755	0	0	7291	IEA
	2010	5799	0	0	0	94	0	48	0	2748	0	0	8689	IEA
	2011	5201	0	0	0	131	0	69	0	3839	0	0	9240	IEA
	2012	5390	0	0	0	168	0	57	0	3594	0	0	9209	IEA
	2013	4996	0	0	0	166	0	63	0	4350	0	0	9575	IEA
	2014	5431	0	0	0	144	0	57	0	4395	0	0	10027	IEA
	2015	4990	0	0	0	128	0	51	0	4542	0	0	9711	IEA
	2016	2985	0	0	0	147	0	203	0	3911	0	0	7246	IEA
	2017	3968	0	0	0	151	0	48	0	3383	0	0	7550	IEA
	2018	5048	0	0	0	186	0	0	0	4133	0	0	9367	IEA
	2019	4499	5	0	0	176	0	0	0	4044	0	0	8724	IEA
	2020	3477.91	0.0943333	0	0	221.3	0	2.6081	0	3357.12	0	0	7059.04	INVENTORY
	2023	3477.91	10.4709	0	0	221.3	0	2.6081	0	6574.44	0	0	10286.7	INVENTORY
	2030	10796.7	1002.59	61.48	0	719.225	0	2.60806	0	17659.9	0	0	30242.5	INVENTORY
	2030	5596.78	2.95691	0	0	257.427	0	64.4536	0	3278.92	0	0	9200.53	REGR_MVAR
	2030	5772.22	2.68305	0	0	256.925	0	66.6592	0	3115.81	0	0	9214.3	REGR_LIN
	2030	3526.9	1.02867	0	0	228.786	0	29.7665	0	6687.43	0	0	10473.9	ARIMA
	2030	2417.69	9.07774	0	0	378.346	0	-0.4237	0	7353.48	0	0	10158.2	REGR_POL
	1990	55848	0	0	0	277	326	37536	45131	164155	0	8449	311722
	1995	59284.4	0	0	0	246	390	33671	66297	185901	0	11301	357090
	2000	76868.3	3	0	224	1169	434	36679	106766	207643	107	13010	442903
	2005	91891.3	9	0	813	1349	1017	50698	156255	248139	143	11293	561607
	2010	112431	242	0	2354	1764	1075	64524.5	235049	257373	568	12099	687480
	2015	124704	2586	229	8539	2180	4521	95129.7	302834	250565	1553	12237	805078
	2020	140580	7882.36	2377.26	10820	4121.76	5482.94	54611.9	521361	281481	3675.36	13668	1.04606e+06	INVENTORY
Africa's totals	2023	169184	9954.54	2377.26	20017.7	4405.86	7736.14	59503.4	550258	298509	3675.36	13668	1.13929e+06	INVENTORY
	2030	517501	21670.2	2899.84	30685.3	5940.7	20522.5	73050.6	693476	331593	6306.14	84212.7	1.78786e+06	INVENTORY
	2030	174931	7726.83	1815.98	16180.6	3422.76	6297.23	86710.4	523279	316868	2799.64	15178.4	1.15521e+06	REGR_MVAR
	2030	177123	7567.83	1783.96	15975.9	3649.55	6312.38	87198.2	520651	319215	2739.11	15269.3	1.15749e+06	REGR_LIN
	2030	212689	12286.8	2381.07	24719.4	5323.39	10904.2	61803.6	634149	298713	3569.51	13630	1.28017e+06	ARIMA
	2030	200737	18386.9	4605.39	31009.1	6217.71	12093.3	71092.3	784199	267736	5833.28	12321.4	1.41423e+06	REGR_POL
	When a projection returns a negative result, the generation of that technology is set to zero
