# Supplementary material for: Forecast on Africa’s power production up to 2030 with related water use and CO2 emissions
Source: Nat Commun. 2026 May 7;17:6154. doi: 10.1038/s41467-026-72692-2 (PMC13365816; doi:10.1038/s41467-026-72692-2)
Supplement: Supplementary file 3 — Supplementary Data 1-7 [file 41467_2026_72692_MOESM3_ESM.zip › Supplementary-Data-3_REGR-MVAR_National.xlsx]

## Sheet: Regression_Data_Multivar
Two-variable regression data
Country	SUMMARY OUTPUT	Value Total	Hydro	Solar PV	Solar CSP	wind	biomass	Geothermal	oil	natural gas	coal	waste heat	Nuclear
Algeria	R Square	0.941705
	Adjusted R Square	0.937685
	Significance F	1.26372e-18
	Intercept	-112162	940.066	-1466.6	-142.297	-46.9879	0	0	1826.07	-111154	0	-2118.23	0
	Population	0.00461897	-3.04486e-05	5.44264e-05	5.27898e-06	1.7419e-06	0	0	-4.27848e-05	0.00455217	0	7.85828e-05	0
	GDP [billion USD -current]	-2.26112e-08	2.59226e-09	-2.44228e-09	-2.53434e-10	-7.40995e-11	0	0	2.95884e-09	-2.16199e-08	0	-3.77261e-09	0
Angola	R Square	0.914994
	Adjusted R Square	0.909132
	Significance F	2.99904e-16
	Intercept	-12439	-7741.2	0	0	0	0	0	-2560.95	-2136.89	0	0	0
	Population	0.000939443	0.000602729	0	0	0	0	0	0.000184763	0.000151951	0	0	0
	GDP [billion USD -current]	-3.73139e-08	-2.55018e-08	0	0	0	0	0	3.85135e-09	-1.56634e-08	0	0	0
Benin	R Square	0.686573
	Adjusted R Square	0.664957
	Significance F	4.94295e-08
	Intercept	-157.762	-7.09724	-12.0681	0	0	2.49722	0	87.3816	-228.475	0	0	0
	Population	1.84044e-05	1.57122e-06	2.0558e-06	0	0	-4.30382e-07	0	-2.33332e-05	3.8541e-05	0	0	0
	GDP [billion USD -current]	2.1604e-08	-8.04341e-10	-6.4206e-10	0	0	2.22778e-10	0	3.38433e-08	-1.10156e-08	0	0	0
Botswana	R Square	0.434954
	Adjusted R Square	0.395985
	Significance F	0.000254225
	Intercept	-1214.56	0	-1.81914	0	0	0	0	186.906	0	-1399.64	0	0
	Population	0.00121815	0	1.73264e-07	0	0	0	0	-0.000130288	0	0.00134827	0	0
	GDP [billion USD -current]	3.69746e-08	0	2.60937e-10	0	0	0	0	9.38199e-09	0	2.73317e-08	0	0
Burkina Faso	R Square	0.817816													Only three datapoints, it is the same as lineal regression
	Adjusted R Square	0.805251
	Significance F	1.89412e-11
	Intercept	-1260.17	-107.233	-12.6076	0	0	-17.3027	0	-1123.03	0	0	0	0
	Population	0.000146223	1.95744e-05	-1.01253e-06	0	0	1.43339e-06	0	0.000126228	0	0	0	0
	GDP [billion USD -current]	-1.55968e-08	-1.15984e-08	5.03946e-09	0	0	2.05368e-10	0	-9.24325e-09	0	0	0	0
Burundi	R Square	0.844759
	Adjusted R Square	0.831823
	Significance F	1.95915e-10
	Intercept	-166.012	31.575	-8.84542	0	0	0	0	-188.742	0	0	0	0
	Population	5.03711e-05	1.2465e-05	1.9555e-06	0	0	0	0	3.59506e-05	0	0	0	0
	GDP [billion USD -current]	-7.76059e-08	-1.23769e-08	-4.68405e-09	0	0	0	0	-6.0545e-08	0	0	0	0
Cameroon	R Square	0.926316
	Adjusted R Square	0.921234
	Significance F	3.7753e-17
	Intercept	-1235.94	850.628	-8.34826	0	0	26.681	0	-886.598	-1218.3	0	0	0
	Population	0.000276049	0.000167833	6.33777e-07	0	0	-1.13443e-06	0	3.90801e-05	6.96363e-05	0	0	0
	GDP [billion USD -current]	5.3036e-08	-3.51298e-09	-6.63438e-11	0	0	1.60399e-09	0	3.58061e-08	1.92052e-08	0	0	0
Cape Verde	R Square	0.929348
	Adjusted R Square	0.909161
	Significance F	9.3744e-05
	Intercept	-10147.3	0	-260.017	0	-5029.1	0	0	-4817.84	-40.3959	0	0	0
	Population	0.0212742	0	0.000523613	0	0.0102438	0	0	0.0104264	8.03777e-05	0	0	0
	GDP [billion USD -current]	-1.82061e-07	0	-1.40059e-09	0	-8.22899e-08	0	0	-9.8048e-08	-3.22541e-10	0	0	0
Central Africa Republic	R Square	0.517013
	Adjusted R Square	0.466173
	Significance F	0.000993993
	Intercept	-342.742	-525.104	-71.5771	0	0	0	0	253.938	0	0	0	0
	Population	0.000109708	0.000155201	1.7628e-05	0	0	0	0	-6.31206e-05	0	0	0	0
	GDP [billion USD -current]	7.71489e-09	-1.55297e-08	-3.08124e-09	0	0	0	0	2.63258e-08	0	0	0	0
Chad	R Square	0.660726
	Adjusted R Square	0.637328
	Significance F	1.55947e-07
	Intercept	-570.588	0	-29.1188	0	-6.26017	0	0	-396.819	-138.39	0	0	0
	Population	9.04252e-05	0	4.10658e-06	0	9.12931e-07	0	0	6.52105e-05	2.01951e-05	0	0	0
	GDP [billion USD -current]	-3.4076e-08	0	-2.01356e-09	0	-4.6528e-10	0	0	-2.10809e-08	-1.05163e-08	0	0	0
Congo (republic)	R Square	0.782363
	Adjusted R Square	0.767354
	Significance F	2.49524e-10
	Intercept	-2331.64	-371.984	0	0	0	0	0	-108.004	-1851.65	0	0	0
	Population	0.000940587	0.000236806	0	0	0	0	0	4.31624e-05	0.000660619	0	0	0
	GDP [billion USD -current]	-3.63241e-08	5.42011e-09	0	0	0	0	0	-4.76944e-09	-3.69748e-08	0	0	0
Congo (Democratic Rep)	R Square	0.634601
	Adjusted R Square	0.609402
	Significance F	4.57213e-07
	Intercept	2560.99	2590.87	-1.20658	0	0	-5.12469	0	36.6474	-60.1942	0	0	0
	Population	7.50059e-05	7.35953e-05	3.87917e-09	0	0	5.81663e-08	0	-5.41522e-07	1.89008e-06	0	0	0
	GDP [billion USD -current]	-4.67128e-09	-3.43371e-09	1.02567e-10	0	0	3.21543e-10	0	4.27648e-10	-2.08933e-09	0	0	0
Cote D'Ivoire	R Square	0.962983
	Adjusted R Square	0.96043
	Significance F	1.74514e-21
	Intercept	-4220.24	936.634	0.339744	0	0	-219.254	0	2286.61	-7224.57	0	0	0
	Population	0.000465841	2.3722e-05	-1.07114e-07	0	0	1.90427e-05	0	-0.000142495	0.000565679	0	0	0
	GDP [billion USD -current]	1.93371e-08	1.12888e-08	7.94318e-11	0	0	-4.05772e-09	0	2.94615e-08	-1.74349e-08	0	0	0
Djibouti	R Square	0.0687273
	Adjusted R Square	-0.0293014
	Significance F	0.508429
	Intercept	-655.125	0	0.0975886	0	0	0	0	-655.222	0	0	0	0
	Population	0.0011734	0	-1.48086e-07	0	0	0	0	0.00117355	0	0	0	0
	GDP [billion USD -current]	-1.05583e-07	0	3.01174e-11	0	0	0	0	-1.05613e-07	0	0	0	0
Egypt	R Square	0.963098
	Adjusted R Square	0.960553
	Significance F	1.66836e-21
	Intercept	-149526	4148.07	-2336.25	-4.02309	-4109.83	26.5307	0	32642.7	-179893	0	0	0
	Population	0.00292926	0.000124374	3.01873e-05	-9.47707e-08	6.54783e-05	-1.17006e-06	0	-0.000392309	0.00310279	0	0	0
	GDP [billion USD -current]	1.77156e-07	-1.01467e-08	1.48059e-09	1.35742e-10	-3.05758e-09	5.64397e-10	0	9.45081e-08	9.36712e-08	0	0	0
Equatorial Guinea	R Square	0.764588
	Adjusted R Square	0.748352
	Significance F	7.7897e-10
	Intercept	-667.452	-225.136	0	0	0	0	0	27.6232	-469.939	0	0	0
	Population	0.00113676	0.000380172	0	0	0	0	0	1.40712e-05	0.000742514	0	0	0
	GDP [billion USD -current]	-7.77629e-09	-6.25599e-09	0	0	0	0	0	-1.258e-09	-2.62303e-10	0	0	0
Eritrea	R Square	0.97478
	Adjusted R Square	0.971813
	Significance F	2.59949e-14
	Intercept	-222.485	0	-2.58765	0	1.12411	0	0	-221.021	0	0	0	0
	Population	0.000215516	0	1.23636e-06	0	-1.2983e-06	0	0	0.000215578	0	0	0	0
	GDP [billion USD -current]	-5.19396e-08	0	7.32479e-10	0	2.45067e-09	0	0	-5.51227e-08	0	0	0	0
Ethiopia	R Square	0.980688
	Adjusted R Square	0.979356
	Significance F	1.39483e-25
	Intercept	299.275	291.322	-11.7054	0	-114.042	11.6186	-5.58001	127.661	0	0	0	0
	Population	-7.6711e-06	-7.65539e-06	1.85608e-07	0	4.06775e-07	-2.38931e-07	1.791e-07	-5.48265e-07	0	0	0	0
	GDP [billion USD -current]	1.84473e-07	1.76673e-07	1.21429e-11	0	8.04933e-09	2.88604e-10	-1.41146e-10	-4.09086e-10	0	0	0	0
Gabon	R Square	0.9914
	Adjusted R Square	0.990807
	Significance F	1.12212e-30
	Intercept	-663.672	-57.8161	0.342829	0	0	9.30819	0	176.311	-791.818	0	0	0
	Population	0.00166821	0.000851654	-9.16666e-07	0	0	-2.86295e-06	0	-2.08239e-05	0.000841163	0	0	0
	GDP [billion USD -current]	-1.62626e-08	-3.10541e-08	1.31112e-10	0	0	2.6825e-10	0	1.02668e-08	4.12535e-09	0	0	0
Gambia	R Square	0.891916
	Adjusted R Square	0.880539
	Significance F	6.61819e-10
	Intercept	-164.415	0	-0.0617793	0	-0.0507143	0	0	-164.302	0	0	0	0
	Population	0.000185547	0	1.8145e-08	0	1.48952e-08	0	0	0.000185514	0	0	0	0
	GDP [billion USD -current]	4.35251e-08	0	2.69869e-11	0	2.21534e-11	0	0	4.3476e-08	0	0	0	0
Ghana	R Square	0.906114
	Adjusted R Square	0.899639
	Significance F	1.26687e-15
	Intercept	4930.63	9200.97	-16.0238	0	0	-3.74858	0	-3613.98	-628.547	-8.04467	0	0
	Population	2.79759e-05	-0.000197683	3.53286e-07	0	0	1.28702e-07	0	0.000242725	-1.78105e-05	2.6213e-07	0	0
	GDP [billion USD -current]	1.30637e-07	5.42661e-08	6.50445e-10	0	0	7.48577e-11	0	-1.66162e-08	9.20795e-08	1.81967e-10	0	0
Guinea	R Square	0.826208													Only three datapoints, it is the same as lineal regression
	Adjusted R Square	0.807914
	Significance F	6.02959e-08
	Intercept	1095.96	736.411	-29.2597	0	0	0	0	388.808	0	0	0	0
	Population	-0.000146641	-0.000115739	2.71212e-06	0	0	0	0	-3.36138e-05	0	0	0	0
	GDP [billion USD -current]	2.01255e-07	1.55446e-07	7.43182e-10	0	0	0	0	4.50654e-08	0	0	0	0
Guinea Bissau	R Square	0.722499
	Adjusted R Square	0.693289
	Significance F	5.14052e-06
	Intercept	-117.68	0	10.7098	0	0	0	0	-128.389	0	0	0	0
	Population	0.000114591	0	-1.51723e-05	0	0	0	0	0.000129763	0	0	0	0
	GDP [billion USD -current]	-2.42374e-08	0	1.49296e-08	0	0	0	0	-3.9167e-08	0	0	0	0
Kenya	R Square	0.965931
	Adjusted R Square	0.963581
	Significance F	5.23886e-22
	Intercept	975.658	2325.01	165.326	0	962.523	151.062	1577.59	-4215.22	0	0	9.37311	0
	Population	8.27711e-05	1.81501e-05	-8.22828e-06	0	-4.42451e-05	2.81046e-07	-7.78439e-05	0.000195106	0	0	-4.48993e-07	0
	GDP [billion USD -current]	7.04108e-08	4.162e-09	4.77721e-09	0	2.17103e-08	7.57171e-10	8.09558e-08	-4.21861e-08	0	0	2.34424e-10	0
Lesotho	R Square	0.468276
	Adjusted R Square	0.412305
	Significance F	0.00247754
	Intercept	689.795	689.795	0	0	0	0	0	0	0	0	0	0
	Population	-0.000245155	-0.000245155	0	0	0	0	0	0	0	0	0	0
	GDP [billion USD -current]	1.53996e-07	1.53996e-07	0	0	0	0	0	0	0	0	0	0
Liberia	R Square	0.814817
	Adjusted R Square	0.795324
	Significance F	1.10208e-07
	Intercept	-392.163	-305.185	-0.0869948	0	0	0	0	-86.8908	0	0	0	0
	Population	0.000197722	0.000109069	3.12717e-08	0	0	0	0	8.86226e-05	0	0	0	0
	GDP [billion USD -current]	-5.51611e-08	-5.51538e-08	-1.67248e-11	0	0	0	0	9.37582e-12	0	0	0	0
Libya	R Square	0.872371
	Adjusted R Square	0.863569
	Significance F	1.08705e-13
	Intercept	-59913.5	0	-8.45295	0	0	0	0	11270.7	-71175.8	0	0	0
	Population	0.0147399	0	1.12387e-06	0	0	0	0	-0.000360704	0.0150994	0	0	0
	GDP [billion USD -current]	-2.66798e-08	0	1.00039e-10	0	0	0	0	7.40817e-08	-1.00862e-07	0	0	0
Madagascar	R Square	0.91083
	Adjusted R Square	0.904681
	Significance F	5.99996e-16
	Intercept	-588.361	-33.5898	-66.5703	0	-7.27501	20.8725	0	-297.106	0	-204.692	0	0
	Population	6.04569e-05	3.36551e-05	4.73981e-06	0	4.88389e-07	-1.20264e-06	0	2.24091e-05	0	3.67085e-07	0	0
	GDP [billion USD -current]	7.26817e-08	-2.7237e-10	-2.41296e-09	0	-1.95612e-10	1.88939e-09	0	3.20186e-08	0	4.16547e-08	0	0
Malawi	R Square	0.717927
	Adjusted R Square	0.688235
	Significance F	6.00389e-06
	Intercept	-207.241	-152.975	-147.982	0	0	77.0099	0	72.8948	-56.1888	0	0	0
	Population	0.000111324	9.07924e-05	1.30438e-05	0	0	-1.08038e-06	0	4.42067e-06	4.14719e-06	0	0	0
	GDP [billion USD -current]	4.30007e-08	4.84124e-08	-4.45314e-09	0	0	-1.98731e-11	0	-7.94231e-10	-1.44488e-10	0	0	0
Mali	R Square	0.910411
	Adjusted R Square	0.90098
	Significance F	1.11286e-10
	Intercept	-1554.49	-1811.94	-182.671	0	0	136.693	0	303.432	0	0	0	0
	Population	0.000207864	0.000159208	1.65318e-05	0	0	-8.37906e-06	0	4.0504e-05	0	0	0	0
	GDP [billion USD -current]	2.79394e-08	1.37694e-08	-6.30138e-09	0	0	4.51923e-09	0	1.59521e-08	0	0	0	0
Mauritania	R Square	0.972081
	Adjusted R Square	0.969142
	Significance F	1.7223e-15
	Intercept	-1106.98	40.6243	-290.531	0	-449.021	0	0	-408.056	0	0	0	0
	Population	0.000595978	-4.09165e-06	0.00011943	0	0.000167822	0	0	0.000312817	0	0	0	0
	GDP [billion USD -current]	-1.73347e-08	1.3076e-08	-1.92054e-08	0	-1.83303e-08	0	0	7.12503e-09	0	0	0	0
Mauritius	R Square	0.768794
	Adjusted R Square	0.744456
	Significance F	9.07811e-07
	Intercept	-7944.65	672.779	2238.14	0	231.506	-1616.02	0	1263.97	-104.302	-10630.7	0	0
	Population	0.00777094	-0.000504254	-0.00195292	0	-0.000205506	0.00160495	0	-0.00036419	6.13492e-05	0.00913151	0	0
	GDP [billion USD -current]	9.97476e-08	5.45981e-09	2.11789e-08	0	2.85275e-09	2.01179e-08	0	2.22447e-08	4.67368e-09	2.32198e-08	0	0
Morocco (+Western Sahara)	R Square	0.902514
	Adjusted R Square	0.895791
	Significance F	2.1861e-15
	Intercept	-62455.2	5565.33	-862.495	-3168.04	-10904.2	-165.533	0	35609.6	-9203.38	-76608.7	-2717.8	0
	Population	0.00274523	-0.000211786	3.38178e-05	0.000124946	0.00040189	6.6708e-06	0	-0.00129631	0.000261843	0.0033269	9.72476e-05	0
	GDP [billion USD -current]	1.78535e-09	3.25653e-08	-1.70017e-09	-6.47561e-09	-4.27054e-09	-4.26174e-10	0	1.07764e-07	4.94398e-08	-1.75922e-07	8.10129e-10	0
Mozambique	R Square	0.816409
	Adjusted R Square	0.803295
	Significance F	4.94224e-11
	Intercept	-8529.85	-1838.17	-12.1286	0	0	-110.648	0	-411.776	-6197.88	40.746	0	0
	Population	0.000720326	0.000246872	8.70357e-07	0	0	7.95792e-06	0	3.59416e-05	0.000430725	-2.04008e-06	0	0
	GDP [billion USD -current]	4.71983e-07	7.41607e-07	-5.1443e-10	0	0	-1.34774e-09	0	-2.99999e-08	-2.38561e-07	7.99149e-10	0	0
Namibia	R Square	0.262026
	Adjusted R Square	0.209313
	Significance F	0.0142094
	Intercept	2045.02	2699.57	-637.892	0	-85.1751	-0.207361	0	-12.96	0	81.6767	0	0
	Population	-0.000697668	-0.00117074	0.000424644	0	5.76713e-05	1.46497e-07	0	1.90432e-05	0	-2.84358e-05	0	0
	GDP [billion USD -current]	8.58307e-08	1.11352e-07	-2.27934e-08	0	-3.43016e-09	-1.02666e-11	0	-1.58693e-09	0	2.29962e-09	0	0
Niger	R Square	0.829237
	Adjusted R Square	0.817461
	Significance F	7.40786e-12
	Intercept	-138.296	0	-4.206	0	0	0	0	-183.915	-6.54046	56.3653	0	0
	Population	1.54224e-05	0	-7.80354e-07	0	0	0	0	9.80454e-06	3.13547e-07	6.08466e-06	0	0
	GDP [billion USD -current]	3.82539e-08	0	3.32624e-09	0	0	0	0	3.12099e-08	7.45883e-10	2.97184e-09	0	0
Nigeria	R Square	0.862579
	Adjusted R Square	0.853101
	Significance F	3.17526e-13
	Intercept	-12420.1	136.533	-27.7689	0	-4.77943	-17.7443	0	1959.7	-14098.6	7.94315	-375.407	0
	Population	0.000235261	5.88462e-05	2.34545e-07	0	4.74603e-08	1.71481e-07	0	-7.8499e-06	0.000180226	-4.26548e-08	3.62794e-06	0
	GDP [billion USD -current]	9.32439e-09	-1.00578e-08	-8.43648e-12	0	-8.26851e-12	-2.66206e-11	0	-6.78662e-10	2.06683e-08	-8.61217e-13	-5.63199e-10	0
Rwanda	R Square	0.894149
	Adjusted R Square	0.886849
	Significance F	7.21266e-15
	Intercept	194.722	401.865	-7.51197	0	0	139.118	0	-257.11	-70.3101	-11.3289	0	0
	Population	-2.88671e-05	-5.00813e-05	-2.0046e-08	0	0	-2.35997e-05	0	3.74746e-05	5.99372e-06	1.36558e-06	0	0
	GDP [billion USD -current]	8.52078e-08	5.38221e-08	2.84245e-09	0	0	1.93968e-08	0	7.48461e-10	8.28577e-09	1.12213e-10	0	0
Sao Tome & Principe	R Square	0.798495
	Adjusted R Square	0.777284
	Significance F	2.45878e-07
	Intercept	-295.228	23.0758	5.34739	0	0	0	0	-323.651	0	0	0	0
	Population	0.00233166	-0.000119177	-4.07976e-05	0	0	0	0	0.00249164	0	0	0	0
	GDP [billion USD -current]	-2.86067e-07	2.89547e-08	9.40077e-09	0	0	0	0	-3.24423e-07	0	0	0	0
Senegal	R Square	0.958872
	Adjusted R Square	0.956035
	Significance F	8.03562e-21
	Intercept	-2701.82	0	-143.389	0	1.03815	-15.5676	0	-1959.57	133.074	-566.582	-150.827	0
	Population	0.000436798	0	1.42511e-05	0	-9.35362e-06	7.13838e-06	0	0.000374062	-4.04753e-05	6.39859e-05	2.71887e-05	0
	GDP [billion USD -current]	1.36717e-08	0	1.92798e-10	0	9.55435e-09	-6.67763e-10	0	-1.39121e-08	3.46225e-08	-7.69053e-09	-8.4275e-09	0
Seychelles	R Square	0.837672
	Adjusted R Square	0.820585
	Significance F	3.15304e-08
	Intercept	253.855	0	10.8333	0	-14.0758	0	0	257.098	0	0	0	0
	Population	-0.00260512	0	-0.000299586	0	0.000104188	0	0	-0.00240972	0	0	0	0
	GDP [billion USD -current]	3.01503e-07	0	1.5317e-08	0	7.02318e-09	0	0	2.79162e-07	0	0	0	0
Sierra Leone	R Square	0.653891
	Adjusted R Square	0.617459
	Significance F	4.19294e-05
	Intercept	-355.457	-396.025	-38.9706	0	0	-6.25695	0	85.7957	0	0	0	0
	Population	9.58182e-05	8.28574e-05	8.65578e-06	0	0	1.38066e-06	0	2.92438e-06	0	0	0	0
	GDP [billion USD -current]	-2.00526e-08	-8.03753e-09	-2.95985e-09	0	0	-4.7405e-10	0	-8.58113e-09	0	0	0	0
Somalia	R Square	0.0587322
	Adjusted R Square	-0.0403486
	Significance F	0.562698
	Intercept	232.913	0	-19.0162	0	-4.57372	0	0	256.503	0	0	0	0
	Population	1.12571e-05	0	1.19878e-06	0	2.56842e-07	0	0	9.80147e-06	0	0	0	0
	GDP [billion USD -current]	-1.2795e-08	0	1.47834e-09	0	5.31116e-10	0	0	-1.48044e-08	0	0	0	0
South Africa	R Square	0.848406
	Adjusted R Square	0.837952
	Significance F	1.31789e-12
	Intercept	2169.86	-63.5857	-11505.6	-3471.6	-21123.5	-1250.16	0	-1566.53	-35498.6	77528.4	-1091.47	212.521
	Population	0.00400408	6.59543e-05	0.00027724	8.37341e-05	0.000508888	3.30842e-05	0	1.75029e-05	0.000889715	0.00185348	2.73559e-05	0.000247132
	GDP [billion USD -current]	1.01184e-07	2.75759e-09	-6.78036e-09	-2.1237e-09	-1.26184e-08	-7.25255e-10	0	5.07822e-09	-3.05821e-08	1.4956e-07	-9.40302e-10	-2.44159e-09
South Sudan	R Square	0.483946													Data available of GDP for 5 years. Very bad correlation
	Adjusted R Square	-0.548162
	Significance F	0.718369
	Intercept	-1513.44	0	2	0	0	0	0	-1515.44	0	0	0	0
	Population	0.000197841	0	0	0	0	0	0	0.000197841	0	0	0	0
	GDP [billion USD -current]	-1.29386e-08	0	0	0	0	0	0	-1.29386e-08	0	0	0	0
Sudan	R Square	0.948232
	Adjusted R Square	0.944662
	Significance F	2.2587e-19
	Intercept	-16877.2	-10509.1	-24.5671	0	-118.927	-54.9604	0	-4726	-1443.67	0	0	0
	Population	0.000743573	0.000461285	8.32493e-07	0	3.21836e-07	1.74536e-06	0	0.000233542	4.58459e-05	0	0	0
	GDP [billion USD -current]	-1.92608e-08	-1.94029e-08	6.91965e-11	0	3.91523e-09	1.59686e-10	0	-8.19652e-09	4.19453e-09	0	0	0
Tanzania	R Square	0.972005
	Adjusted R Square	0.970075
	Significance F	3.03814e-23
	Intercept	-2304.19	-183.751	5.18495	0	0	-131.77	0	-76.471	-1802.6	-114.784	0	0
	Population	0.000136154	7.49999e-05	-3.68505e-07	0	0	4.82008e-06	0	1.10204e-05	3.93183e-05	6.36361e-06	0	0
	GDP [billion USD -current]	3.03361e-08	-2.92456e-08	5.64527e-10	0	0	-7.87097e-10	0	-6.34205e-11	6.41725e-08	-4.30486e-09	0	0
Togo	R Square	0.25828
	Adjusted R Square	0.207127
	Significance F	0.0131364
	Intercept	14.3058	291.263	21.1948	0	0	0	0	-157.092	-136.924	0	-4.13536	0
	Population	3.05846e-05	-5.28717e-05	-9.76082e-06	0	0	0	0	7.00376e-05	2.15936e-05	0	1.5859e-06	0
	GDP [billion USD -current]	1.34876e-08	3.93137e-08	1.0226e-08	0	0	0	0	-4.54685e-08	1.04088e-08	0	-9.92331e-10	0
Tunisia	R Square	0.893247
	Adjusted R Square	0.885885
	Significance F	8.15684e-15
	Intercept	-56649.6	189.291	-410.072	0	-1758.84	0	0	6708.76	-61285.2	0	-93.534	0
	Population	0.00727372	-1.37057e-05	4.98475e-05	0	0.000198726	0	0	-0.000498115	0.00754161	0	-4.64878e-06	0
	GDP [billion USD -current]	-1.24955e-07	6.04913e-10	-2.70503e-09	0	-4.27044e-09	0	0	-1.9995e-08	-1.05437e-07	0	6.84717e-09	0
Uganda	R Square	0.869284
	Adjusted R Square	0.860269
	Significance F	1.53733e-13
	Intercept	-1835.93	-2114.97	-79.461	0	0	-116.91	0	475.408	0	0	0	0
	Population	0.000124131	0.000137689	3.39103e-06	0	0	5.16783e-06	0	-2.21168e-05	0	0	0	0
	GDP [billion USD -current]	3.71319e-08	1.06155e-08	-2.87559e-10	0	0	4.50618e-09	0	2.22978e-08	0	0	0	0
Zambia	R Square	0.901958
	Adjusted R Square	0.895196
	Significance F	2.3741e-15
	Intercept	3722.03	5688.43	-97.9696	0	0	-35.9374	0	-265.742	0	-1566.76	0	0
	Population	0.000371466	0.000145806	1.15392e-05	0	0	4.95578e-06	0	2.98274e-05	0	0.000179338	0	0
	GDP [billion USD -current]	1.43941e-07	1.81586e-07	-3.02101e-09	0	0	8.49134e-10	0	2.35352e-10	0	-3.57077e-08	0	0
Zimbabwe	R Square	0.108787
	Adjusted R Square	0.0473236
	Significance F	0.18825
	Intercept	5561.86	-4289.12	-5.93506	0	0	-439.345	0	-127.374	0	10423.6	0	0
	Population	0.00021726	0.000726143	4.79543e-07	0	0	3.85586e-05	0	1.31324e-05	0	-0.000561053	0	0
	GDP [billion USD -current]	-1.6963e-09	-7.15649e-08	2.1177e-11	0	0	1.17563e-09	0	-9.16658e-10	0	6.95884e-08	0	0
	Two-variable regression possible
	Only three datapoints per variable, equation same as linear regression
	Simple regression with one variable, as the other has no information
	Fewer than three datapoints per variable, considered same as linear regression
