# Supplementary material for: Forecast on Africa’s power production up to 2030 with related water use and CO2 emissions
Source: Nat Commun. 2026 May 7;17:6154. doi: 10.1038/s41467-026-72692-2 (PMC13365816; doi:10.1038/s41467-026-72692-2)
Supplement: Supplementary file 3 — Supplementary Data 1-7 [file 41467_2026_72692_MOESM3_ESM.zip › Supplementary-Data-4_Evaporation-hydropower.xlsx]

## Sheet: Hydro_Ev
ID_Number	Country	Plant	MW	GEN_TYPE	Degrees Coordinates	Ev_Jan	Ev_Feb	Ev_Mar	Ev_Apr	Ev_May	Ev_Jun	Ev_Jul	Ev_Aug	Ev_Sep	Ev_Oct	Ev_Nov	Ev_Dec	Total_Ev mm
860	ALGERIA	DERGUINAH	71.5	Hydropower	36.5551424244053, 5.32898744859006	0.00099	0.001323	0.002092	0.002527	0.003178	0.002515	0.001563	0.001251	0.001746	0.001441	0.001194	0.001273	641.932
1024	ALGERIA	ERRAGUENE	16	Hydropower	36.5852778, 5.5786111	0.001184	0.001468	0.002416	0.002934	0.003525	0.002962	0.001955	0.001508	0.002211	0.001658	0.001429	0.001636	757.526
1240	ALGERIA	GOURIET	6.5	Hydropower	36.40992, 4.189353	0.000824	0.001302	0.001814	0.002528	0.003161	0.002559	0.001394	0.001055	0.001374	0.000879	0.000726	0.000768	558.811
1281	ALGERIA	HAMIZ	2.2	Hydropower	36.605624, 3.351924	0.00102	0.001201	0.001764	0.002719	0.002772	0.001449	0.000633	0.00057	0.000958	0.001009	0.000773	0.001135	486.591
1410	ALGERIA	IRHIL EMDA (Kherrata)	24	Hydropower	36.4556, 5.2722	0.000996	0.001187	0.002039	0.002426	0.002881	0.002406	0.001571	0.001359	0.001675	0.001325	0.001284	0.001405	625.822
2042	ALGERIA	MANSOURIA	100	Hydropower	36.5806, 5.575	0.001184	0.001468	0.002416	0.002934	0.003525	0.002962	0.001955	0.001508	0.002211	0.001658	0.001429	0.001636	757.526
2156	ALGERIA	MEFFROUCH	1.678	Hydropower	34.8494, -1.288705	0.000938	0.001094	0.001458	0.002111	0.002351	0.001787	0.001407	0.001229	0.000855	0.000618	0.000568	0.001054	470.967
3106	ALGERIA	SOUK EL DJEMAA (Imayras)	8.085	Hydropower	36.543213606092046, 4.2709205538465715	0.00104	0.001424	0.002043	0.002759	0.003349	0.002602	0.001504	0.001043	0.001564	0.001036	0.00089	0.001098	618.825
3569	ALGERIA	ZEBA'IR	7	Hydropower	36.1636885006466, 2.560532341205349	0.001004	0.001002	0.00164	0.002723	0.002274	0.001223	0.000819	0.000697	0.000604	0.000965	0.000683	0.001264	453.599
477	ANGOLA	BIOPIO	15.2	Hydropower	-12.4706, 13.7319	0.003628	0.003812	0.003388	0.003727	0.002299	0.001087	0.000826	0.000721	0.000724	0.001088	0.002242	0.001244	749.15
653	ANGOLA	CAMBAMBE-1	260	Hydropower	-9.752325, 14.480853	0.003776	0.003914	0.003655	0.003396	0.003469	0.001744	0.001039	0.000743	0.000725	0.001005	0.001751	0.001513	809.272
654	ANGOLA	CAMBAMBE-2	700	Hydropower	-9.752325, 14.480853	0.003776	0.003914	0.003655	0.003396	0.003469	0.001744	0.001039	0.000743	0.000725	0.001005	0.001751	0.001513	809.272
664	ANGOLA	CAPANDA	520	Hydropower	-9.795468, 15.467191	0.003525	0.003624	0.003527	0.003691	0.002761	0.001168	0.000764	0.000655	0.00123	0.002228	0.003093	0.002923	884.805
713	ANGOLA	CHICAPA-I	16	Hydropower	-9.48839939874731, 20.35097648786544	0.003547	0.003491	0.003405	0.003463	0.002255	0.000963	0.000708	0.000756	0.001691	0.002783	0.00335	0.003457	905.999
773	ANGOLA	CUANDO-I	1.25	Hydropower	-12.776111, 15.739167	0.00187442	0.000204293	0.00420385	0.000494964	0.0043094	0.00478069	0.00153642	0.00058476	0.00275206	0.00267726	0.00265658	0.00211918	862.713
774	ANGOLA	CUANDO-II	2.2	Hydropower	-12.776111, 15.739167	0.0034	0.00342	0.003392	0.003406	0.002792	0.001691	0.001389	0.001376	0.00166	0.002828	0.003275	0.003473	974.87
776	ANGOLA	CUBAL CHIMBASSI	0.032	Hydropower	-13.033333, 14.25	0	0	0	0	0	0	0	0	0	0	0	0	0
777	ANGOLA	CUCHI MISSION	1.2	Hydropower	-14.653593, 16.894248	0.00347	0.003383	0.003464	0.003528	0.002288	0.00135	0.001101	0.001132	0.001177	0.00156	0.002903	0.003367	871.306
1033	ANGOLA	ESTACAO DO GANDA	0.039	Hydropower	-13.024544, 14.632931	0	0	0	0	0	0	0	0	0	0	0	0	0
1061	ANGOLA	FAZENDA DA BONGA	0.122	Hydropower	-12.266667, 15.633333	0	0	0	0	0	0	0	0	0	0	0	0	0
1062	ANGOLA	FAZENDA MATO GROSSO	1.611	Hydropower	-9.4333333, 15.85	0.003585	0.003504	0.003423	0.00349	0.002932	0.001326	0.00082	0.00076	0.001384	0.002562	0.00335	0.003037	915.301
1130	ANGOLA	GANGELAS DAM	1.2	Hydropower	-15.183333, 13.7	0.003447	0.00393	0.003689	0.004003	0.00221	0.001244	0.000926	0.000932	0.000924	0.001138	0.001547	0.001563	772.635
1825	ANGOLA	LAUCA	2070	Hydropower	-9.74473923481954, 15.13108488869926	0.003703	0.003818	0.003726	0.003627	0.003393	0.001748	0.001191	0.000898	0.000978	0.001685	0.002537	0.00236	899.24
1880	ANGOLA	LOBITO AURORA	0.09	Hydropower	-12.348056, 13.545556	0	0	0	0	0	0	0	0	0	0	0	0	0
1881	ANGOLA	LOBITO ISABEL	0.032	Hydropower	-12.348056, 13.545556	0	0	0	0	0	0	0	0	0	0	0	0	0
1888	ANGOLA	LOMAUM	140	Hydropower	-12.7166667, 14.3833333	0.003884	0.003974	0.00393	0.004205	0.002657	0.001364	0.001084	0.000953	0.001593	0.002927	0.003655	0.003891	1034.89
1942	ANGOLA	LUQUIXE	1.12	Hydropower	-7.75, 15	0.003471	0.003761	0.003921	0.003656	0.003621	0.001999	0.001162	0.001004	0.001861	0.002778	0.003393	0.003222	1027.13
1954	ANGOLA	MABUBAS	26.8	Hydropower	-8.5316667, 13.6963889	0.003389	0.003641	0.003039	0.002712	0.00215	0.000608	0.000359	0.000422	0.000553	0.000736	0.00179	0.001515	631.748
2101	ANGOLA	MATALA	41.4	Hydropower	-14.741504603285543, 15.04175335292917	0.004119	0.004227	0.003877	0.004274	0.00302	0.001838	0.001502	0.001435	0.001619	0.001927	0.003081	0.002724	1019.44
2112	ANGOLA	MATOS VAZ	0.098	Hydropower	-8.466667, 15.216667	0	0	0	0	0	0	0	0	0	0	0	0	0
2459	ANGOLA	NGOVE DAM	61.8	Hydropower	-12.809953107536536, 15.889881815476182	0.003493	0.003467	0.003537	0.003531	0.002454	0.001378	0.00118	0.001243	0.001643	0.003332	0.003609	0.00387	994.285
2505	ANGOLA	NOVA LISBOA MARSCHALL	0.034	Hydropower	-12.776111, 15.739167	0	0	0	0	0	0	0	0	0	0	0	0	0
	ANGOLA	NOVA LISBOA VALE QUEVE	0.01	Hydropower	-12.776111, 15.739167	0	0	0	0	0	0	0	0	0	0	0	0	0
2777	ANGOLA	QUILENGUES MOURA	0.117	Hydropower	-14.066667, 14.083333	0	0	0	0	0	0	0	0	0	0	0	0	0
	ANGOLA	RIO LUACHIMO-I	34	Hydropower	-7.36195724580015, 20.8494767828342	0.003471	0.003761	0.003921	0.003656	0.003621	0.001999	0.001162	0.001004	0.001861	0.002778	0.003393	0.003222	1027.13
2855	ANGOLA	RUACANA	347	Hydropower	-17.3833, 14.2167	0.0046215	0.000668844	0.00171945	0.00100065	0.00217926	0.00302534	0.00449948	0.00181197	0.00396541	0.00075999	0.00296696	0.00311122	927.268
3243	ANGOLA	TCHIHUMBWE	12.4	Hydropower	-11.0303267, 20.201313	0.003589	0.003376	0.003169	0.00331	0.002503	0.001397	0.00112	0.001155	0.001537	0.002532	0.00315	0.003673	926.319
3462	ANGOLA	VILA NOVA AHLEFELD	0.028	Hydropower	-12.566667, 16.233333	0	0	0	0	0	0	0	0	0	0	0	0	0
339	BURKINA FASO	BAGRE	14	Hydropower	11.475, -0.546	0.001271	0.001079	0.000851	0.001397	0.001178	0.001599	0.003263	0.003594	0.003779	0.004083	0.002531	0.001684	803.036
1711	BURKINA FASO	KOMPIENGA	16	Hydropower	11.07, 0.7	0.002038	0.001766	0.001429	0.002667	0.002653	0.002106	0.003296	0.003809	0.003584	0.004426	0.003367	0.002477	1025.14
2464	BURKINA FASO	NIOFILA	1.89	Hydropower	10.667082, -5.099956	0.001423	0.001192	0.001396	0.001801	0.002502	0.002525	0.003188	0.00341	0.003757	0.004478	0.003175	0.001859	937.052
3347	BURKINA FASO	TOURNI	0.62	Hydropower	10.771678821695867, -5.156035121542316	0	0	0	0	0	0	0	0	0	0	0	0	0
589	BURUNDI	BUHIGA	0.47	Hydropower	-3.0302, 30.1608	0	0	0	0	0	0	0	0	0	0	0	0	0
606	BURUNDI	BURASIRA	0.03	Hydropower	-3.082, 29.9136	0	0	0	0	0	0	0	0	0	0	0	0	0
	BURUNDI	Bururi, Nyemanga Power Station	2.8	Hydropower	-3.5789, 29.34	0.002745	0.002572	0.002834	0.002797	0.003134	0.003163	0.003097	0.003021	0.003562	0.003648	0.0027	0.002487	1088.62
620	BURUNDI	BUTEZI	0.286	Hydropower	-3.422778, 30.151667	0	0	0	0	0	0	0	0	0	0	0	0	0
1153	BURUNDI	GATONDE	0.16	Hydropower	-3.171111, 29.950806	0	0	0	0	0	0	0	0	0	0	0	0	0
1197	BURUNDI	GIKONGE	0.85	Hydropower	-3.2419, 29.6512	0	0	0	0	0	0	0	0	0	0	0	0	0
1208	BURUNDI	GISOZI	0.02	Hydropower	-3.5736, 29.6789	0	0	0	0	0	0	0	0	0	0	0	0	0
1324	BURUNDI	HOPITAL DE KIREMBA	0.082	Hydropower	-2.817844, 29.981786	0	0	0	0	0	0	0	0	0	0	0	0	0
1536	BURUNDI	KARENNI	0.85	Hydropower	-3.07454, 30.425317	0	0	0	0	0	0	0	0	0	0	0	0	0
1571	BURUNDI	KAYENZI	0.8	Hydropower	-2.8451, 30.3414	0	0	0	0	0	0	0	0	0	0	0	0	0
1615	BURUNDI	KIGANDA	0.053	Hydropower	-3.348, 29.6921	0	0	0	0	0	0	0	0	0	0	0	0	0
1618	BURUNDI	KIGWENA	0.05	Hydropower	-2.7381, 30.1616	0	0	0	0	0	0	0	0	0	0	0	0	0
2058	BURUNDI	MARANGARA	0.28	Hydropower	-2.7428, 29.9947	0	0	0	0	0	0	0	0	0	0	0	0	0
2086	BURUNDI	MASANGO	0.036	Hydropower	-4.0695, 29.6568	0	0	0	0	0	0	0	0	0	0	0	0	0
2295	BURUNDI	MPINGA	0.02	Hydropower	-3.8964, 29.5754	0	0	0	0	0	0	0	0	0	0	0	0	0
2324	BURUNDI	MUGERA	0.03	Hydropower	-3.32, 29.9636	0	0	0	0	0	0	0	0	0	0	0	0	0
2325	BURUNDI	MUGERE	8	Hydropower	-3.3822, 29.3644	0.002766	0.002834	0.002728	0.002474	0.002703	0.002546	0.002542	0.002694	0.002784	0.002679	0.002489	0.00269	971.004
2343	BURUNDI	MURORE	0.169	Hydropower	-3.1871, 30.6631	0	0	0	0	0	0	0	0	0	0	0	0	0
2353	BURUNDI	MUSONGATI	0.01	Hydropower	-3.7289, 30.1011	0	0	0	0	0	0	0	0	0	0	0	0	0
2358	BURUNDI	MUTUMBA	0.092	Hydropower	-3.5199, 29.6918	0	0	0	0	0	0	0	0	0	0	0	0	0
2528	BURUNDI	NYABIKERE/KIDIMBWE	0.14	Hydropower	-3.1651, 30.0549	0	0	0	0	0	0	0	0	0	0	0	0	0
2547	BURUNDI	NYEMANGA	2.84	Hydropower	-3.7707, 29.5867	0.002792	0.002996	0.002788	0.002388	0.002844	0.002639	0.002586	0.002771	0.0028	0.002619	0.002492	0.002693	985.341
2886	BURUNDI	RUVYIRONZA	1.275	Hydropower	-3.500249, 29.909474	0.00289	0.002936	0.002839	0.002499	0.002593	0.001752	0.001162	0.000971	0.000894	0.001346	0.002078	0.002547	743.686
2891	BURUNDI	RWEGURA	18	Hydropower	-2.9319444, 29.5194444	0.003211	0.003318	0.003091	0.002782	0.003041	0.002682	0.002342	0.002163	0.002784	0.003012	0.002852	0.003142	1045.97
2892	BURUNDI	RYARUSERA? Ruvyironza (river)	0.02	Hydropower	-3.3546, 29.558	0	0	0	0	0	0	0	0	0	0	0	0	0
2952	BURUNDI	SANZU	0.072	Hydropower	-3.4236, 30.0792	0	0	0	0	0	0	0	0	0	0	0	0	0
3279	BURUNDI	TEZA PLANTATION	0.36	Hydropower	-3.21584, 29.563592	0	0	0	0	0	0	0	0	0	0	0	0	0
460	CAMEROON	BESONG ABANG	0.006	Hydropower	5.707351, 9.298753	0	0	0	0	0	0	0	0	0	0	0	0	0
586	CAMEROON	BUEA MUNA	0.006	Hydropower	4.1527, 9.241	0	0	0	0	0	0	0	0	0	0	0	0	0
933	CAMEROON	EDEA	278.5	Hydropower	3.8222, 10.1306	0.003096	0.003128	0.003573	0.003494	0.003333	0.003128	0.002624	0.002802	0.002634	0.003024	0.003265	0.003007	1128.44
1793	CAMEROON	LAGDO	80	Hydropower	9.05999206144921, 13.68660133178241	0.001323	0.001103	0.001063	0.001033	0.00106	0.001845	0.003528	0.003337	0.004108	0.003773	0.001847	0.001065	765.493
1898	CAMEROON	LOM-PANGAR	30	Hydropower	5.333333, 13.4	0.002579	0.002046	0.002704	0.004352	0.003968	0.003601	0.003341	0.003327	0.003473	0.00379	0.004267	0.002958	1230.76
2129	CAMEROON	MBENGWI	0.005	Hydropower	6.016667, 10	0	0	0	0	0	0	0	0	0	0	0	0	0
	CAMEROON	Mekin Hydroelectric Power Station,	15	Hydropower	3.2584657342230714, 12.422234320357582	0.003096	0.003128	0.003573	0.003494	0.003333	0.003128	0.002624	0.002802	0.002634	0.003024	0.003265	0.003007	1128.44
2163	CAMEROON	MEMVE'ELE	80	Hydropower	2.3737302245865317, 10.350316924925261	0.003449	0.003629	0.003905	0.003781	0.003294	0.003145	0.00276	0.003146	0.002867	0.003	0.003347	0.003112	1198.46
3094	CAMEROON	SONG-LOULOU	396	Hydropower	4.04, 10.27	0.003322	0.003102	0.003587	0.003676	0.00355	0.003229	0.0026982	0.002869	0.002639	0.003217	0.003526	0.003376	1180.15
3238	CAMEROON	TATUM	0.052	Hydropower	4.1527, 9.241	0	0	0	0	0	0	0	0	0	0	0	0	0
348	CENTRAL AFRICAN REPUBLIC	BAKOUMA	0.011	Hydropower	4.741324, 22.818383	0	0	0	0	0	0	0	0	0	0	0	0	0
506	CENTRAL AFRICAN REPUBLIC	BOALI-I	8.75	Hydropower	4.9196, 18.0016	0.001419	0.001251	0.002446	0.003509	0.003588	0.003422	0.003361	0.003601	0.003708	0.003851	0.00358	0.001998	1089.78
507	CENTRAL AFRICAN REPUBLIC	BOALI-II	20	Hydropower	5.972868, 16.191228	0.000785	0.000772	0.001223	0.0029	0.003678	0.003487	0.003376	0.003431	0.003677	0.003771	0.002661	0.001173	943.913
508	CENTRAL AFRICAN REPUBLIC	BOALI-III	10	Hydropower	5.939725, 16.164298	0.000806	0.000809	0.001433	0.003121	0.003746	0.003482	0.003363	0.003388	0.00365	0.003755	0.002745	0.001196	960.889
	CENTRAL AFRICAN REPUBLIC	BOALI-III Expansion	5	Hydropower	5.939725, 16.164298	0	0	0	0	0	0	0	0	0	0	0	0	0
1127	CENTRAL AFRICAN REPUBLIC	GAMBOULA HOSPITAL	0.09	Hydropower	4.117749, 15.139262	0	0	0	0	0	0	0	0	0	0	0	0	0
	CENTRAL AFRICAN REPUBLIC	Kaga-Bandoro	1.9	Hydropower	6.9169, 19.188	0.00172431	0.000368789	0.000675872	0.00465165	0.00453736	0.00354546	0.00435913	0.00426454	0.000461678	0.00442566	0.00441954	0.0040634	1148.23
	COMOROS	Lingoni	0.3	Hydropower	-12.268629, 44.41121	0	0	0	0	0	0	0	0	0	0	0	0	0
2207	COMOROS	MIRINGONI	0.022	Hydropower	-12.296667, 43.635278	0	0	0	0	0	0	0	0	0	0	0	0	0
2599	COMOROS	ONGONI, barrage Maharani	0.07	Hydropower	-12.198889, 44.518333	0	0	0	0	0	0	0	0	0	0	0	0	0
	COMOROS	Tratinga	0.3	Hydropower	-12.207278053980454, 44.461454635327854	0	0	0	0	0	0	0	0	0	0	0	0	0
1390	CONGO (republic of het Congo)	IMBOULOU	120	Hydropower	-2.935611092227492, 16.033659604937167	0.003716	0.003914	0.003924	0.003705	0.0033	0.002288	0.001421	0.001537	0.002397	0.003146	0.003479	0.003569	1104.66
1873	CONGO (republic of het Congo)	LIOUESSO	19.9	Hydropower	1.0963373644314944, 15.678104034549326	0.003027	0.003074	0.003767	0.004246	0.00374	0.003215	0.003022	0.002849	0.003693	0.003709	0.003929	0.003659	1275.53
2274	CONGO (republic of het Congo)	MOUKOUKOULOU	74	Hydropower	-3.895556, 13.763611	0.003464	0.003619	0.00382	0.003379	0.002984	0.001725	0.001117	0.001043	0.001201	0.002248	0.003125	0.003113	935.691
107	CONGO DEM REP	AKPERIKASENDE	0.071	Hydropower	2.984592, 26.757926	0	0	0	0	0	0	0	0	0	0	0	0	0
	CONGO DEM REP	Ambarau (Kibali gold mines)	11	Hydropower	-3.08453, 29.58278	0.00316	0.003214	0.002993	0.002682	0.002927	0.002624	0.002278	0.00199	0.002586	0.002897	0.002779	0.003091	1009.54
179	CONGO DEM REP	AMBWE	1.6	Hydropower	-2.7149255, 26.2895173	0.004126	0.004456	0.004384	0.00421	0.004025	0.003312	0.00278	0.002837	0.003731	0.00377	0.003783	0.004046	1380.86
	CONGO DEM REP	Azambi (Kibali gold mines)	11	Hydropower	-3.08453, 29.58278	0.00316	0.003214	0.002993	0.002682	0.002927	0.002624	0.002278	0.00199	0.002586	0.002897	0.002779	0.003091	1009.54
467	CONGO DEM REP	BIBANGA	0.063	Hydropower	-6.25, 23.933333	0	0	0	0	0	0	0	0	0	0	0	0	0
	CONGO DEM REP	BUSANGA	240	Hydropower	-10.1284736043337, 25.412548260211	0.003235	0.00358	0.003392	0.003983	0.002578	0.00143	0.001125	0.001212	0.001579	0.002603	0.003349	0.003255	949.87
909	CONGO DEM REP	DRODRO	0.092	Hydropower	2.3, 30.9833333	0	0	0	0	0	0	0	0	0	0	0	0	0
1109	CONGO DEM REP	FRANZ AHN BUKAVU	0.058	Hydropower	-2.5083333, 28.8608333	0	0	0	0	0	0	0	0	0	0	0	0	0
1357	CONGO DEM REP	IFWANZONDO	0.132	Hydropower	-4.962607, 19.5895384	0	0	0	0	0	0	0	0	0	0	0	0	0
1402	CONGO DEM REP	INGA-I	172	Hydropower	-5.5162, 13.6218	0.00364	0.003936	0.004013	0.003443	0.003175	0.002313	0.001713	0.001391	0.001681	0.002203	0.003235	0.003206	1029.94
1404	CONGO DEM REP	INGA-II	830	Hydropower	-5.5279, 13.621	0.00364	0.003936	0.004013	0.003443	0.003175	0.002313	0.001713	0.001391	0.001681	0.002203	0.003235	0.003206	1029.94
1498	CONGO DEM REP	KAKOBOLA	10.5	Hydropower	-5.7442214, 19.3009955	0.003335	0.003605	0.003557	0.003378	0.00323	0.00202	0.001359	0.001814	0.0028	0.00349	0.003504	0.003299	1074.6
1501	CONGO DEM REP	KALIMA	6.9	Hydropower	-2.7149255, 26.2895173	0.004126	0.004456	0.004384	0.00421	0.004025	0.003312	0.00278	0.002837	0.003731	0.00377	0.003783	0.004046	1380.86
1533	CONGO DEM REP	KARAWA/ZULU FALLS	0.284	Hydropower	3.321669, 20.29632	0	0	0	0	0	0	0	0	0	0	0	0	0
1549	CONGO DEM REP	KASIWA	0.15	Hydropower	-7.15, 27.0166667	0	0	0	0	0	0	0	0	0	0	0	0	0
1621	CONGO DEM REP	KIKWIT	0.068	Hydropower	-5.040981, 18.816191	0	0	0	0	0	0	0	0	0	0	0	0	0
1691	CONGO DEM REP	KODA	0.382	Hydropower	2.0833333, 30.8833333	0	0	0	0	0	0	0	0	0	0	0	0	0
1719	CONGO DEM REP	KONI	26	Hydropower	-10.719, 27.269	0.00364	0.003813	0.003427	0.004296	0.002393	0.001493	0.001253	0.001367	0.001491	0.002346	0.003185	0.003599	979.489
1838	CONGO DEM REP	LEMERA HOSPITAL	0.115	Hydropower	-3.035, 28.98	0	0	0	0	0	0	0	0	0	0	0	0	0
1873	CONGO DEM REP	LIOUESSO	19.2	Hydropower	1.0527778, 15.6916667	0.004289	0.003689	0.004353	0.004455	0.004115	0.003945	0.003639	0.003894	0.004257	0.00409	0.003929	0.004277	1489.24
1915	CONGO DEM REP	LUBI RAPIDS	0.436	Hydropower	-5.295731, 23.438603	0	0	0	0	0	0	0	0	0	0	0	0	0
1917	CONGO DEM REP	LUBUDI	1	Hydropower	-9.956454, 25.96974	0	0	0	0	0	0	0	0	0	0	0	0	0
2231	CONGO DEM REP	MOBAYI	22	Hydropower	4.3, 21.18	0.002738	0.002276	0.003639	0.00397	0.003676	0.003534	0.003422	0.00408	0.004091	0.00439	0.004158	0.002696	1300.19
2238	CONGO DEM REP	MOGA	0.4	Hydropower	-2.7149255, 26.2895173	0	0	0	0	0	0	0	0	0	0	0	0	0
2251	CONGO DEM REP	MONDO GIUSTO	0.72	Hydropower	0.4990124, 29.4527538	0	0	0	0	0	0	0	0	0	0	0	0	0
2360	CONGO DEM REP	MUTWANGA	9.4	Hydropower	0.3377032, 29.7483949	0.003982	0.004064	0.00394	0.003684	0.003744	0.003549	0.003577	0.003625	0.003566	0.003268	0.003272	0.004043	1347.47
2363	CONGO DEM REP	MWADINGUSHA	71	Hydropower	-10.7452, 27.2447	0.003514	0.003619	0.003303	0.003832	0.00198	0.001131	0.000927	0.00097	0.001027	0.001929	0.00281	0.003432	863.037
2510	CONGO DEM REP	N'SEKE	186.3	Hydropower	-10.325282, 25.427661	0.003235	0.00358	0.003392	0.003983	0.002578	0.00143	0.001125	0.001212	0.001579	0.002603	0.003349	0.003255	949.87
2553	CONGO DEM REP	N'ZILO	100	Hydropower	-10.5, 25.4666667	0.003306	0.003738	0.00335	0.004265	0.002672	0.001777	0.001664	0.001744	0.002124	0.003192	0.003613	0.003475	1059.53
2556	CONGO DEM REP	N'ZORO	1	Hydropower	3.037162, 29.535509	0	0	0	0	0	0	0	0	0	0	0	0	0
	CONGO DEM REP	Nzoro II (Kibali gold mines)	22	Hydropower	-3.08453, 29.58278	0.00316	0.003214	0.002993	0.002682	0.002927	0.002624	0.002278	0.00199	0.002586	0.002897	0.002779	0.003091	1009.54
2620	CONGO DEM REP	OSO	0.171	Hydropower	-1.15, 27.3666667	0	0	0	0	0	0	0	0	0	0	0	0	0
2885	CONGO DEM REP	RUTSHURU	13.8	Hydropower	-1.1855697, 29.4469508	0.003763	0.004144	0.003996	0.003917	0.003753	0.00332	0.003097	0.003655	0.004103	0.003784	0.003639	0.004206	1379.28
2887	CONGO DEM REP	RUZIZI-I	13	Hydropower	-2.5092, 28.8752	0.003483	0.003751	0.003639	0.003586	0.003861	0.003182	0.002569	0.002324	0.002669	0.003372	0.003467	0.003564	1199.32
2888	CONGO DEM REP	RUZIZI-II	32	Hydropower	-2.6278744607772158, 28.90207657130582	0.003005	0.00326	0.003141	0.002965	0.003059	0.001945	0.001229	0.001016	0.001027	0.001745	0.002553	0.002793	841.608
2939	CONGO DEM REP	SANGA	11	Hydropower	-4.6683333, 15.4308333	0.003511	0.003864	0.00405	0.003853	0.003402	0.0019	0.001061	0.00853	0.000934	0.002342	0.003453	0.003143	1219.6
3371	CONGO DEM REP	TSHALA (Lubilanji II)	1.75	Hydropower	-6.15, 23.6	0.003808	0.004209	0.004166	0.004267	0.003869	0.001931	0.001313	0.001578	0.002962	0.0032	0.00373	0.00372	1175.83
3373	CONGO DEM REP	TSHIIKAPA	0.78	Hydropower	-6.5, 20.866667	0	0	0	0	0	0	0	0	0	0	0	0	0
3374	CONGO DEM REP	TSHOPO	19.5	Hydropower	0.53, 25.19	0.004289	0.003689	0.004353	0.004455	0.004115	0.003945	0.003639	0.003894	0.004257	0.00409	0.003929	0.004277	1489.24
	CONGO DEM REP	Tubi Tubidi	12	Hydropower	-7.378384, 25.657923	0.003124	0.003405	0.003347	0.003373	0.00272	0.001496	0.001105	0.001262	0.002198	0.003068	0.003485	0.003133	962.429
3468	CONGO DEM REP	VIRUNGA RWENZORI	0.4	Hydropower	0.3377032, 29.7483949	0	0	0	0	0	0	0	0	0	0	0	0	0
3580	CONGO DEM REP	ZONGO-I	75	Hydropower	-4.841973451764748, 14.960742401237315	0.004053	0.004267	0.004374	0.003981	0.003771	0.002262	0.001334	0.000987	0.001203	0.002576	0.003733	0.003377	1089.48
3581	CONGO DEM REP	ZONGO-II	150	Hydropower	-4.771315113664913, 14.894103049664256	0.003969	0.004187	0.004268	0.003926	0.003717	0.002168	0.0013	0.000996	0.001225	0.002311	0.003633	0.003344	1062.85
	COTE D'IVOIRE	Ayamé 1	30	Hydropower	5.60656, -3.17015	0.003912	0.003858	0.004051	0.004385	0.003979	0.00343	0.003363	0.003395	0.003307	0.003473	0.003653	0.003404	1344.16
	COTE D'IVOIRE	Ayamé 2	22	Hydropower	5.58230, -3.15939	0.003912	0.003858	0.004051	0.004385	0.003979	0.00343	0.003363	0.003395	0.003307	0.003473	0.003653	0.003404	1344.16
621	COTE D'IVOIRE	BUYO	165	Hydropower	6.24155, -7.04497	0.0024	0.002254	0.002734	0.003578	0.003207	0.00295	0.002614	0.002525	0.003136	0.003463	0.003061	0.002454	1046.17
1058	COTE D'IVOIRE	FAYE/GRAH	5	Hydropower	4.733333, -6.616667	0.003701	0.003743	0.004186	0.004402	0.004188	0.004	0.003525	0.002775	0.00345	0.004073	0.004151	0.003753	1397.13
1725	COTE D'IVOIRE	KOSSOU	176	Hydropower	7.0301, -5.4727	0.002389	0.002219	0.003332	0.004281	0.003706	0.00325	0.002787	0.002745	0.003271	0.003507	0.003227	0.002436	1130.96
3104	COTE D'IVOIRE	SOUBRE	275	Hydropower	5.80272, -6.65591	0.00312	0.002939	0.003307	0.003668	0.003125	0.002837	0.002689	0.002614	0.002905	0.003292	0.00311	0.002902	1110.41
3172	COTE D'IVOIRE	TAABO	210	Hydropower	6.2167, -5.0833	0.002662	0.002608	0.003715	0.004127	0.00355	0.003304	0.003138	0.002992	0.003206	0.003509	0.003369	0.003203	1199.04
280	EGYPT	ASWAN	592	Hydropower	24.0344, 32.8693	0.000545	0.000483	0.00056	0.000871	0.001073	0.001088	0.001113	0.001144	0.001046	0.000871	0.000734	0.000447	304.037
281	EGYPT	ASWAN HIGH DAM	2100	Hydropower	24.0875, 32.8988889	0.000243	0.000214	0.000241	0.000349	0.000441	0.000447	0.000471	0.000477	0.000445	0.000378	0.000305	0.000197	128.26
1026	EGYPT	ESNA	85.68	Hydropower	25.317535, 32.55326	0.000426	0.000348	0.000367	0.000526	0.000676	0.000719	0.000807	0.000757	0.000685	0.000545	0.000501	0.000308	203.14
1046	EGYPT	FAIYUN	0.8	Hydropower	29.538889, 30.814376	0	0	0	0	0	0	0	0	0	0	0	0	0
2377	EGYPT	NAGA HAMMADI	64	Hydropower	26.1361, 32.1694	0.000217	0.000271	0.000367	0.000483	0.000549	0.000597	0.000638	0.000588	0.000506	0.000376	0.000304	0.000193	155.056
2436	EGYPT	NEW ASYUT BARRAGE	32	Hydropower	27.1783117, 31.1859257	0.00015	0.000194	0.000291	0.000328	0.000383	0.00042	0.000445	0.000413	0.000371	0.000275	0.000207	0.00015	110.529
468	EQUATORIAL GUINEA	BICOMO	3.2	Hydropower	3.7806, 8.7196	0.002843	0.002734	0.003961	0.004109	0.003898	0.00394	0.004428	0.004013	0.004564	0.003897	0.003568	0.003413	1382.03
887	EQUATORIAL GUINEA	DJIBLOHO	120	Hydropower	1.5833333, 10.5	0.003016	0.003168	0.00361	0.003523	0.003128	0.002776	0.002437	0.002351	0.002486	0.002821	0.003003	0.002913	1070.9
2350	EQUATORIAL GUINEA	MUSOLA	0.55	Hydropower	3.436211, 8.619094	0	0	0	0	0	0	0	0	0	0	0	0	0
2815	EQUATORIAL GUINEA	RIABA	3.6	Hydropower	3.382882, 8.76209	0.003718	0.003811	0.004671	0.004527	0.004347	0.004399	0.004416	0.004458	0.004481	0.004274	0.00415	0.00402	1560.44
4	ERITREA	ABA SAMUEL	6.6	Hydropower	7.5460377, 40.6346851	0.001792	0.000956	0.001092	0.002339	0.003349	0.003024	0.002615	0.003049	0.002853	0.003133	0.00281	0.001739	877.387
	ETHIOPIA	Aba Samuel	6.6	Hydropower	8.81588, 38.70508	0.001103	0.001092	0.001875	0.002472	0.003705	0.003229	0.002797	0.003149	0.003665	0.00366	0.001837	0.001185	908.36
49	ETHIOPIA	ADOLA	1.86	Hydropower	5.883333, 38.983333	0	0	0	0	0	0	0	0	0	0	0	0	0
302	ETHIOPIA	AWASH-I (KOKA)	43.2	Hydropower	8.400781, 39.33664	0.000293	0.000173	0.000508	0.001407	0.001662	0.000871	0.001549	0.003035	0.003372	0.001865	0.000462	0.000252	472.288
303	ETHIOPIA	AWASH-II	32	Hydropower	8.39251, 39.35215	0.000399	0.000203	0.000623	0.001695	0.00213	0.001006	0.001965	0.003299	0.003624	0.002604	0.000953	0.000514	581.578
304	ETHIOPIA	AWASH-III	32	Hydropower	8.39251, 39.35215	0.000399	0.000203	0.000623	0.001695	0.00213	0.001006	0.001965	0.003299	0.003624	0.002604	0.000953	0.000514	581.578
413	ETHIOPIA	BELES	460	Hydropower	11.880227398436958, 37.01112169271794	0.000784069	0.00289723	0.00175975	0.00204594	0.00329617	0.00382303	0.0047577	0.00463295	0.00164976	0.000995022	0.00438475	0.00360186	1052.88
604	ETHIOPIA	BUNO BEDELLE	0.153	Hydropower	8.456136, 36.352193	0	0	0	0	0	0	0	0	0	0	0	0	0
857	ETHIOPIA	DEMBI	0.8	Hydropower	8.081326, 36.461361	0	0	0	0	0	0	0	0	0	0	0	0	0
889	ETHIOPIA	DJIMA	0.195	Hydropower	7.666667, 36.833333	0	0	0	0	0	0	0	0	0	0	0	0	0
1079	ETHIOPIA	FINCHAA	133.9	Hydropower	9.557294596885477, 37.36384191538158	0.002176	0.002101	0.001762	0.002677	0.001376	0.003776	0.003876	0.003006	0.002035	0.001876	0.002155	0.002223	883.263
1081	ETHIOPIA	FINCHAA-AMERTI-NESHE (FAN)	97	Hydropower	9.76224099648145, 37.25515960325469	0.002176	0.002101	0.001762	0.002677	0.001376	0.003776	0.003876	0.003006	0.002026	0.001876	0.002155	0.002223	882.993
	ETHIOPIA	GRAND RENAISSANCE first stage	750	Hydropower	11.211317821720009, 35.090947559601695	0.001667	0.001412	0.001453	0.001658	0.002263	0.003073	0.002563	0.002753	0.003603	0.003605	0.002383	0.001612	854.442
1166	ETHIOPIA	GENALE-DAWA-III	254	Hydropower	5.6154358418168435, 39.693204297411576	0.00432696	0.00057526	0.00114967	0.00304052	0.00475588	0.00475211	0.00337746	0.00275863	0.00368683	0.0030117	0.00416656	0.00436263	1221.52
1199	ETHIOPIA	GILGEL GIBE-I	183.9	Hydropower	7.838668410448835, 37.32591048541884	0.00477697	0.00262317	0.00317702	0.00166575	0.0018932	0.00487162	0.0021675	0.00105949	0.00264264	0.000566926	0.000895211	0.00201878	861.162
1200	ETHIOPIA	GILGEL GIBE-II	420	Hydropower	7.929, 37.391	0.0029788	0.00490659	0.002308	0.00352849	0.0015547	0.00312809	0.00467954	0.00426919	0.00317693	0.00108263	0.00408367	0.00220086	1146.19
1201	ETHIOPIA	GILGEL GIBE-III	1870	Hydropower	6.856073, 37.304165	0.00297769	0.000160882	0.00264257	0.00212775	0.000604455	2.09872e-05	0.00346864	0.00412495	0.000136093	0.00321889	0.000902337	0.00236084	701.459
	ETHIOPIA	GILGEL GIBE-IV	2160	Hydropower	6.57738825988923, 36.54981008265378	0.00297769	0.000160882	0.00264257	0.00212775	0.000604455	2.09872e-05	0.00346864	0.00412495	0.000136093	0.00321889	0.000902337	0.00236084	701.459
2162	ETHIOPIA	MELKA WAKENA	153	Hydropower	7.1494, 39.4175	0.002176	0.002101	0.001762	0.002677	0.001376	0.003776	0.003876	0.003006	0.002038	0.001876	0.002155	0.002223	883.353
3097	ETHIOPIA	SOR RIVER	5	Hydropower	8.397616, 35.439727	0	0	0	0	0	0	0	0	0	0	0	0	0
3250	ETHIOPIA	TEKEZE-I	300	Hydropower	13.3, 38.71	0.00110939	0.00134429	0.0049614	0.00477568	0.0022154	0.000870039	0.00354175	0.00102682	0.00207617	0.00210888	0.00401025	0.00206999	917.647
3318	ETHIOPIA	TIS ABAY	84.4	Hydropower	11.48786, 37.58655	0.001667	0.001412	0.001453	0.001658	0.002263	0.003073	0.002563	0.002753	0.003603	0.003605	0.002383	0.001612	854.442
3540	ETHIOPIA	YADOT RIVER	0.344	Hydropower	6.421893, 39.848453	0	0	0	0	0	0	0	0	0	0	0	0	0
528	GABON	BONGOLO	6.23	Hydropower	-2.238736, 11.461071	0.00192362	0.00397734	0.000745843	0.00330301	0.00229598	0.000522969	0.00408769	0.00302459	0.00327083	0.00249423	0.00079616	0.00185856	857.501
1244	GABON	GRAND POUBARA	160	Hydropower	-1.773285, 13.552048	0.002176	0.002101	0.001762	0.002677	0.001376	0.003776	0.003876	0.003006	0.002044	0.001876	0.002155	0.002223	883.533
1348	GABON	IBOUNDJI	0.4	Hydropower	-1.1413444, 12.4667204	0	0	0	0	0	0	0	0	0	0	0	0	0
1650	GABON	KINGUELE	57.6	Hydropower	0.455, 10.281	0.00477624	0.00219633	0.00427136	0.00373947	0.00397186	0.00460804	0.000613052	0.00149979	0.00138973	0.00251189	0.000653394	0.00257838	1000.12
2002	GABON	MALINGA	0.47	Hydropower	-1.9023377, 11.9062829	0	0	0	0	0	0	0	0	0	0	0	0	0
2135	GABON	MBIGOU	0.2	Hydropower	-1.413512, 12.378864	0	0	0	0	0	0	0	0	0	0	0	0	0
2744	GABON	POUBARA	37.76	Hydropower	-1.762156, 13.551524	0.000934	0.000738	0.001194	0.002185	0.002524	0.00348	0.003215	0.003661	0.00348	0.002524	0.003466	0.001669	886.345
3244	GABON	TCHIMBELE	68.4	Hydropower	0.621, 10.407	0.002176	0.002101	0.001762	0.002677	0.001376	0.003776	0.003876	0.003006	0.00202	0.001876	0.002155	0.002223	882.813
38	GHANA	ADA FOAH TIDAL	0.4	Wavepower	5.7796907, 0.6180479	0	0	0	0	0	0	0	0	0	0	0	0	0
105	GHANA	AKOSOMBO	1038	Hydropower	6.2998, 0.0594	0.000178	0.002101	0.001762	0.002677	0.001376	0.003776	0.003876	0.003006	0.002009	0.001876	0.002155	0.002223	820.545
362	GHANA	BANEAH	5	Hydropower	10.0406725, -12.8629885	0.002176	0.002101	0.001762	0.002677	0.001376	0.003776	0.003876	0.003006	0.002009	0.001876	0.002155	0.002223	882.483
590	GHANA	BUI DAM	403	Hydropower	8.1822, -2.1661	0.00220721	0.00245392	0.00428222	0.000356182	0.00334613	0.000353305	0.00200314	0.00043646	0.00479638	0.000545293	0.00434432	7.14292e-05	763.864
1745	GHANA	KPONG	160	Hydropower	6.1201, 0.1255	0.002176	0.002101	0.001762	0.002677	0.001376	0.003776	0.003876	0.003006	0.002209	0.001876	0.002155	0.002223	888.483
3370	GHANA	TSATSADU	0.045	Hydropower	7.165278, 0.387554	0	0	0	0	0	0	0	0	0	0	0	0	0
903	GUINEA	DONKEA	15	Hydropower	9.95, -12.995	0.0010872	0.00157951	0.000244877	0.00285801	0.00145197	0.00364519	0.00199279	0.00307744	0.00427598	0.00109791	0.00332042	0.00206037	808.604
1139	GUINEA	GARAFIRI	75.45	Hydropower	10.5283, -12.6635	0.002176	0.002101	0.001762	0.002677	0.001376	0.003776	0.003876	0.003006	0.002021	0.001876	0.002155	0.002223	882.843
1247	GUINEA	GRANDES-CHUTES	28.32	Hydropower	9.9211111, -13.0986111	0.000392991	0.000262116	0.00299892	0.00170398	0.00248731	0.00340168	0.00349251	0.00450366	0.00351152	0.00129912	0.00358798	0.00191666	903.321
1497	GUINEA	KALETA	240	Hydropower	10.4627, -13.2765	9.16579e-05	0.00030328	0.00293666	0.00401273	0.000242398	0.00490305	0.00337344	0.00464753	0.00162101	0.00259453	0.00218646	0.00376134	937.264
1654	GUINEA	KINKON	3.5	Hydropower	11.0574624, -12.3979431	0.000934	0.000738	0.001194	0.002185	0.002524	0.003039	0.003526	0.003661	0.00348	0.004053	0.003466	0.001669	930.155
1785	GUINEA	LA LOFFA	0.2	Hydropower	8.541427, -9.473112	0	0	0	0	0	0	0	0	0	0	0	0	0
	GUINEA	SOUAPITI	550	Hydropower	10.424125410655869, -13.247285266080924	9.16579e-05	0.00030328	0.00293666	0.00401273	0.000242398	0.00490305	0.00337344	0.00464753	0.00162101	0.00259453	0.00218646	0.00376134	937.264
3314	GUINEA	TINKISSO	15	Hydropower	10.75, -11.1166667	0.00444252	0.000583945	0.000706319	0.00100299	0.00489164	0.00153202	0.000300717	0.00246826	0.00251219	0.0011797	0.00249916	0.00271276	760.501
523	KENYA	BOMET	2.4	Hydropower	-0.7855612, 35.3391395	0.000934	0.000738	0.001194	0.002185	0.002524	0.003039	0.003215	0.003661	0.00348	0.003526	0.003466	0.001669	904.177
702	KENYA	CHEMAMUL	0.378	Hydropower	-0.683333, 35.118709	0	0	0	0	0	0	0	0	0	0	0	0	0
710	KENYA	CHEMOSIT	1.3	Hydropower	-0.367744, 35.283137	0.000934	0.000738	0.001194	0.002185	0.002524	0.003039	0.003215	0.003661	0.00348	0.004053	0.003466	0.001669	920.514
872	KENYA	DIMBOLIL	0.374	Hydropower	-0.367744, 35.283137	0	0	0	0	0	0	0	0	0	0	0	0	0
1210	KENYA	GITARU	225	Hydropower	-0.7948540719786971, 37.75122632572393	0.00305449	0.0034901	0.0030886	0.00356766	0.00149157	0.00490154	0.00367211	0.000681364	0.000205772	0.00407436	0.00265399	0.00440374	1072.05
1218	KENYA	GOGO	2	Hydropower	-0.9073539974215776, 34.34931847780919	0.000814376	0.000958286	0.000973468	0.000922647	0.00295627	0.00468378	0.00138102	0.00164789	0.000112479	0.00327871	0.00154912	0.000509462	603.27
1258	KENYA	GUCHA OGEMBO (Nyabumbe)	12	Hydropower	-0.9333333, 34.1333333	0.000439091	0.00192609	0.00497248	0.000436717	0.00221473	0.00464776	0.00246486	0.000341317	0.0011804	0.00400536	0.00257828	0.00192776	826.559
1269	KENYA	GURA	6	Hydropower	-0.4295981, 36.9502473	0.003808	0.004209	0.004166	0.00427	0.003869	0.00193	0.001313	0.001578	0.002962	0.0032	0.00373	0.00372	1175.89
1375	KENYA	IKNIU	0.001	Hydropower	-1.1666667, 36.8333333	0	0	0	0	0	0	0	0	0	0	0	0	0
1391	KENYA	IMENTI Tea factory	0.92	Hydropower	-0.071338, 37.700727	0	0	0	0	0	0	0	0	0	0	0	0	0
1433	KENYA	JAMIJI	0.626	Hydropower	-0.46882102436562223, 35.18903093108319	0	0	0	0	0	0	0	0	0	0	0	0	0
1504	KENYA	KAMBURU	93	Hydropower	-0.8081441801260734, 37.68624346997761	0.002176	0.002101	0.001762	0.002677	0.001376	0.003776	0.003876	0.003006	0.002025	0.001876	0.002155	0.002223	882.963
1529	KENYA	KAPRORET	0.158	Hydropower	-0.716667, 35.433333	0	0	0	0	0	0	0	0	0	0	0	0	0
1555	KENYA	KATHAMBA	0.001	Hydropower	-0.4993281, 37.2784835	0	0	0	0	0	0	0	0	0	0	0	0	0
1586	KENYA	KERENGA	0.42	Hydropower	-0.367744, 35.283137	0	0	0	0	0	0	0	0	0	0	0	0	0
1599	KENYA	KIAMBERE	165	Hydropower	-0.7667, 37.8944	0.002176	0.002101	0.001762	0.002677	0.001376	0.003776	0.003876	0.003006	0.002201	0.001876	0.002155	0.002223	888.243
1603	KENYA	KIANGOMBE	0.002	Hydropower	-0.498865, 37.280307	0	0	0	0	0	0	0	0	0	0	0	0	0
1604	KENYA	KIANGURWE	0.24	Hydropower	-0.476094, 37.1750771	0	0	0	0	0	0	0	0	0	0	0	0	0
1641	KENYA	KINDARUMA	72	Hydropower	-0.8139, 37.8167	0.001134	0.000938	0.001394	0.002385	0.002724	0.003239	0.003365	0.003811	0.00363	0.004203	0.003616	0.001819	984.314
1904	KENYA	LOWER NYAMINDI	1.86	Hydropower	-0.492706, 37.356451	0.001968	0.002124	0.002488	0.003141	0.003381	0.002817	0.002437	0.002259	0.001885	0.001648	0.001598	0.002084	846.917
2096	KENYA	MASINGA	40	Hydropower	-0.8791514099303426, 37.58929445842438	0.00303666	0.0045844	0.00422504	0.00176294	0.0033574	0.00345611	0.00171752	0.0040554	0.00195648	0.00491725	0.00329639	0.00363313	1215.74
2097	KENYA	MASOBET	1.11	Hydropower	-0.367744, 35.283137	0.004118	0.00483	0.004557	0.004316	0.004201	0.003824	0.003826	0.004245	0.004652	0.004616	0.004551	0.004235	1579.27
2104	KENYA	MATAARA CHANIA	0.03	Hydropower	-1.0130645, 36.9050566	0	0	0	0	0	0	0	0	0	0	0	0	0
2179	KENYA	MERU IRARU	0.6	Hydropower	-0.8333333, 34.75	0	0	0	0	0	0	0	0	0	0	0	0	0
2180	KENYA	MERU SOUTH MARA	0.03	Hydropower	-0.316926, 37.819836	0	0	0	0	0	0	0	0	0	0	0	0	0
2181	KENYA	MESCO	0.456	Hydropower	-0.8, 37.133333	0	0	0	0	0	0	0	0	0	0	0	0	0
2188	KENYA	METUMI N MATHIOYA	0.4	Hydropower	-0.6197557531422297, 36.8649840568765	0	0	0	0	0	0	0	0	0	0	0	0	0
2422	KENYA	NDULA	2	Hydropower	-1.03326, 37.06933	0.0015	0.0014805	0.003145	0.003104	0.002145	0.00432	0.00314	0.001246	0.001881	0.00148	0.003446	0.00365	929.47
2877	KENYA	RUPINGAZI	6	Hydropower	-0.5803038, 37.6324475	0.00239206	0.00450289	0.00362072	0.00203057	5.53154e-05	0.00360905	0.000712546	0.00312269	0.000915534	0.00199805	0.00403777	0.00115403	848.587
2904	KENYA	SAGANA	1.5	Hydropower	-0.420132, 36.947594	0.00289	0.00285243	0.00156	0.00147	0.003484	0.002156	0.00368	0.00341	0.00148	0.0069	0.000129	0.000174	921.956
2943	KENYA	SANG'ORO	21.2	Hydropower	-0.35475922026152035, 34.8142439817315	0.00224825	0.00300793	0.00211077	0.00191326	0.00197811	0.00196101	0.00202276	0.00364155	0.00384516	0.000222584	0.00237151	0.00227834	836.524
2959	KENYA	SAOSA	0.39	Hydropower	-0.46842654306630915, 35.189182659730264	0	0	0	0	0	0	0	0	0	0	0	0	0
3091	KENYA	SONDU MIRIU	60	Hydropower	-0.39756914213232863, 34.88324935648857	0.00126606	0.00209876	0.00275835	0.00103484	0.00406835	0.00277626	0.00207189	0.000613606	0.00111503	0.000238382	0.00203803	0.00311329	705.718
3100	KENYA	SOSIANI (KOROMOSHO FALLS)	0.4	Hydropower	0.5505697281680096, 35.17763702381208	0	0	0	0	0	0	0	0	0	0	0	0	0
3184	KENYA	TAGABI	2.562	Hydropower	-0.367744, 35.283137	0.00086743	0.000975825	0.00422063	0.00489608	0.00340953	0.00413768	0.000683223	0.000182838	0.00306697	0.00230122	0.00394603	0.00426519	1002.56
3217	KENYA	TANA NEW	19.6	Hydropower	-0.7864235490667297, 37.25690225187202	0.00181663	0.00186058	0.0044199	0.00241439	0.00389012	0.0031175	0.00402937	0.000814406	0.00108287	0.00320926	0.00230036	0.00466576	1027.76
3269	KENYA	TENWEK HOSPITAL	0.32	Hydropower	-0.781291, 35.34156	0	0	0	0	0	0	0	0	0	0	0	0	0
3271	KENYA	TEREM FALLS	5.2	Hydropower	-0.0917016, 34.7679568	0.000770855	0.000611405	0.0049552	0.00117763	0.00316918	0.00345073	0.00265828	0.0010303	0.00159298	0.00205147	0.0017767	0.00398647	834.335
3289	KENYA	THIBA	0.05	Hydropower	-0.6838817, 37.3586816	0	0	0	0	0	0	0	0	0	0	0	0	0
3393	KENYA	TUNGU-KIBIRI	0.018	Hydropower	-0.311907, 37.629104	0	0	0	0	0	0	0	0	0	0	0	0	0
3396	KENYA	TURKWEL	106	Hydropower	1.9167, 35.3333	0.002176	0.002101	0.001762	0.002677	0.001376	0.003776	0.003876	0.003006	0.002028	0.001876	0.002155	0.002223	883.053
3504	KENYA	WANJII	7.4	Hydropower	-0.716667, 37.15	0.00204935	0.00193233	0.00125992	0.00241277	0.00481862	0.00435119	0.00252012	0.00381652	0.00341728	0.0030952	0.00337208	0.00343517	1111.55
	KENYA	RUPINGAZI KTDA	1.8	Hydropower	-0.49665247591004846, 37.43152712054062	0.001968	0.002124	0.002488	0.003141	0.003381	0.002817	0.002437	0.002259	0.001885	0.001648	0.001598	0.002084	846.917
2043	LESOTHO	MANTSONYANE	2	Hydropower	-29.533175, 28.269913	0.00213687	0.000566406	0.00399853	0.00288364	0.00370508	0.00350429	0.000394849	0.0030941	0.00372385	0.00116966	0.00315262	0.00119137	900.196
2244	LESOTHO	MOKHOTLONG	0.656	Hydropower	-29.289393, 29.067507	0	0	0	0	0	0	0	0	0	0	0	0	0
2318	LESOTHO	'MUELA	72	Hydropower	-28.7804, 28.45355	0.002376	0.002301	0.001962	0.002877	0.001576	0.003976	0.004026	0.003156	0.002159	0.002026	0.002305	0.002373	946.283
2767	LESOTHO	QACHAS NEK	0.4	Hydropower	-30.115374, 28.689359	0	0	0	0	0	0	0	0	0	0	0	0	0
2995	LESOTHO	SEMONKONG	0.18	Hydropower	-29.28565, 27.509937	0	0	0	0	0	0	0	0	0	0	0	0	0
3323	LESOTHO	TLOKOENG	0.67	Hydropower	-29.278894, 29.064674	0	0	0	0	0	0	0	0	0	0	0	0	0
	LIBERIA	Firestone (Farmington river)	4.8	Hydropower	6.1751, -10.1808	0.00331952	0.00451707	0.00493498	0.000823197	0.00194851	0.00228684	0.00345449	0.0041431	0.000780441	0.00159617	0.00483456	0.00336636	1093.89
2277	LIBERIA	MOUNT COFFEE	88	Hydropower	6.496160658325543, -10.651080131359983	0.002176	0.002101	0.001762	0.002677	0.001376	0.003776	0.003876	0.003006	0.002023	0.001876	0.002155	0.002223	882.903
3543	LIBERIA	YANDOHUN REBUILD	0.06	Hydropower	8.099043, -10.35256	0	0	0	0	0	0	0	0	0	0	0	0	0
187	MADAGASCAR	AMPEFY	0.03	Hydropower	-19.038894, 46.732391	0	0	0	0	0	0	0	0	0	0	0	0	0
192	MADAGASCAR	ANDEKALEKA	91	Hydropower	-18.7833333, 48.6	0.00111897	0.000547423	0.000546721	0.00214139	0.00250502	0.000327265	0.00224519	0.00293396	0.00266183	0.000437224	0.00136385	0.00198702	575.155
203	MADAGASCAR	ANKAZOBE	0.05	Hydropower	-18.316667, 47.116667	0	0	0	0	0	0	0	0	0	0	0	0	0
205	MADAGASCAR	ANKAZOMIRIOTRA	0.12	Hydropower	-19.830053, 46.857741	0	0	0	0	0	0	0	0	0	0	0	0	0
221	MADAGASCAR	ANTELOMITA	8.2	Hydropower	-19.010308214769356, 47.706441052317984	0.00457357	0.000533075	0.00175847	0.00155372	0.0027286	0.00438053	0.000410322	0.00428456	0.00246323	0.00240323	0.00428212	0.00325833	997.244
224	MADAGASCAR	ANTETEZAMBATO MINI	0.042	Hydropower	-20.5362627, 47.2459749	0	0	0	0	0	0	0	0	0	0	0	0	0
525	MADAGASCAR	BONDO MUREA	0.075	Hydropower	-19.0738889, 33.3794444	0	0	0	0	0	0	0	0	0	0	0	0	0
2019	MADAGASCAR	MANANDONA	1.6	Hydropower	-19.93910101383924, 47.0737817895642	0.00396698	0.0036693	0.00225925	0.00235361	0.00264278	0.000473996	0.0034004	9.85048e-05	0.00436031	0.00215139	0.000291254	0.00442544	914.403
	MADAGASCAR	Manandray	0.5	Hydropower	-21.521901628033138, 47.02765548631521	0	0	0	0	0	0	0	0	0	0	0	0	0
2025	MADAGASCAR	MANDRAKA-I	24	Hydropower	-18.9166667, 47.9333333	0.002176	0.002101	0.001762	0.002677	0.001376	0.003776	0.003876	0.003006	0.002029	0.001876	0.002155	0.002223	883.083
2026	MADAGASCAR	MANDRITSARA	0.04	Hydropower	-15.849027, 48.833027	0	0	0	0	0	0	0	0	0	0	0	0	0
2032	MADAGASCAR	MANGAMILA	0.1	Hydropower	-18.403255, 47.878611	0	0	0	0	0	0	0	0	0	0	0	0	0
2070	MADAGASCAR	MAROANTSETRA (VODIRIANA)	1.2	Hydropower	-15.4333333, 49.7333333	0	0	0	0	0	0	0	0	0	0	0	0	0
2391	MADAGASCAR	NAMORONA	5.6	Hydropower	-21.639478, 48.184576	0.00386906	0.00104614	0.00235842	0.00425816	0.00138242	0.000821076	0.000680271	0.000649559	0.00398694	0.000880467	0.00432274	0.00460089	878.013
2792	MADAGASCAR	RANOTSARA IAKORA	0.02	Hydropower	-23.1148121, 46.5933382	0	0	0	0	0	0	0	0	0	0	0	0	0
2905	MADAGASCAR	SAHAMADIO	0.128	Hydropower	-20.548098, 47.24267	0	0	0	0	0	0	0	0	0	0	0	0	0
2907	MADAGASCAR	SAHANIVOTRY	15	Hydropower	-20.20025, 47.132829	0.0023277	0.000624598	0.000399562	0.000474254	0.00404853	0.00110233	0.00143241	0.0007002	0.00302315	0.00373433	0.00403795	0.00269076	751.958
3375	MADAGASCAR	TSIAZOMPANIRY FRAISE	5.2	Hydropower	-19.266667, 47.85	0.002326	0.002251	0.001912	0.002827	0.001526	0.003926	0.004026	0.003156	0.002159	0.002026	0.002305	0.002373	937.233
3376	MADAGASCAR	TSIAZOMPANIRY JIRAMA	0.05	Hydropower	-19.266667, 47.85	0	0	0	0	0	0	0	0	0	0	0	0	0
3455	MADAGASCAR	VATOMANDRY	0.2	Hydropower	-19.333333, 48.983333	0	0	0	0	0	0	0	0	0	0	0	0	0
3477	MADAGASCAR	VOLOBE	6.8	Hydropower	-18.124127384206147, 49.178637446413035	0.00182525	0.00261718	0.00395408	0.000339184	0.00478519	0.0023401	0.000481764	0.00300226	0.000421275	0.00444062	0.00387728	0.00439814	992.123
	MADAGASCAR	FARAHANTSANA	28	Hydropower	-18.783376107286756, 47.27132663640725	0.002176	0.002101	0.001762	0.002677	0.001376	0.003776	0.003876	0.003006	0.002029	0.001876	0.002155	0.002223	883.083
1524	MALAWI	KAPICHIRA	128.8	Hydropower	-15.8953, 34.7541	0.002176	0.002101	0.001762	0.002677	0.001376	0.003776	0.003876	0.003006	0.002034	0.001876	0.002155	0.002223	883.233
2476	MALAWI	NKULA-A	36	Hydropower	-15.509202858697682, 34.83057723453642	0.00060265	0.00100588	0.00180869	0.00484979	0.00257375	0.000372328	0.00260342	0.00429187	0.00135975	0.00369069	0.00362498	0.000420231	830.101
2477	MALAWI	NKULA-B	100	Hydropower	-15.518452566835276, 34.82678770490247	0.002176	0.002101	0.001762	0.002677	0.001376	0.003776	0.003876	0.003006	0.002027	0.001876	0.002155	0.002223	883.023
2875	MALAWI	RUO	8.25	Hydropower	-15.990969838599652, 35.660892404871674	0.00369742	6.8846e-05	0.00300093	0.0033923	0.00337057	0.00228779	0.000600589	7.0123e-05	0.00297157	0.00173728	0.0035944	0.000967333	786.081
3246	MALAWI	TEDZANI FALLS	110.7	Hydropower	-15.558768956837397, 34.78677253775837	0.002176	0.002101	0.001762	0.002677	0.001376	0.003776	0.003876	0.003006	0.002031	0.001876	0.002155	0.002223	883.143
3416	MALAWI	ULIWA	0.057	Hydropower	-8.6, 34.85	0	0	0	0	0	0	0	0	0	0	0	0	0
3533	MALAWI	WOVWE	4.35	Hydropower	-10.463309561050398, 34.05166701664724	0.00333417	0.00160708	0.00481395	0.00279702	0.00353214	0.00461318	0.000877438	0.00173551	0.000607212	0.00453664	0.00464118	0.000909952	1036.69
	MALAWI	ZOMBA	9	Hydropower	-15.361805050811268, 35.31438816174074	0.002176	0.002101	0.001762	0.002677	0.001376	0.003776	0.003876	0.003006	0.002027	0.001876	0.002155	0.002223	883.023
1068	MALI	FELOU WEIR	62.3	Hydropower	14.455231, -11.443763	0.00489604	0.00454234	0.00329743	0.000726035	0.000486451	0.0039757	0.0024237	0.00139897	0.00461586	0.00232151	0.000862658	0.00397539	1015.38
	MALI	GOUINA	140	Hydropower	14.011271039682, -11.0996470760055	0.00489604	0.00454234	0.00329743	0.000726035	0.000486451	0.0039757	0.0024237	0.00139897	0.00461586	0.00232151	0.000862658	0.00397539	1015.38
2020	MALI	MANANTALI	205	Hydropower	13.1959, -10.4295	0.000703128	0.00150225	0.00255942	0.00339964	0.0036578	0.000552454	0.00169033	0.00130234	0.00361808	0.00200209	0.00231126	0.00383863	826.871
2992	MALI	SELINGUE	47.64	Hydropower	11.6388, -8.2295	0.002176	0.002101	0.001762	0.002677	0.001376	0.003776	0.003876	0.003006	0.002004	0.001876	0.002155	0.002223	882.333
3056	MALI	SIRAKORBOUGOU	0.003	Hydropower	13.3167, -8.2754	0	0	0	0	0	0	0	0	0	0	0	0	0
3101	MALI	SOTUBA	5.7	Hydropower	12.661157, -7.91717	0.00202242	0.000106746	0.0045572	0.00315046	0.00481269	0.000887506	0.00345218	0.00256356	6.85101e-05	0.00225228	0.00285525	0.0024592	897.546
517	MAURITIUS	BOIS CHERIE	0.1	Hydropower	-20.419444, 57.5325	0	0	0	0	0	0	0	0	0	0	0	0	0
678	MAURITIUS	CASCADE CECILE	1	Hydropower	-20.275875, 57.783934	0	0	0	0	0	0	0	0	0	0	0	0	0
696	MAURITIUS	CHAMPAGNE MAURITIUS	30	Hydropower	-20.3375, 57.67671	0.000934	0.000738	0.001194	0.002185	0.002524	0.003039	0.002524	0.003661	0.00348	0.004053	0.003466	0.001669	899.093
1074	MAURITIUS	FERNEY	10	Hydropower	-20.3651111, 57.6794	0.000370098	0.00100128	0.0044206	0.000826961	0.00117983	0.0011591	0.00244723	0.0021208	0.000819159	0.00396173	0.00153029	0.002253	677.453
1315	MAURITIUS	HIGHLANDS ESTATE	0.4	Hydropower	-20.286667, 57.502222	0	0	0	0	0	0	0	0	0	0	0	0	0
1782	MAURITIUS	LA FERME RESERVOIR	1.2	Hydropower	-20.2618725, 57.4146531	0.004684	0.003829	0.00397	0.003454	0.001034	0.00121	0.000817	0.000641	0.001143	0.001328	0.001507	0.002551	792.407
1786	MAURITIUS	LA NICOLIERE FEEDER	0.35	Hydropower	-20.1308046, 57.5999746	0	0	0	0	0	0	0	0	0	0	0	0	0
1832	MAURITIUS	LE VAL (EAU BLEUE)	4	Hydropower	-20.347997, 57.615416	0.00278536	2.13562e-05	0.00309955	0.00244393	0.00362784	0.00139598	0.00340945	0.000936938	0.00395157	0.000706509	0.00169571	0.00424646	868.389
1964	MAURITIUS	MAGENTA TAMARIN	0.94	Hydropower	-20.353870689771195, 57.461420398400165	0	0	0	0	0	0	0	0	0	0	0	0	0
2197	MAURITIUS	MIDLAND DAM	0.35	Hydropower	-20.1308046, 57.5999746	0	0	0	0	0	0	0	0	0	0	0	0	0
2807	MAURITIUS	REDUIT REBUILD	1.2	Hydropower	-20.238573, 57.490565	0.004766	0.004068	0.004031	0.0036	0.001202	0.001364	0.001001	7.91e-05	0.001193	0.001444	0.001625	0.00277	821.45
2825	MAURITIUS	RICHE-EN-EAU	0.2	Hydropower	-20.384722, 57.655556	0	0	0	0	0	0	0	0	0	0	0	0	0
3136	MAURITIUS	ST-FELIX	0.1	Hydropower	-20.486667, 57.566389	0	0	0	0	0	0	0	0	0	0	0	0	0
3211	MAURITIUS	TAMARIN FALLS	11.383	Hydropower	-20.3500003815, 57.4099998474	0.002176	0.002101	0.001762	0.002677	0.001376	0.003776	0.003876	0.003006	0.002101	0.001876	0.002155	0.002223	885.243
59	MOROCCO	AFOURER-2	466	Hydropower	32.1965726666659, -6.535102080958207	0.000948	0.0001544	0.001456	0.00315	0.001494	0.001002	0.001503	0.002813	0.00314	0.003215	0.00415	0.002654	784.156
91	MOROCCO	AIT MESSAOUD DAM	8	Hydropower	31.405789, -5.989873	0.0044963	0.00121216	0.000644389	0.00301268	0.00345005	0.00151771	0.000956343	0.000204614	0.00171099	0.000228964	0.00187239	0.000888405	614.294
115	MOROCCO	AL KANSERA	8.3	Hydropower	34.27, -5.93	0.00497233	0.000945187	0.00276647	0.00149074	0.00423141	0.00470912	0.0024023	0.00172436	0.00164788	0.00419573	0.00320634	0.00478766	1135.58
120	MOROCCO	AL MASSIRA	128	Hydropower	32.4583, -7.5833	0.002176	0.002101	0.001762	0.002677	0.001376	0.003776	0.003876	0.003006	0.002033	0.001876	0.002155	0.002223	883.203
123	MOROCCO	AL WAHDA	240	Hydropower	34.59847800713691, -5.200940576043379	0.00172129	0.00285326	0.00145161	0.00411284	0.00230721	0.000540679	0.00479969	0.00367987	0.000874856	0.00355642	0.00118422	0.00298351	916.756
145	MOROCCO	ALLAL EL FASSI	240	Hydropower	33.93156733794509, -4.676756264718658	0.00345593	0.00365995	0.00492661	0.000511233	0.00422835	0.00451443	0.00471986	0.00190974	0.00152984	0.00314553	0.00212082	0.00204747	1120.21
181	MOROCCO	AMOUGGUEZ (HASSAN)	67.2	Hydropower	31.485, -6.4922	0.000934	0.000738	0.001194	0.002185	0.002524	0.003039	0.003215	0.003661	0.00348	0.004053	0.003466	0.001669	920.514
270	MOROCCO	ASKAW (Tiouine?)	0.2	Hydropower	30.95705, -7.198426	0	0	0	0	0	0	0	0	0	0	0	0	0
474	MOROCCO	BINE EL OUIDANE	135	Hydropower	32.10566927398297, -6.462078812463606	0.002176	0.002101	0.001762	0.002677	0.001376	0.003776	0.003876	0.003006	0.002037	0.001876	0.002155	0.002223	883.323
549	MOROCCO	BOUAREG (Bouarfa?)	6.4	Hydropower	32.54909, -1.95576	0.00495184	0.00228227	0.00404015	0.00329169	0.00361873	0.00153017	0.00184051	0.00193347	0.000602928	0.00212522	0.00395524	0.0042858	1051.97
813	MOROCCO	DAOURAT	17	Hydropower	32.93, -8.05	0.000934	0.000738	0.001194	0.002185	0.002524	0.002524	0.003215	0.003661	0.00348	0.004053	0.003466	0.001669	905.064
833	MOROCCO	DCHAR EL-OUED	92	Hydropower	32.69400345340609, -5.8875917772335535	0.002176	0.002101	0.001762	0.002677	0.001376	0.003776	0.003876	0.003006	0.002024	0.001876	0.002155	0.002223	882.933
946	MOROCCO	EL BORJ (Tanafit)	40	Hydropower	35.71, -5.7	0.0011	0.00348	0.001194	0.002185	0.002524	0.003039	0.003215	0.003661	0.00348	0.004053	0.003466	0.001669	1002.44
960	MOROCCO	EL GUERDANE-2	1.5	Hydropower	29.6516492, -7.9511137	0.001044	0.000848	0.001304	0.002295	0.002634	0.003149	0.003325	0.003771	0.00359	0.004163	0.003576	0.001779	960.664
961	MOROCCO	EL GUERDANE-3	0.5	Hydropower	29.6516492, -7.9511137	0	0	0	0	0	0	0	0	0	0	0	0	0
962	MOROCCO	EL GUERDANE-4	1.1	Hydropower	29.6516492, -7.9511137	1.9e-05	3e-05	0.000126	4.7e-05	7e-05	8.4e-05	0.00114	0.000106	0.000434	5.2e-05	0.000123	3.2e-05	69.375
1075	MOROCCO	FES AVAL	1.89	Hydropower	34.041352, -5.128641	0.00194428	0.0016299	0.00176041	0.0036605	0.00110475	0.00384216	0.00302018	0.00246618	0.00326926	0.00142013	0.00268959	0.004663	957.229
1355	MOROCCO	IDRISS THE FIRST	40	Hydropower	34.0527778, -4.9827778	0.000934	0.000738	0.001194	0.002185	0.002524	0.003039	0.003215	0.003661	0.00348	0.004053	0.00348	0.001669	920.934
1393	MOROCCO	IMFOUT	31.2	Hydropower	33.0052778, -7.6183333	0.00425835	0.000957208	0.00198674	0.00313388	0.00246496	0.00452747	0.000623433	0.000157175	0.00450274	0.00464394	0.00133681	0.00489604	1021.78
1813	MOROCCO	LALLA TAKERKOUST	8.8	Hydropower	31.631485, -8.008281	0.00462326	0.000113814	8.13476e-05	0.00295604	0.00379958	0.00185511	0.00411502	0.00130515	0.00375866	0.0025422	0.0040904	0.00431394	1027.19
2039	MOROCCO	MANSOUR EDDAHBI	10.6	Hydropower	30.9166667, -6.9166667	0.00270958	0.00382325	0.0045191	0.000471321	0.002689	9.43021e-05	0.00311056	0.00204603	0.000410399	0.00399106	0.00427161	0.00232039	927.437
2240	MOROCCO	MOHAMMED V	23	Hydropower	34.9211111, -2.3294444	6.95368e-05	0.00075765	0.00219288	0.00373427	0.00371714	0.00288065	0.00480364	0.00116536	0.000718039	0.00498203	0.00208417	0.00383122	947.344
2275	MOROCCO	MOULAY-YOUSSEF	25	Hydropower	31.73, -7	0.002524	0.000738	0.001194	0.002185	0.002524	0.00348	0.003215	0.003661	0.00348	0.004053	0.003466	0.001669	983.034
2629	MOROCCO	OUED EL MAKHAZINE	36	Hydropower	34.9417, -5.8417	0.000934	0.000738	0.001194	0.002185	0.002524	0.003039	0.003215	0.003661	0.00348	0.004053	0.003466	0.001669	920.514
2636	MOROCCO	OUM ER-RBIA-1	0.22	Hydropower	32.692555, -5.888586	0	0	0	0	0	0	0	0	0	0	0	0	0
3042	MOROCCO	SIDI SAID MACHOU	20.8	Hydropower	33.22, -8.47	0.00269477	0.00275562	0.0035445	0.00374905	0.00466542	0.00068045	0.00104862	0.00215525	0.00387102	0.000204951	0.000158875	0.000425928	787.862
3198	MOROCCO	TALAMBOT	14.1	Hydropower	35.252043, -5.184002	0.00498262	0.000135994	0.00477765	0.00264295	0.00396366	0.00226482	0.00309641	0.00103786	0.00261261	0.000368966	0.00313115	0.00159781	937.928
630	MOZAMBIQUE	CAHORA BASSA	2075	Hydropower	-15.585639, 32.704705	0.002176	0.002101	0.001762	0.002677	0.001376	0.003776	0.003876	0.003006	0.002009	0.001876	0.002155	0.002223	882.483
712	MOZAMBIQUE	CHICAMBA	44	Hydropower	-19.1611, 33.1333	0.002176	0.002101	0.001762	0.002677	0.00102	0.00234	0.003876	0.003006	0.002003	0.001876	0.002155	0.002223	828.187
755	MOZAMBIQUE	CORUMANA	16.6	Hydropower	-25.2203, 32.1339	0.000934	0.00348	0.001194	0.002185	0.002524	0.003039	0.003215	0.003661	0.00348	0.004053	0.003466	0.001669	997.29
771	MOZAMBIQUE	CUAMBA	1.09	Hydropower	-14.803056, 36.537222	0.003633	0.004248	0.004063	0.002423	0.001318	0.000802	0.000602	0.000622	0.000599	0.000737	0.000957	0.003126	699.505
1320	MOZAMBIQUE	HONDE MINI	0.08	Hydropower	-16.6827778, 33.7044444	0	0	0	0	0	0	0	0	0	0	0	0	0
1858	MOZAMBIQUE	LICHINGA	0.75	Hydropower	-13.312778, 35.240556	0	0	0	0	0	0	0	0	0	0	0	0	0
2102	MOZAMBIQUE	MASSINGIR	40	Hydropower	-23.8964, 32.1512	0.001134	0.000938	0.001394	0.002385	0.002724	0.003239	0.003365	0.003811	0.00363	0.004203	0.003616	0.001819	984.314
2115	MOZAMBIQUE	MAVUZI	52	Hydropower	-19.5261, 33.4928	0.002176	0.002101	0.001762	0.002677	0.001376	0.003776	0.003876	0.003006	0.002006	0.001876	0.002155	0.002223	882.393
2676	MOZAMBIQUE	PEQUENOS LIBOMBOS	1.75	Hydropower	-25.8638889, 32.2408333	0.003235	0.003391	0.003755	0.004408	0.004648	0.004084	0.003704	0.003526	0.003152	0.002915	0.002865	0.003351	1309.37
210	NIGERIA	ANKWIL	3.13	Hydropower	9.75698, 8.967247	0.000422896	0.00495697	0.00200554	0.00321899	0.00178504	0.002064	0.00208613	0.000578599	0.00247993	0.00203995	8.26594e-05	0.00187168	708.648
787	NIGERIA	DADIN-KOWA	40	Hydropower	10.3214, 11.4807	0.002176	0.002101	0.001762	0.002677	0.001376	0.003776	0.003876	0.003006	0.002001	0.001876	0.002155	0.002223	882.243
1019	NIGERIA	ENUGU	0.03	Hydropower	6.4402, 7.4943	0	0	0	0	0	0	0	0	0	0	0	0	0
1441	NIGERIA	JEBBA	578.4	Hydropower	9.1369, 4.789	0.002101	0.0020447	0.001762	0.002677	0.001376	0.003776	0.003876	0.003006	0.002009	0.001876	0.002155	0.002223	878.582
1445	NIGERIA	JEKKO FALLS	8	Hydropower	9.372261, 8.810735	0.00385066	0.00428605	0.00206393	0.00492983	0.00450079	0.000179178	0.000328097	0.00210468	0.003871	0.000383161	0.00278892	0.00371145	998.303
1488	NIGERIA	KAINJI	760	Hydropower	9.8639, 4.6118	0.00467477	0.00228244	0.000672534	0.00420335	0.00333556	0.00434638	0.00269475	0.0026191	0.00236105	0.000828837	0.00297387	0.000490027	955.231
1550	NIGERIA	KASHIMBILA MULTIPURPOSE	40	Hydropower	7.2576942, 9.9744535	0.002176	0.002101	0.001762	0.002677	0.001376	0.003776	0.003876	0.003006	0.002002	0.001876	0.002155	0.002223	882.273
1771	NIGERIA	KURRA FALLS	8	Hydropower	9.401227, 8.732913	0.00258713	0.00393149	0.00275618	0.000947571	0.00332406	0.00245634	1.15296e-05	0.00394381	0.00227065	0.00435445	0.00494502	0.00274504	1040.06
1778	NIGERIA	KWALL FALLS	2	Hydropower	9.566667, 8.666667	0.001068	0.000872	0.003526	0.002319	0.002658	0.003173	0.003349	0.003795	0.003614	0.004187	0.0036	0.001803	1037.56
3025	NIGERIA	SHIRORO	600	Hydropower	9.9667, 6.8167	0.000276	0.002101	0.001762	0.002677	0.001376	0.003776	0.003876	0.003006	0.002009	0.001876	0.002155	0.002223	823.583
3392	NIGERIA	TUNGA	0.4	Hydropower	8.0054917, 10.2600125	0	0	0	0	0	0	0	0	0	0	0	0	0
3512	NIGERIA	WAYA DAM	0.15	Hydropower	10.344769, 10.01657	0.002176	0.002101	0.001762	0.002677	0.001376	0.003776	0.003876	0.003006	0.002001	0.001876	0.002155	0.002223	882.243
3550	NIGERIA	YENEGOA	0.96	Hydropower	4.9211621, 6.2747734	0	0	0	0	0	0	0	0	0	0	0	0	0
	NIGERIA	GURARA DAM	30	Hydropower	9.613889, 7.691944	0.000422896	0.00495697	0.00200554	0.00321899	0.00178504	0.002064	0.00208613	0.000578599	0.00247993	0.00203995	8.26594e-05	0.00187168	708.648
	NIGERIA	TIGA DAM	10	Hydropower	11.463976566250315, 8.407764379234203	0.002176	0.002101	0.001762	0.002677	0.001376	0.003776	0.003876	0.003006	0.002001	0.001876	0.002155	0.002223	882.243
	NIGERIA	ZUNGERU	700	Hydropower	9.901729539946254, 6.295785179791201	0.000276	0.002101	0.001762	0.002677	0.001376	0.003776	0.003876	0.003006	0.002009	0.001876	0.002155	0.002223	823.583
570	REUNION	BRAS DE LIANES	2.24	Hydropower	-20.996674, 55.678233	0.00209967	0.00428291	0.00405169	0.00449983	0.00449906	0.00325439	0.00458216	0.00305835	0.00305522	0.00207837	0.00427224	0.00130053	1244.14
571	REUNION	BRAS DE PLAINE	4.6	Hydropower	-21.285117, 55.45636	0.00428723	0.00376978	0.000211639	0.00283189	0.00481962	0.00129968	0.0015645	0.00101949	0.00472865	0.00464525	0.00190409	0.00438152	1077.29
1820	REUNION	LANGEVIN	3.6	Hydropower	-21.380839, 55.651437	0.00499475	0.00213199	0.003449	0.00398968	0.000252848	0.00168731	4.60275e-05	0.000796296	0.00095984	0.001348	0.00204877	0.00344159	764.448
1844	REUNION	LES ORGUES	1.2	Hydropower	-21.126288, 55.787775	0.004539	0.004799	0.004036	0.003854	0.002912	0.002607	0.002505	0.002162	0.002689	0.003178	0.003151	0.004661	1247.18
2813	REUNION	REUNION CETO	2	Hydropower	-21.1, 55.6	0.0042	0.0041454	0.001458	0.0017845	0.00198	0.00199	0.000348	0.00148	0.001424	0.002444	0.004101	0.00431	897.876
2837	REUNION	RIVIERE DE L'EST	80	Hydropower	-21.1, 55.7666667	3.1324e-05	0.00389664	0.000558775	0.00397347	0.0047106	0.00470531	0.00248462	0.00228259	0.00266629	0.00231538	0.00362108	0.00294961	1033.41
3189	REUNION	TAKAMAKA	43.4	Hydropower	-21.093945792212182, 55.62079156609456	1.0485e-05	0.00237816	0.00320763	0.00367213	0.00247646	0.000856082	0.000868778	0.000633937	0.000812636	0.0048579	8.4204e-05	0.00439763	739.378
63	RWANDA	AGATOBWE	0.39	Hydropower	-2.7598238164083817, 29.671268246717982	0	0	0	0	0	0	0	0	0	0	0	0	0
781	RWANDA	CYIMBILI	0.3	Hydropower	-1.82788, 29.29834	0	0	0	0	0	0	0	0	0	0	0	0	0
1151	RWANDA	GASEKE	0.5	Hydropower	-1.499839, 29.634968	0	0	0	0	0	0	0	0	0	0	0	0	0
1152	RWANDA	GASHASHI	0.3	Hydropower	-1.80558,29.29437	0	0	0	0	0	0	0	0	0	0	0	0	0
1155	RWANDA	GATUBWE	0.2	Hydropower	-2.2921, 29.5033	0	0	0	0	0	0	0	0	0	0	0	0	0
1190	RWANDA	GICIYE I and II	8	Hydropower	-1.705091, 29.5586174	0.0049988	0.00164799	0.000460101	0.00149486	0.0014992	0.000938745	0.00464197	0.0037266	0.0014416	0.00133717	0.00140333	0.00272067	805.42
1190	RWANDA	GICIYE III	9.8	Hydropower	-1.705091, 29.5586174	0.0022646	0.000602271	0.00451028	0.00174021	0.00415832	0.00245424	0.000240594	0.000384444	0.000277677	0.00160746	0.00474971	0.00311171	798.119
1194	RWANDA	GIHIRA	1.8	Hydropower	-1.7668, 30.1219	0.003038	0.003194	0.003558	0.004211	0.004451	0.003887	0.003507	0.003329	0.002955	0.002718	0.002668	0.003154	1237.47
1205	RWANDA	GISENYI	1.7	Hydropower	-1.702778, 29.256389	0.003168	0.002972	0.003428	0.004419	0.004758	0.005273	0.005449	0.005895	0.005714	0.006287	0.0057	0.003903	1735.92
1325	RWANDA	HOPITAL KIRINDA	0.162	Hydropower	-2.1863, 29.5799	0	0	0	0	0	0	0	0	0	0	0	0	0
1438	RWANDA	JANJA	0.2	Hydropower	-1.6834, 29.679	0	0	0	0	0	0	0	0	0	0	0	0	0
1566	RWANDA	KAVUMU DISTRICT	0.3	Hydropower	-1.667086828153441, 30.085281374349858	0	0	0	0	0	0	0	0	0	0	0	0	0
	RWANDA	Kigasa	0.272	Hydropower	-2.031063230549191, 30.157985715110293	0	0	0	0	0	0	0	0	0	0	0	0	0
1660	RWANDA	KINYAMI	0.012	Hydropower	-1.5763, 30.0675	0	0	0	0	0	0	0	0	0	0	0	0	0
2119	RWANDA	MAZIMERU	0.5	Hydropower	-2.009, 30.1398	0	0	0	0	0	0	0	0	0	0	0	0	0
	RWANDA	Mukugu Pico power plant	0.016	Hydropower	-2.169792175270137, 29.413587609242512	0	0	0	0	0	0	0	0	0	0	0	0	0
2331	RWANDA	MUKUNGWA-I	12.4	Hydropower	-1.525844, 29.705404	6.42021e-05	0.000988908	0.00338117	0.00299316	0.00388266	0.00133816	0.000391495	0.00349495	0.00254298	0.00400935	0.00175706	0.00435569	893.595
2332	RWANDA	MUKUNGWA-II	3.6	Hydropower	-2.5757, 29.6352	0.00357145	0.00127466	0.00121554	0.00300932	0.00152545	0.00314582	0.00294179	2.15008e-05	0.00421032	0.00316124	0.00221234	0.00394154	920.759
2345	RWANDA	MURUNDA	0.1	Hydropower	-1.9577, 29.3843	0	0	0	0	0	0	0	0	0	0	0	0	0
2348	RWANDA	MUSARARA	0.438	Hydropower	-2.5546618, 29.6035495	0	0	0	0	0	0	0	0	0	0	0	0	0
2357	RWANDA	MUTUBO	0.2	Hydropower	-2.8067, 29.5045	0	0	0	0	0	0	0	0	0	0	0	0	0
2475	RWANDA	NKORA	0.68	Hydropower	-1.9577, 29.3843	0	0	0	0	0	0	0	0	0	0	0	0	0
2511	RWANDA	NSHILI-I	0.4	Hydropower	-2.009, 30.1398	0	0	0	0	0	0	0	0	0	0	0	0	0
2516	RWANDA	NTARUKA	11.7	Hydropower	-1.47632, 29.75597	0.00338475	0.000445994	0.000632971	0.00295023	0.00424407	0.00161454	0.000903397	0.00338992	0.00100563	0.00189817	0.000703316	0.00341993	754.768
2517	RWANDA	NTARUKA-A	2	Hydropower	-2.1115, 30.048	0.00402272	0.00366316	0.00151945	0.0032463	0.00161356	0.00014745	0.00225213	0.00469486	0.00099495	0.00259117	0.00353885	0.00359566	969.371
2525	RWANDA	NYABAHANGA	0.2	Hydropower	-1.8752, 29.31	0	0	0	0	0	0	0	0	0	0	0	0	0
2526	RWANDA	NYABARONGO-I	28	Hydropower	-1.8528, 29.6325	0.000934	0.002524	0.001194	0.002185	0.002524	0.003039	0.003215	0.003661	0.00348	0.004053	0.003466	0.001669	970.522
2540	RWANDA	NYAMYOTSI-1	0.075	Hydropower	-1.638649, 29.615149	0	0	0	0	0	0	0	0	0	0	0	0	0
2541	RWANDA	NYAMYOTSI-2	0.1	Hydropower	-1.6326, 29.6037	0	0	0	0	0	0	0	0	0	0	0	0	0
2546	RWANDA	NYARUGURU	0.45	Hydropower	-2.009, 30.1398	0	0	0	0	0	0	0	0	0	0	0	0	0
2550	RWANDA	NYIRABUHOMBOHONBO	0.65	Hydropower	-2.339148, 29.129316	0	0	0	0	0	0	0	0	0	0	0	0	0
	RWANDA	Nyirantaruko	1.84	Hydropower	,	0.002038	0.002194	0.002558	0.003211	0.003451	0.002887	0.002507	0.002329	0.001955	0.001718	0.001668	0.002154	872.467
2681	RWANDA	PFUNDA (KEYA)	2.2	Hydropower	-1.7013, 29.3011	0.00121557	0.00333121	0.000360708	0.00438484	0.000629532	0.00330105	0.00400513	0.00330801	0.00162938	0.00440847	0.00414797	0.0047616	1076.53
2682	RWANDA	PFUNDA TEA	2.2	Hydropower	-1.7004897, 29.3193857	0.00276514	5.90726e-05	0.00469111	0.00104961	0.00194614	0.000332217	0.00283949	0.000336464	0.00273719	0.00361377	0.0028414	0.000581239	730.441
2856	RWANDA	RUBAGABAGA	0.45	Hydropower	-1.940278, 29.873888	0	0	0	0	0	0	0	0	0	0	0	0	0
2858	RWANDA	RUGEZI	2.2	Hydropower	-1.418657, 29.750123	0.000771743	0.00212094	0.000277741	0.000500087	0.00350319	0.00136766	0.00487262	0.00107159	0.00278931	0.00305668	0.00450838	0.00294083	845.676
2864	RWANDA	RUHWA	0.2	Hydropower	-2.4846, 28.9075	0	0	0	0	0	0	0	0	0	0	0	0	0
2866	RWANDA	RUKARARA-I	9	Hydropower	-2.4691, 29.5946	0.00152693	0.00359653	0.00011331	0.00332778	0.000365112	0.00356519	0.00402977	0.00299993	0.000287082	0.00141541	0.00456824	0.00240719	851.739
2867	RWANDA	RUKARARA-II	2.2	Hydropower	-2.4706347, 29.5774616	0.000934	0.000738	0.001194	0.002185	0.003526	0.003039	0.003215	0.003661	0.00348	0.004053	0.003466	0.001669	951.576
2874	RWANDA	RUNYOMBYI	0.162	Hydropower	-2.778689, 29.53443	0	0	0	0	0	0	0	0	0	0	0	0	0
	RWANDA	Rwaza-Muko	2.6	Hydropower	,	0.00212614	0.00126654	0.000665514	0.00446799	0.00157616	0.00304556	0.00447101	0.00117364	0.00352041	0.00177777	0.00398688	0.00276435	937.281
2827	SAO TOME & PRINCIPE	RIO CONTADOR	2.2	Hydropower	0.33654, 6.727324	0.00494285	0.00192187	0.00119007	0.00172128	0.00146838	0.000781044	0.000417975	0.000491151	0.000747578	0.000455685	0.00389078	0.00460488	688.734
2841	SAO TOME & PRINCIPE	ROCA BOMBAIN	3.8	Hydropower	0.245582, 6.632212	0.000934	0.000738	0.001194	0.002185	0.002524	0.003526	0.003215	0.003661	0.00348	0.004053	0.003466	0.001669	935.124
371	SIERRA LEONE	BANKASOKA	3	Hydropower	8.7686886, -12.7853522	0.00384727	0.00365253	0.00243448	0.00226609	0.0042506	0.00378562	0.00436849	0.00243423	0.00459476	0.00482952	0.00338922	0.00182012	1266.87
601	SIERRA LEONE	BUMBUNA-I	50	Hydropower	9.053623, -11.733599	0.002176	0.002101	0.001762	0.002677	0.001376	0.003776	0.003876	0.003006	0.002005	0.001876	0.002155	0.002223	882.363
699	SIERRA LEONE	CHARLOTTE DAM	2.2	Hydropower	8.460555, -11.779889	0.00268392	0.00383392	0.00024668	0.00420087	0.00150212	0.00435327	0.00419614	0.00190037	0.00242378	0.000462169	0.00327689	0.00391316	997.036
	SIERRA LEONE	Dodo dam	6	Hydropower	7.98355, -12.583684	0.003808	0.004209	0.004151	0.004267	0.003869	0.001931	0.001313	0.001578	0.002962	0.0032	0.00373	0.00222	1128.86
1264	SIERRA LEONE	GUMA DAM	6	Hydropower	7.876667, -11.1875	0.00313366	0.00488321	0.00258181	0.000189997	0.00488871	0.00318604	0.0037138	0.00492017	0.00426421	0.00454581	0.00121827	0.00296294	1231.64
1982	SIERRA LEONE	MAKALI DAM	0.12	Hydropower	8.7389416, -11.7979613	0	0	0	0	0	0	0	0	0	0	0	0	0
2723	SIERRA LEONE	PORT LOKO HYDRO	2	Hydropower	8.7686886, -12.7853522	0.000934	0.000738	0.001194	0.003526	0.002524	0.003039	0.003215	0.003661	0.00348	0.004053	0.003466	0.001669	960.744
	SIERRA LEONE	Yele dam	0.25	Hydropower	8.40823, -11.83998	0	0	0	0	0	0	0	0	0	0	0	0	0
492	SOUTH AFRICA	BIVANE	2.7	Hydropower	-27.76952, 30.791653	0.000934	0.000738	0.003526	0.002185	0.002524	0.003526	0.003215	0.003661	0.00348	0.004053	0.003466	0.001669	1007.42
691	SOUTH AFRICA	CERES RSA	1	Hydropower	-33.368892, 19.310955	0	0	0	0	0	0	0	0	0	0	0	0	0
732	SOUTH AFRICA	CLANWILLIAM DAM REBUILD	1.5	Hydropower	-32.181734, 18.892174	0.001068	0.000872	0.001328	0.002319	0.002658	0.003173	0.003349	0.003795	0.003614	0.004187	0.0036	0.001803	969.424
743	SOUTH AFRICA	COLLY WOBBLES	42	Hydropower	-32.00038605695503, 28.581956574732402	0.0049763	0.00426511	0.00339397	0.00447168	0.0026989	0.00246871	0.00400816	0.000116854	0.000898028	0.00369596	0.00203884	0.00498162	1155.77
859	SOUTH AFRICA	DENSA	0.5	Hydropower	-25.381099, 31.065731	0	0	0	0	0	0	0	0	0	0	0	0	0
907	SOUTH AFRICA	DRAKENSBERG	1000	Hydropower	-28.56602, 29.0832	0.000974	0.002145	0.00248	0.00314	0.0007648	0.0001005	0.000987	0.00248	0.00112	0.00415	0.002654	0.002334	709.759
1083	SOUTH AFRICA	FIRST FALLS	6	Hydropower	-31.600019, 28.817722	0.000941282	0.00250133	0.00332305	0.000146503	0.00497717	0.00306966	0.00434881	0.00296281	0.00226549	0.00280441	0.000230428	0.0045782	983.408
1110	SOUTH AFRICA	FRIEDENHEIM	2.5	Hydropower	-25.4306, 31.00808	0.00247726	0.00312939	0.0035601	0.00215542	0.00370246	0.00223644	0.00101169	0.00384389	0.00101817	0.00430225	0.00130721	0.00319951	974.152
1144	SOUTH AFRICA	GARIEP	360.791	Hydropower	-30.62582, 25.50672	0.0033324	0.00114931	0.00376816	0.00317005	0.00377782	0.00256043	0.00406923	0.00143956	0.00367369	0.00231314	0.00337381	0.00282634	1082.85
1307	SOUTH AFRICA	HECTORSPRUIT	1.1	Hydropower	-25.441146, 31.68382	0.002953	0.004006	0.003107	0.001965	0.001079	0.000804	0.000558	0.00058	0.00073	0.002013	0.00134	0.002788	662.756
1405	SOUTH AFRICA	INGULA	1332	Hydropower	-28.2809, 29.588	0.000416	0.004235	0.003215	0.00112	0.002302	0.00148	0.001767	0.000987	0.002654	0.002365	0.002813	0.00415	831.852
1452	SOUTH AFRICA	JOBURG BOTHA	0.202	Hydropower	-26.20227, 28.043633	0	0	0	0	0	0	0	0	0	0	0	0	0
1951	SOUTH AFRICA	LYDENBURG	2.1	Hydropower	-25.097803, 30.459672	0.0056	0.0055272	0.0043	0.00303	0.00304	0.00196	0.00281	0.00148	0.001556	0.000369	0.000157	0.000145	905.916
2001	SOUTH AFRICA	MALELANE/LOMATIPOORT	1	Hydropower	-25.488336, 31.509941	0	0	0	0	0	0	0	0	0	0	0	0	0
2069	SOUTH AFRICA	MARION ISLAND	0.136	Hydropower	-33.902034, 18.423404	0	0	0	0	0	0	0	0	0	0	0	0	0
2106	SOUTH AFRICA	MATATIELE	0.03	Hydropower	-30.34357, 28.811606	0	0	0	0	0	0	0	0	0	0	0	0	0
2175	SOUTH AFRICA	MERINO	3.9	Hydropower	-28.36383, 28.36159	0.00056051	0.00188823	0.00270286	0.00474882	0.00125866	0.00250037	0.00405019	0.00389434	0.00458436	0.00292498	0.000707827	0.0045746	1048.06
2297	SOUTH AFRICA	MPUMALANGA MINE	0.57	Hydropower	-25.814148, 30.99329	0	0	0	0	0	0	0	0	0	0	0	0	0
2402	SOUTH AFRICA	NCORA	2.1	Hydropower	-31.77895, 27.71837	0.00446787	0.00348836	0.00199569	0.000237101	0.000456768	0.000191187	0.000591794	0.000480234	0.00221761	0.000534961	0.00465432	0.000236688	588.365
2432	SOUTH AFRICA	NEUSBERG	12.57	Hydropower	-28.76658, 20.72668	0.00264535	0.00406806	0.00185401	0.00431078	0.000405846	0.00418354	0.00479297	0.0044184	0.000357315	0.000935117	0.00446752	0.00192034	1039.61
2656	SOUTH AFRICA	PALMIET	400	Hydropower	-34.19782, 18.97407	0.000445	0.001578	0.003402	0.002348	0.00167	0.002201	0.003285	0.00415	0.002654	0.002145	0.004235	0.001578	904.249
2688	SOUTH AFRICA	PIET RETIEF	1	Hydropower	-27.007063, 30.813231	0	0	0	0	0	0	0	0	0	0	0	0	0
2709	SOUTH AFRICA	PORT ELIZABETH DAVIES	0.006	Hydropower	-33.917988, 25.570066	0	0	0	0	0	0	0	0	0	0	0	0	0
2979	SOUTH AFRICA	SECOND FALLS	11	Hydropower	-31.68452, 28.88267	0.000497897	0.003941	0.000408928	0.00340227	0.00214178	0.00486524	0.00247377	0.00132186	0.00181624	6.60068e-05	0.00137129	0.00137307	710.782
3080	SOUTH AFRICA	SOL PLAATJE DAM	3	Hydropower	-28.21712, 28.36292	0.00404593	0.000361481	0.000827064	0.000161396	0.00302111	0.00132571	0.00334976	0.00229172	0.00487076	0.00421775	0.00482422	0.00350665	1004.64
3133	SOUTH AFRICA	STEENBRAS	190.4	Hydropower	-34.152, 18.8982	0.000145	0.003124	0.00415	0.002654	0.002813	0.003125	0.006418	0.002654	0.002813	0.002654	0.000974	0.000416	971.202
3135	SOUTH AFRICA	STENTOR ESTATES	0.498	Hydropower	-25.536323, 31.340132	0	0	0	0	0	0	0	0	0	0	0	0	0
3138	SOUTH AFRICA	STORMS RIVER	0.013	Hydropower	-32.384832, 22.496104	0	0	0	0	0	0	0	0	0	0	0	0	0
3139	SOUTH AFRICA	STORTEMELK (BOTTERKLOOF)	4.5	Hydropower	-28.43063, 28.38469	0.003808	0.004209	0.004166	0.004267	0.003869	0.001931	0.001313	0.001578	0.002962	0.0032	0.00373	0.00372	1175.83
3451	SOUTH AFRICA	VANDERKLOOF DAM	240	Hydropower	-29.9911, 24.7317	0.00273742	0.00490171	0.000538709	0.00197395	0.000339469	0.00269742	0.00483988	0.00022281	0.000188339	0.00407566	0.000543459	0.00401881	819.298
	SOUTH SUDAN	Juba	5	Hydropower	4.84333, 31.63342	0.00497376	0.00172421	0.00014321	0.00499877	0.00402498	0.00444658	0.00131597	0.00464925	0.00115513	0.00476097	0.00368166	0.00134311	1134.29
2065	SOUTH SUDAN	MARIDI	0.88	Hydropower	4.9108082, 29.4527538	0	0	0	0	0	0	0	0	0	0	0	0	0
1443	SUDAN	JEBEL AULIA DAM	30	Hydropower	15.238549, 32.4858	0.00449504	0.00154778	0.00198062	0.00106636	0.00325374	0.00494815	0.00158511	0.000580738	0.00460896	0.00281108	0.00132184	0.00324708	958.253
1595	SUDAN	KHASM EL GIRBA	10	Hydropower	14.92558, 35.907581	0.00398205	0.000649634	0.00339167	0.00297046	0.00350185	0.000396038	0.00393404	0.000290417	0.00460786	0.00347886	0.00484306	0.000576404	996.526
2176	SUDAN	MEROWE	1250	Hydropower	18.6689, 32.0503	0.002455	0.002101	0.001762	0.002677	0.001376	0.003776	0.003876	0.003006	0.002009	0.001876	0.002155	0.002223	891.132
2851	SUDAN	ROSEIRES	280	Hydropower	11.7981, 34.3875	0.00281299	0.00191181	0.00124896	0.000513642	0.00219218	0.00162035	0.00416325	0.00117899	0.00300345	0.00239505	0.00219602	0.000968915	737.305
2872	SUDAN	RUMELA	320	Hydropower	14.2767, 35.8969	0.000612734	0.00187565	0.00108774	0.00377723	0.000229605	0.00070853	0.00238996	0.00477443	0.00371491	0.00202775	0.00275265	0.00123224	764.106
3000	SUDAN	SENNAR	15	Hydropower	13.54749, 33.63615	0.00200189	0.00245291	0.00214343	0.0019333	0.00127791	0.00311975	0.00215395	0.000306751	0.0014878	0.00239792	0.00361111	0.00102316	723.696
470	SWAZILAND	BIG BEND HYDRO	0.891	Hydropower	-26.84384, 31.89352	0	0	0	0	0	0	0	0	0	0	0	0	0
936	SWAZILAND	EDWALENI	15	Hydropower	-26.5896, 31.32395	0.00375587	0.00132973	0.00358941	0.00366643	0.000117939	0.000847196	0.000297952	0.00401428	0.00339591	0.00179383	0.00229108	0.00275028	849.158
1941	SWAZILAND	LUPOHLO-ezulwini	20.8	Hydropower	-26.39971, 31.09954	0.000934	0.000738	0.001194	0.002185	0.002524	0.003039	0.003215	0.003661	0.00348	0.004053	0.002524	0.001669	892.254
1967	SWAZILAND	MAGUDUZA	5.6	Hydropower	-26.615189, 31.353315	0.003194	0.00136067	0.00448573	0.00405594	0.00437606	0.00492151	0.00160852	0.00429913	0.00207122	0.00155432	0.0011336	0.00149237	1054.88
1968	SWAZILAND	MAGUGA DAM	20	Hydropower	-26.07649, 31.26013	0.000934	0.00348	0.002524	0.002185	0.002524	0.003039	0.003215	0.003661	0.00348	0.004053	0.003466	0.002524	1065.02
2122	SWAZILAND	MBABANE	0.5	Hydropower	-26.316667, 31.133333	0	0	0	0	0	0	0	0	0	0	0	0	0
2689	SWAZILAND	PIGGS PEAK	0.8	Hydropower	-25.966667, 31.25	0	0	0	0	0	0	0	0	0	0	0	0	0
2690	SWAZILAND	PINE VALLEY	0.001	Hydropower	-26.311314, 31.144159	0	0	0	0	0	0	0	0	0	0	0	0	0
598	TANZANIA	BULONGWA HOSPITAL	0.35	Hydropower	-11, 34.6	0	0	0	0	0	0	0	0	0	0	0	0	0
721	TANZANIA	CHIPOLE	0.4	Hydropower	-10.8437173, 35.2608068	0	0	0	0	0	0	0	0	0	0	0	0	0
752	TANZANIA	CONSOLATA HOSPITAL	0.086	Hydropower	-9.1, 35.266667	0	0	0	0	0	0	0	0	0	0	0	0	0
1280	TANZANIA	HALE TANESCO	21	Hydropower	-5.29525, 38.6022	0.00470024	0.00337719	0.00128953	0.00120398	0.00437722	0.00454743	0.00316133	0.00307783	0.00452392	0.00456868	0.00208313	0.00379757	1239.46
1394	TANZANIA	IMILIWAHA-MATOLA	0.225	Hydropower	-11, 34.6	0	0	0	0	0	0	0	0	0	0	0	0	0
1419	TANZANIA	ISOKO	0.051	Hydropower	-9.25, 33.65	0	0	0	0	0	0	0	0	0	0	0	0	0
1422	TANZANIA	ITETE LUTHERAN HOSP	0.05	Hydropower	-9.1116675, 33.5280072	0	0	0	0	0	0	0	0	0	0	0	0	0
1531	TANZANIA	KARAMBA	0.075	Hydropower	-9.233333, 33.616667	0	0	0	0	0	0	0	0	0	0	0	0	0
1610	TANZANIA	KIDATU	200	Hydropower	-7.6377, 36.8866	0.00172621	0.00249281	0.0037912	0.00365855	7.77218e-05	0.00397361	0.00381504	0.00458017	0.000925927	0.0040768	0.00181365	0.00496009	1094.8
1611	TANZANIA	KIDUGALA COMPLEX	0.04	Hydropower	-9.1273354, 34.5377272	0	0	0	0	0	0	0	0	0	0	0	0	0
1617	TANZANIA	KIGOMA HYDRO	0.08	Hydropower	-4.8824092, 29.6615055	0	0	0	0	0	0	0	0	0	0	0	0	0
1644	TANZANIA	KINDIMBA	0.04	Hydropower	-10.95, 34.933333	0	0	0	0	0	0	0	0	0	0	0	0	0
1653	TANZANIA	KINKO	0.009	Hydropower	-4.783333, 38.283333	0	0	0	0	0	0	0	0	0	0	0	0	0
1683	TANZANIA	KITAY	0.055	Hydropower	-10.683333, 35.65	0	0	0	0	0	0	0	0	0	0	0	0	0
1686	TANZANIA	KITOGOTA	0.461	Hydropower	-1.331667, 31.812222	0	0	0	0	0	0	0	0	0	0	0	0	0
1869	TANZANIA	LINDI MISSION	0.067	Hydropower	-10.013783, 39.710592	0	0	0	0	0	0	0	0	0	0	0	0	0
1874	TANZANIA	LITEMBO	0.115	Hydropower	-10.683333, 35.65	0	0	0	0	0	0	0	0	0	0	0	0	0
1900	TANZANIA	LOWER KIHANSI	180	Hydropower	-8.57512, 35.85128	0.002176	0.002101	0.001762	0.002677	0.001376	0.003776	0.003876	0.003006	0.002202	0.001876	0.002155	0.002223	888.273
1925	TANZANIA	LUGARAWA HOSPITAL	0.05	Hydropower	-11, 34.6	0	0	0	0	0	0	0	0	0	0	0	0	0
1927	TANZANIA	LUGARAWA NEW	1.7	Hydropower	-9.81, 34.71	0	0	0	0	0	0	0	0	0	0	0	0	0
1926	TANZANIA	LUGARAWA VILLAGE	0.14	Hydropower	-8.9147528, 34.6856509	0	0	0	0	0	0	0	0	0	0	0	0	0
1965	TANZANIA	MAGGUU	0.064	Hydropower	-10.65, 35.45	0	0	0	0	0	0	0	0	0	0	0	0	0
2038	TANZANIA	MANKA SCHOOL	0.011	Hydropower	-4.066667, 37.733333	0	0	0	0	0	0	0	0	0	0	0	0	0
2107	TANZANIA	MATEMBWE VILLAGE	0.15	Hydropower	-8.9147528, 34.6856509	0	0	0	0	0	0	0	0	0	0	0	0	0
2114	TANZANIA	MAVANGA	0.15	Hydropower	-9.8217342, 34.6856509	0	0	0	0	0	0	0	0	0	0	0	0	0
2116	TANZANIA	MAWENGI	0.15	Hydropower	-9.8217342, 34.6856509	0	0	0	0	0	0	0	0	0	0	0	0	0
2124	TANZANIA	MBALIZI	0.34	Hydropower	-8.933333, 33.366667	0	0	0	0	0	0	0	0	0	0	0	0	0
2287	TANZANIA	MPANDA PARISH	0.018	Hydropower	-6.365464, 31.040911	0	0	0	0	0	0	0	0	0	0	0	0	0
2303	TANZANIA	MSOLWA	0.995	Hydropower	-6.6367821, 38.240117	0	0	0	0	0	0	0	0	0	0	0	0	0
2307	TANZANIA	MTERA	80	Hydropower	-7.1386, 35.9888	0.002176	0.002101	0.001762	0.002677	0.001376	0.003776	0.003876	0.003006	0.002022	0.001876	0.002155	0.002223	882.873
2365	TANZANIA	MWENGA	4	Hydropower	-8.3048083, 35.2846044	0	0	0	0	0	0	0	0	0	0	0	0	0
2404	TANZANIA	NDANDA	0.014	Hydropower	-10.2, 38.833333	0	0	0	0	0	0	0	0	0	0	0	0	0
2419	TANZANIA	NDOLELA	0.1	Hydropower	-8.477249, 35.3027226	0	0	0	0	0	0	0	0	0	0	0	0	0
2455	TANZANIA	NGOMBEZI ESTATE	0.5	Hydropower	-5.166667, 38.416667	0	0	0	0	0	0	0	0	0	0	0	0	0
2551	TANZANIA	NYUMBA YA MUNGU	8	Hydropower	-3.833333, 37.533333	0.004326	0.002451	0.001762	0.002677	0.001376	0.003776	0.003876	0.003006	0.002	0.001876	0.002155	0.002223	958.663
2660	TANZANIA	PANGANI FALLS-II	68	Hydropower	-5.35, 38.65	0.002176	0.002101	0.001762	0.002677	0.001376	0.003776	0.003876	0.003006	0.002008	0.001876	0.002155	0.002223	882.453
2677	TANZANIA	PERAMIHO ABBEY	0.333	Hydropower	-10.616667, 35.666667	0	0	0	0	0	0	0	0	0	0	0	0	0
2873	TANZANIA	RUNGEWE	0.026	Hydropower	-9.25, 33.65	0	0	0	0	0	0	0	0	0	0	0	0	0
3093	TANZANIA	SONGEA HANGA	0.052	Hydropower	-10.683333, 35.65	0	0	0	0	0	0	0	0	0	0	0	0	0
3151	TANZANIA	SUMBAWANGA MVIMWA	0.072	Hydropower	-7.966667, 31.616667	0	0	0	0	0	0	0	0	0	0	0	0	0
3342	TANZANIA	TOSAMAGANGA	1.22	Hydropower	-7.844685410437245, 35.595665099716	0.00291	0.00311	0.002131	0.002511	0.0034	0.001755	0.001062	0.000921	0.000804	0.001357	0.002068	0.001147	701.988
3388	TANZANIA	TUKUYU MISSION	0.023	Hydropower	-9.25, 33.65	0	0	0	0	0	0	0	0	0	0	0	0	0
3390	TANZANIA	TULILA	10	Hydropower	-11.09479, 35.27896	0.0024813	0.00136835	0.00392594	0.0037842	0.00360886	0.00198579	0.00367042	0.00180745	0.00207026	0.00426501	0.00160773	0.00476513	1082
3410	TANZANIA	UGESA	0.234	Hydropower	-7.761341, 35.689716	0	0	0	0	0	0	0	0	0	0	0	0	0
3440	TANZANIA	UWEMBA	0.84	Hydropower	-11, 34.6	0	0	0	0	0	0	0	0	0	0	0	0	0
3441	TANZANIA	UWEMBA MISSION	0.124	Hydropower	-11, 34.6	0	0	0	0	0	0	0	0	0	0	0	0	0
1743	TOGO	KPIME	1.72	Hydropower	7.010047, 0.644453	0.001988	0.002144	0.002508	0.003161	0.003401	0.002837	0.002457	0.002279	0.001905	0.001668	0.001618	0.002104	854.217
2393	TOGO	NANGBETO	65.6	Hydropower	7.42364, 1.43503	0.002176	0.002101	0.001762	0.002677	0.001376	0.003776	0.003876	0.003006	0.002007	0.001876	0.002155	0.002223	882.423
554	TUNISIA	BOUHERTMA (Bou Heurtma)	1.2	Hydropower	36.67131, 8.78812	0.001163	0.001378	0.002453	0.003311	0.003343	0.001712	0.000909	0.000533	0.002134	0.001328	0.001166	0.001459	635.102
941	TUNISIA	EL AROUSSIA	4.8	Hydropower	36.79956, 9.77262	0.000809	0.000754	0.001703	0.002444	0.0019	0.000832	0.000453	0.000291	0.001889	0.000933	0.000784	0.001121	423.092
1073	TUNISIA	FERNANA	1.2	Hydropower	36.6612874, 8.6848147	0.001259	0.001529	0.00261	0.003424	0.003652	0.002076	0.001206	0.000744	0.002247	0.00148	0.001288	0.001599	702.912
1552	TUNISIA	KASSEB	1	Hydropower	36.7333193, 9.1843676	0.000953	0.001047	0.002033	0.002916	0.002229	0.000891	0.000474	0.000393	0.002114	0.001283	0.000931	0.001122	497.973
2424	TUNISIA	NEBEUR	13.2	Hydropower	36.2956412, 8.7673929	0.000722	0.000685	0.001576	0.002413	0.00164	0.000714	0.000343	2.65e-05	0.001353	0.000546	0.000653	0.001023	355.341
2987	TUNISIA	SEJENANE	0.6	Hydropower	37.18123, 9.47557	0	0	0	0	0	0	0	0	0	0	0	0	0
3043	TUNISIA	SIDI SALEM	33	Hydropower	36.59055, 9.39672	0.000865	0.000881	0.001833	0.002561	0.0019969	0.000938	0.000717	0.00067	0.00231	0.0014	0.001	0.001263	500.03
	UGANDA	Achwa 2	41	Hydropower	3.129444, 32.51444	0.00138116	0.00234453	0.00186891	0.00231108	5.84781e-05	0.00191626	9.33263e-06	0.0013299	0.00454586	0.00403042	0.00477252	0.00249379	818.35
	UGANDA	Arua hydro	0.1	Hydropower	3.113100637699729, 30.928977073904036	0	0	0	0	0	0	0	0	0	0	0	0	0
588	UGANDA	BUGOYE	13	Hydropower	0.3383333, 30.0772222	0.000271091	0.00491338	0.00234378	0.000896551	0.000329656	0.00372673	1.7462e-05	0.00159365	0.0022574	0.00168422	0.00132539	0.00399056	700.9
591	UGANDA	BUJAGALI FALLS	250	Hydropower	0.5007, 33.1388	0.000378508	0.00019654	0.00188371	0.00178774	0.000474164	0.00343251	0.00083657	0.00310428	0.00122887	0.00274782	0.00425224	0.000806222	643.714
623	UGANDA	BWINDI NATIONAL PARK	0.05	Hydropower	-1.014122, 29.707317	0	0	0	0	0	0	0	0	0	0	0	0	0
1411	UGANDA	ISHASHA RIVER	6.6	Hydropower	-0.86807259, 29.66388542	0.000696441	0.00330484	0.00305431	0.000648129	0.000378681	0.00231443	0.00333605	0.00468949	0.00434696	0.0040067	0.00286951	0.00303301	992.941
1413	UGANDA	ISIMBA FALLS	183.2	Hydropower	0.7057066, 32.9100815	0.00168242	0.000442401	0.00150995	0.000331815	0.00207069	0.00388598	0.00247617	0.00124765	5.98748e-06	0.0046266	0.00103483	0.00250848	669.926
1460	UGANDA	KABELGA (BUSERUKA)	9	Hydropower	1.54382, 31.1108	0.00416158	0.000989822	1.84111e-05	0.00142717	0.00223893	0.00264902	0.00140491	0.00122161	0.000385783	0.00191464	0.00133137	0.00228318	612.056
1480	UGANDA	KAGANDU MISSION HOSP	0.06	Hydropower	0.066667, 29.9	0	0	0	0	0	0	0	0	0	0	0	0	0
1619	UGANDA	KIIRA	200	Hydropower	0.4501, 33.1861	0.00240627	0.000798455	0.00427511	0.00251408	0.00451363	0.00293825	0.000914933	0.00480496	9.30311e-05	0.00420619	0.000588247	0.00425	992.869
1677	UGANDA	KISIIZI HOSPITAL	0.071	Hydropower	-0.99558, 29.96136	0	0	0	0	0	0	0	0	0	0	0	0	0
1763	UGANDA	KULUVA HOSPITAL	0.12	Hydropower	3.6527376, 31.7280955	0	0	0	0	0	0	0	0	0	0	0	0	0
1781	UGANDA	KYAMBURA (KILEMBE)	7.6	Hydropower	-0.4870918, 30.2051096	0.00384525	0.00489961	0.00372817	0.000116459	0.00196652	0.0049269	0.000762557	0.00297388	0.00343495	0.00202911	0.00212498	0.000356044	940.795
1918	UGANDA	LUBILIA	5.4	Hydropower	0.7519572, 30.126518	0.00273921	0.000584949	0.00280359	0.00345159	0.0028617	0.000369883	0.00267435	0.00407069	0.000611004	0.00406693	0.00386166	0.00425331	992.766
	UGANDA	Mahoma	3	Hydropower	0.47855, 30.27295	0.000934	0.000738	0.003526	0.002185	0.002524	0.003039	0.003215	0.003661	0.00348	0.004053	0.003466	0.001669	992.806
2121	UGANDA	MAZIBA REBUILD	1	Hydropower	-1.241956, 29.9856157	0	0	0	0	0	0	0	0	0	0	0	0	0
2233	UGANDA	MOBUKU-1	5	Hydropower	0.36, 30.081111	0.00330951	0.00265039	0.00362019	0.00102963	0.00258194	0.00130965	0.0032156	0.00384771	0.00362952	0.00433847	0.00196999	0.00254843	1039.69
2234	UGANDA	MOBUKU-2 (Bugoye)	13	Hydropower	0.300191, 30.100307	0.00249967	0.000764247	0.00310753	0.00343089	0.000923417	0.000855303	0.00317674	0.000566398	0.000114993	0.0027601	0.00396177	0.00449562	815.701
2235	UGANDA	MOBUKU-3	10.5	Hydropower	0.3241, 30.046	0.00277692	0.000128059	0.000854408	0.00293166	0.00464228	0.00297886	0.00144238	0.00277717	0.00456566	0.000672	0.00216556	0.00477715	939.049
2289	UGANDA	MPANGA	18.6	Hydropower	0.225793, 30.4818446	0.000934	0.00348	0.001194	0.002185	0.002524	0.00348	0.003215	0.003661	0.00348	0.004053	0.003466	0.001669	1010.52
	UGANDA	Muvumbe	6.5	Hydropower	-1.318611, 30.078889	0.000568622	0.00198691	0.00485699	0.00304693	0.00143783	0.00461423	0.000242105	0.00342705	0.00304093	0.00400431	0.00087563	0.00479637	1002.3
2386	UGANDA	NALUBAALE	180	Hydropower	0.4432, 33.1852	0.00307227	0.000203057	0.0017767	0.00149942	0.000927545	0.00469668	0.00251948	0.000303343	0.000124993	0.00439668	0.00319327	0.00347641	801.762
2421	UGANDA	NDUGUTU	5.9	Hydropower	0.7, 29.966667	0.000303988	0.00435417	0.000295048	0.00121077	0.00114266	0.00289164	0.000686963	0.000474198	0.000343198	0.000714667	0.00178989	0.00340535	526.691
	UGANDA	Nkusi	9.6	Hydropower	1.119444, 30.668056	0.000572708	0.00218183	0.00223264	0.00120651	0.00303695	0.000114186	0.00179242	0.00391642	0.0045625	0.00413926	0.00198792	0.00439265	919.799
2530	UGANDA	NYAGAK	3.5	Hydropower	2.431111, 30.974444	0.00287878	0.00284544	0.00338244	0.00485579	0.00437965	0.00207204	0.00349935	0.00443421	0.00235939	0.00486006	0.00157112	0.00201163	1194.25
	UGANDA	Nyamagasani 1	15	Hydropower	0.14154, 29.93164	0.0020698	0.00438807	0.00356232	0.00421164	0.00368814	0.00310658	0.00355762	0.00171659	0.00412323	0.00010342	6.03705e-05	0.00123986	961.991
	UGANDA	Nyamwamba I	9.2	Hydropower	0.21229, 30.00543	0.00230078	0.00116477	0.0042826	0.00481841	0.00420854	0.00243344	0.00397655	0.00409999	0.000145503	0.00420962	0.00377532	0.00395736	1205.89
	UGANDA	Sindila	5.25	Hydropower	0.63, 29.978056	0.0026067	0.0012852	0.000969031	0.00185301	0.00224232	0.00308826	0.00450676	0.00139153	0.00221924	0.000772277	0.000571498	0.000904907	683.146
3062	UGANDA	SITI NYALIT (Siti II)	16.5	Hydropower	1.27674, 34.65824	0.0046223	0.00387199	0.00149752	0.00176575	0.000573344	0.00311362	0.00345174	0.00244671	0.00272484	0.00271628	0.00438672	0.00386418	1062.48
3063	UGANDA	SITI RIVER (Siti 1)	5	Hydropower	1.27723, 34.65921	0.00408627	0.00353601	0.0046759	0.00312306	0.00362236	0.0037451	0.000107502	0.00205787	0.00421726	0.0035443	0.00398867	0.00188383	1170.55
3497	UGANDA	WAKI MASINDI	4.8	Hydropower	1.425157, 30.982819	0.00066132	0.000706057	0.00269261	0.00497067	0.00131236	0.00209749	0.000284285	0.00122912	0.000808367	0.00314714	0.000410765	0.00432536	691.607
12	ZAMBIA	ABERFOYLE ESTATES	0.35	Hydropower	-18.294232, 32.968465	0	0	0	0	0	0	0	0	0	0	0	0	0
719	ZAMBIA	CHINYINGI MISSION	0.012	Hydropower	-13.31721, 22.94954	0	0	0	0	0	0	0	0	0	0	0	0	0
725	ZAMBIA	CHISHIMBA FALLS	15	Hydropower	-10.118889, 30.914444	0.0018959	0.000245865	0.00117963	0.00125909	0.000675002	0.0030961	0.00371214	0.0049343	0.0011845	0.0025909	0.00275381	0.00274875	805.524
1423	ZAMBIA	ITEZHI TEZHI	120	Hydropower	-15.7665, 26.0172	0.002176	0.002101	0.001762	0.002677	0.001376	0.003776	0.003876	0.003006	0.002032	0.001876	0.002155	0.002223	883.173
1479	ZAMBIA	KAFUE GORGE	990	Hydropower	-15.80706, 28.42078	0.000983417	0.000646017	0.00389886	0.00330121	0.00382379	0.0011741	0.00122567	0.00300021	0.00113983	0.00436414	0.000951519	0.00132068	792.208
1537	ZAMBIA	KARIBA NORTH	1080	Hydropower	-16.5167, 28.7611	0.003004	0.002101	0.001762	0.002677	0.001376	0.003776	0.003876	0.003006	0.002009	0.001876	0.002155	0.002223	908.151
1937	ZAMBIA	LUNSEMFWA	18	Hydropower	-14.50685, 29.12265	0.001194	0.000738	0.001194	0.002185	0.002524	0.003039	0.003215	0.003661	0.00348	0.004053	0.003466	0.001669	928.574
1939	ZAMBIA	LUNZUA FALLS	0.75	Hydropower	-13.216667, 22.85	0	0	0	0	0	0	0	0	0	0	0	0	0
1943	ZAMBIA	LUSIWASI	15	Hydropower	-12.98791, 30.86462	0.0044995	0.000471882	0.00440563	0.00478737	0.00385998	0.00489689	0.00290391	0.0010672	0.00472442	0.00224441	0.00343081	0.000137318	1141.05
1949	ZAMBIA	LWAWU MISSION	0.057	Hydropower	-12.799582, 28.212519	0	0	0	0	0	0	0	0	0	0	0	0	0
2034	ZAMBIA	MANGANGO HOSPITAL	0.042	Hydropower	-14.96192, 24.51252	0	0	0	0	0	0	0	0	0	0	0	0	0
2337	ZAMBIA	MULUNGUSHI	29.8	Hydropower	-14.6972, 28.8222	0.00223992	0.00385934	0.00130286	0.00429093	0.00392125	0.00068151	0.00244088	0.00183259	0.00101459	0.00092952	0.000887038	0.00151637	753.969
2352	ZAMBIA	MUSONDA FALLS	10	Hydropower	-10.69739, 28.89547	0.00387567	0.00382347	0.00416693	0.0046503	0.00436227	0.00348842	0.00182651	0.00116676	0.00384337	0.00258314	0.00465017	2.05534e-05	1164.08
2545	ZAMBIA	NYANGOMBE TRAIN CENT	0.089	Hydropower	-11.735836, 24.42926	0	0	0	0	0	0	0	0	0	0	0	0	0
3027	ZAMBIA	SHIWANG'ANDU	1	Hydropower	-11.16673, 31.81087	0	0	0	0	0	0	0	0	0	0	0	0	0
3458	ZAMBIA	VICTORIA FALLS	108	Hydropower	-17.93061, 25.85971	0.000713854	0.00249019	0.00162209	0.00186832	0.000998766	0.0023236	0.0027382	0.00238414	0.0025425	0.00386966	0.00165366	0.00278584	789.857
3572	ZAMBIA	ZENGAMINA	0.7	Hydropower	-11.123939, 24.192152	0	0	0	0	0	0	0	0	0	0	0	0	0
	ZIMBABWE	Aberfoyle	0.03	Hydropower	-19.6669, 29.89965	0	0	0	0	0	0	0	0	0	0	0	0	0
733	ZIMBABWE	CLAREMONT HYDRO	0.25	Hydropower	-18.318653, 32.694163	0	0	0	0	0	0	0	0	0	0	0	0	0
918	ZIMBABWE	DURU FALLS	2.2	Hydropower	-18.6155027, 32.6729515	0.000934	0.000738	0.001194	0.002185	0.002524	0.003039	0.003526	0.003661	0.00348	0.004053	0.003466	0.001669	930.155
1538	ZIMBABWE	KARIBA SOUTH	1050	Hydropower	-16.5167, 28.7583	0.00228066	0.00404932	0.00242457	0.00460828	0.00410802	0.00259273	0.000150314	0.00171367	0.00283894	0.00343621	0.00251907	0.0033761	1032.33
1762	ZIMBABWE	KUENDA	0.08	Hydropower	-16.778719, 31.569554	0	0	0	0	0	0	0	0	0	0	0	0	0
	ZIMBABWE	Mavusi	0.1	Hydropower	-19.52618, 33.49304	0	0	0	0	0	0	0	0	0	0	0	0	0
2356	ZIMBABWE	MUTSIKIRA	0.003	Hydropower	-19.150357, 32.332764	0	0	0	0	0	0	0	0	0	0	0	0	0
2529	ZIMBABWE	NYAFARU	0.045	Hydropower	-18.674887, 32.470696	0	0	0	0	0	0	0	0	0	0	0	0	0
2538	ZIMBABWE	NYAMINGURA	1.1	Hydropower	-18.385408, 32.953245	0.004167	0.004158	0.004158	0.002973	0.001637	0.001261	0.001188	0.001803	0.002305	0.00241	0.002779	0.003869	992.156
2761	ZIMBABWE	PUNGWE-A	2.7	Hydropower	-18.437405, 32.845873	0.00283337	0.00149172	0.00279239	0.00315942	0.00221542	0.00456157	0.00347932	0.00460687	0.00142924	0.00379148	0.00269631	0.0029871	1101.05
	ZIMBABWE	PUNGWE-B	15	Hydropower	-18.429984, 32.844115	0.00454917	0.00456955	0.00274911	0.0040561	0.00143855	0.00127978	0.00402726	0.00458626	0.00125981	0.00118492	0.00167575	0.00352549	1059.97
2762	ZIMBABWE	PUNGWE-C	3.8	Hydropower	-18.6155027, 32.6729515	0.0041422	0.000617956	0.00278385	0.00370479	0.00414146	6.14472e-05	0.000831757	0.0033952	0.00163846	0.00197254	0.00185418	0.0044777	909.155
2879	ZIMBABWE	RUSITU-1	1.6	Hydropower	-19.802199, 32.873275	0.002118	0.001922	0.002378	0.003369	0.003708	0.004223	0.004399	0.004845	0.004664	0.005237	0.00465	0.002853	1352.67
	ZIMBABWE	Sihtole Chikate	0.03	Hydropower	-19.353091225876174, 30.675852989880934	0	0	0	0	0	0	0	0	0	0	0	0	0
3061	ZIMBABWE	SITHOLE-CHIKATI	0.03	Hydropower	-18.7042, 32.374842	0	0	0	0	0	0	0	0	0	0	0	0	0
3066	ZIMBABWE	SIYA DAM	0.09	Hydropower	-20.3507653, 31.3541631	0	0	0	0	0	0	0	0	0	0	0	0	0
3158	ZIMBABWE	SVINURAI	0.02	Hydropower	-19.540217, 32.787824	0	0	0	0	0	0	0	0	0	0	0	0	0
3333	ZIMBABWE	TOKWE MUKOSI DAM	12	Hydropower	-21.06295, 30.39428	0.00207583	0.00267526	0.000946159	0.000763883	0.00251925	0.00102528	0.00457892	0.00440793	0.0010783	0.00080847	0.00243933	0.00017844	715.076
Total	577		41458.5
