# Supplementary material for: Forecast on Africa’s power production up to 2030 with related water use and CO2 emissions
Source: Nat Commun. 2026 May 7;17:6154. doi: 10.1038/s41467-026-72692-2 (PMC13365816; doi:10.1038/s41467-026-72692-2)
Supplement: Supplementary file 3 — Supplementary Data 1-7 [file 41467_2026_72692_MOESM3_ESM.zip › Supplementary-Data-5_National-values.xlsx]

## Sheet: RESULTS_Scenarios_Country
	Year	Energy [GWh]							Water Withdrawals [m3]							Water Consumption [m3]							Carbon Footprint [tCo2eq]
		Historical	GDP+Pop	Linear	ARIMA	Inventory	NDC	Polynomial	Historical	GDP+Pop	Linear	ARIMA	Inventory	NDC	Polynomial	Historical	GDP+Pop	Linear	ARIMA	Inventory	NDC	Polynomial	Historical	GDP+Pop	Linear	ARIMA	Inventory	NDC	Polynomial
Algeria	1990	16104							3.33668e+07							3.05683e+07							9.02149e+06
	1995	19715							4.48825e+07							4.14724e+07							1.09084e+07
	2000	25412							2.96229e+07							2.51954e+07							1.41467e+07
	2005	33915							1.09546e+08							1.03729e+08							1.85238e+07
	2010	45734							6.44618e+07							5.65183e+07							2.52933e+07
	2015	68798							8.00063e+07							6.80627e+07							3.79169e+07
	2020	99903.6	99903.6	99903.6	99903.6	99903.6	99903.6	99903.6	9.45556e+07	9.45556e+07	9.45556e+07	9.45556e+07	9.45556e+07	9.45556e+07	9.45556e+07	7.7548e+07	7.7548e+07	7.7548e+07	7.7548e+07	7.7548e+07	7.7548e+07	7.7548e+07	5.44338e+07	5.44338e+07	5.44338e+07	5.44338e+07	5.44338e+07	5.44338e+07	5.44338e+07
	2030		107701	106354	137229	130929	163795	157026		1.01936e+08	1.00661e+08	1.29883e+08	1.35362e+08	1.39698e+08	1.4862e+08		8.36008e+07	8.25552e+07	1.06521e+08	1.1017e+08	1.13205e+08	1.21888e+08		5.86825e+07	5.79485e+07	7.47712e+07	7.21565e+07	7.36112e+07	8.55575e+07
Angola	1990	841							1.92928e+07							1.92715e+07							97852.2
	1995	960							2.38807e+07							2.38697e+07							50911.7
	2000	1445							2.45868e+07							2.44887e+07							448239
	2005	2786							5.92234e+07							5.9119e+07							477542
	2010	5449							9.94868e+07							9.91654e+07							1.46875e+06
	2015	9288							1.30007e+08							1.29123e+08							3.78651e+06
	2020	21747	21747	21747	21747	21747	21747	21747	3.6904e+08	3.6904e+08	3.6904e+08	3.6904e+08	3.6904e+08	3.6904e+08	3.6904e+08	3.62354e+08	3.62354e+08	3.62354e+08	3.62354e+08	3.62354e+08	3.62354e+08	3.62354e+08	5.63091e+06	5.63091e+06	5.63091e+06	5.63091e+06	5.63091e+06	5.63091e+06	5.63091e+06
	2030		19409.3	18879.1	23506.7	42553.7	33291.2	34560.7		3.29371e+08	3.20373e+08	3.98903e+08	8.43218e+08	5.61317e+08	5.86486e+08		3.23403e+08	3.14569e+08	3.91675e+08	8.32386e+08	5.50451e+08	5.7586e+08		5.02563e+06	4.88834e+06	6.08656e+06	7.03819e+06	7.0953e+06	8.94876e+06
Benin	1990	21							6803.99							4762.8							17640
	1995	33							10692							7484.39							27720
	2000	82							26568							18597.6							68880
	2005	106							34344							24040.8							89040
	2010	114							36936							25855.2							95760
	2015	324							104976							73483.1							287367
	2020	513.603	513.603	513.603	513.603	513.603	513.603	513.603	164836	164836	164836	164836	164836	164836	164836	115386	115386	115386	115386	115386	115386	115386	437796	437796	437796	437796	437796	437796	437796
	2030		562.419	546.156	937.846	2130.11	2211.06	1035.11		180504	175284	300994	4.56271e+07	4.56479e+07	332211		126353	122699	210696	4.5389e+07	4.54036e+07	232548		479407	465545	799422	1.36385e+06	1.37089e+06	882334
Botswana	1990	798							129461							90622.8							914729
	1995	1020							165477							115834							1.1692e+06
	2000	1113							180564							126395							1.27581e+06
	2005	1046							169695							118786							1.19901e+06
	2010	573							122760							88833							644259
	2015	2966							558953							398838							3.36708e+06
	2020	2688.08	2688.08	2688.08	2688.08	2688.08	2688.08	2688.08	440277	440277	440277	440277	440277	440277	440277	308614	308614	308614	308614	308614	308614	308614	3.07729e+06	3.07729e+06	3.07729e+06	3.07729e+06	3.07729e+06	3.07729e+06	3.07729e+06
	2030		2928.51	2943.14	2678.98	7683.28	8638.97	5379.93		479657	482052	438786	2.61554e+06	1.92345e+06	881171		336217	337896	307569	1.8313e+06	1.34684e+06	617660		3.35253e+06	3.36928e+06	3.06687e+06	8.2259e+06	8.23748e+06	6.15889e+06
Burkina Faso	1990
	1995
	2000
	2005
	2010
	2015	930.25							7.76368e+06							7.6859e+06							667106
	2020	1119.79	1119.79	1119.79	1119.79	1119.79	1119.79	1119.79	5.76646e+06	5.76646e+06	5.76646e+06	5.76646e+06	5.76646e+06	5.76646e+06	5.76646e+06	5.66959e+06	5.66959e+06	5.66959e+06	5.66959e+06	5.66959e+06	5.66959e+06	5.66959e+06	825791	825791	825791	825791	825791	825791	825791
	2030		2069.51	2053.96	1242.9	1570.99	1571	2478.75		1.06571e+07	1.05771e+07	6.4004e+06	2.80904e+07	2.80904e+07	1.27646e+07		1.04781e+07	1.03994e+07	6.29288e+06	2.799e+07	2.799e+07	1.25501e+07		1.52616e+06	1.5147e+06	916575	834026	834026	1.82796e+06
Burundi	1990
	1995	99.3758							29375.8							29375.8							119.307
	2000	113.337							33502.8							33502.8							136.069
	2005	100.267							29639.1							29639.1							120.377
	2010	142.031							42482.8							40778.3							14880
	2015	165.985							49880.5							47091							24271.5
	2020	330.316	330.316	330.316	330.316	330.316	330.316	330.316	101719	101719	101719	101719	101719	101719	101719	87765.8	87765.8	87765.8	87765.8	87765.8	87765.8	87765.8	120807	120807	120807	120807	120807	120807	120807
	2030		309.749	301.97	392.214	820.09	384.911	523.815		95385.5	92990	120780	243932	117857	161306		82301.1	80234.2	104212	229595	103904	139179		113285	110440	143445	122264	120873	191576
Cameroon	1990	2697							3.33641e+08							3.33637e+08							35901.1
	1995	2785							3.45822e+08							3.45819e+08							28394.5
	2000	3480							4.32371e+08							4.32368e+08							33813.5
	2005	4004							4.73887e+08							4.73864e+08							196955
	2010	5899							5.35647e+08							5.35489e+08							1.37948e+06
	2015	7985							5.48795e+08							5.48431e+08							3.18895e+06
	2020	7281.66	7281.66	7281.66	7281.66	7281.66	7281.66	7281.66	5.89203e+08	5.89203e+08	5.89203e+08	5.89203e+08	5.89203e+08	5.89203e+08	5.89203e+08	5.88943e+08	5.88943e+08	5.88943e+08	5.88943e+08	5.88943e+08	5.88943e+08	5.88943e+08	2.26427e+06	2.26427e+06	2.26427e+06	2.26427e+06	2.26427e+06	2.26427e+06	2.26427e+06
	2030		9849.15	9886.46	7408.82	18656.6	32210.1	11234.2		7.96953e+08	7.99972e+08	5.99492e+08	1.88106e+09	3.58355e+09	9.09026e+08		7.96603e+08	7.9962e+08	5.99228e+08	1.88048e+09	3.58296e+09	9.08626e+08		3.06264e+06	3.07424e+06	2.30381e+06	2.88933e+06	2.89679e+06	3.49332e+06
Cape Verde	1990
	1995
	2000
	2005
	2010	346							110808							77565.5							287283
	2015	421							109454							76618.1							282706
	2020	482.202	482.202	482.202	482.202	482.202	482.202	482.202	124606	124606	124606	124606	124606	124606	124606	87224.3	87224.3	87224.3	87224.3	87224.3	87224.3	87224.3	321811	321811	321811	321811	321811	321811	321811
	2030		604.359	615.971	494.037	500.577	792.143	458.011		156173	159174	127664	124606	138267	118355		109321	111422	89365.1	87224.3	96787.3	82848.5		403336	411086	329709	321825	331376	305667
Central Africa Republic	1990
	1995
	2000	100							1.30009e+06							1.30009e+06							55.526
	2005	160							2.06747e+06							2.06737e+06							928.286
	2010	160							2.06747e+06							2.06737e+06							928.286
	2015	170							2.19748e+06							2.19738e+06							933.839
	2020	280.053	280.053	280.053	280.053	280.053	280.053	280.053	3.6289e+06	3.6289e+06	3.6289e+06	3.6289e+06	3.6289e+06	3.6289e+06	3.6289e+06	3.62881e+06	3.62881e+06	3.62881e+06	3.62881e+06	3.62881e+06	3.62881e+06	3.62881e+06	952.362	952.362	952.362	952.362	952.362	952.362	952.362
	2030		299.033	299.987	590.614	875.178	839.305	442.862		3.87485e+06	3.88721e+06	7.65314e+06	1.01596e+07	1.01596e+07	5.73857e+06		3.87475e+06	3.88711e+06	7.65295e+06	1.01591e+07	1.01591e+07	5.73843e+06		1016.91	1020.15	2008.47	5990.5	5922.35	1506.02
Chad	1990
	1995
	2000
	2005
	2010
	2015
	2020	910.767	910.767	910.767	910.767	910.767	910.767	910.767	970783	970783	970783	970783	970783	970783	970783	837868	837868	837868	837868	837868	837868	837868	790597	790597	790597	790597	790597	790597	790597
	2030		681.947	646.723	1946.44	1425.06	2867.26	1485.45		726884	689340	2.07471e+06	1.05278e+06	8.62222e+06	1.58334e+06		627363	594958	1.79065e+06	895269	8.45968e+06	1.36655e+06		591968	561392	1.68962e+06	1.00857e+06	1.03082e+06	1.28946e+06
Congo (republic)	1990	490							3.04595e+07							3.04595e+07							498.35
	1995	352							2.18811e+07							2.18811e+07							357.998
	2000	298							1.85243e+07							1.85243e+07							303.078
	2005	433							2.21815e+07							2.21584e+07							50890.9
	2010	772							2.71687e+07							2.70672e+07							222638
	2015	2533							7.03505e+07							6.99258e+07							930736
	2020	2526.27	2526.27	2526.27	2526.27	2526.27	2526.27	2526.27	7.90497e+07	7.90497e+07	7.90497e+07	7.90497e+07	7.90497e+07	7.90497e+07	7.90497e+07	7.86695e+07	7.86695e+07	7.86695e+07	7.86695e+07	7.86695e+07	7.86695e+07	7.86695e+07	833579	833579	833579	833579	833579	833579	833579
	2030		3330.74	3234.32	2410.33	5694.52	3711.54	5616.31		1.04222e+08	1.01205e+08	7.54218e+07	2.59872e+08	7.96472e+07	1.7574e+08		1.03721e+08	1.00718e+08	7.5059e+07	2.59406e+08	7.91646e+07	1.74895e+08		1.09902e+06	1.06721e+06	795323	997615	1.07196e+06	1.85318e+06
Congo (Democratic Rep)	1990	5650							3.0251e+08							3.02508e+08							25737.8
	1995	6177							3.31226e+08							3.31224e+08							20307.6
	2000	5981							3.21487e+08							3.21487e+08							7555.12
	2005	7373							3.96132e+08							3.96132e+08							12084.2
	2010	7904							4.20569e+08							4.20542e+08							60024.9
	2015	8932							4.79497e+08							4.79494e+08							20009.7
	2020	6660.52	6660.52	6660.52	6660.52	6660.52	6660.52	6660.52	3.57472e+08	3.57472e+08	3.57472e+08	3.57472e+08	3.57472e+08	3.57472e+08	3.57472e+08	3.5747e+08	3.5747e+08	3.5747e+08	3.5747e+08	3.5747e+08	3.5747e+08	3.5747e+08	16467.1	16467.1	16467.1	16467.1	16467.1	16467.1	16467.1
	2030		10622.4	10725	7846.63	202551	14734.4	10782.1		5.70106e+08	5.75615e+08	4.2113e+08	1.08971e+10	7.88831e+08	5.78678e+08		5.70103e+08	5.75612e+08	4.21128e+08	1.08971e+10	7.88763e+08	5.78675e+08		26262.2	26516	19399.6	221145	64186.3	26657.1
Cote D'Ivoire	1990	1983							2.04617e+08							2.04552e+08							555967
	1995	2947							2.76196e+08							2.76089e+08							929560
	2000	4800							2.73353e+08							2.73216e+08							1.44412e+06
	2005	5564							2.2301e+08							2.22826e+08							1.95607e+06
	2010	5811							2.51009e+08							2.50822e+08							1.98743e+06
	2015	8151							2.10403e+08							2.10099e+08							3.22195e+06
	2020	10063.6	10063.6	10063.6	10063.6	10063.6	10063.6	10063.6	3.49866e+08	3.49866e+08	3.49866e+08	3.49866e+08	3.49866e+08	3.49866e+08	3.49866e+08	3.49513e+08	3.49513e+08	3.49513e+08	3.49513e+08	3.49513e+08	3.49513e+08	3.49513e+08	3.72653e+06	3.72653e+06	3.72653e+06	3.72653e+06	3.72653e+06	3.72653e+06	3.72653e+06
	2030		13245.8	13212.9	12972.5	14533.6	17737.9	14540.9		4.60495e+08	4.59351e+08	4.50996e+08	3.67445e+08	6.2086e+08	5.05519e+08		4.60031e+08	4.58888e+08	4.50541e+08	3.66985e+08	6.20352e+08	5.0501e+08		4.90488e+06	4.89269e+06	4.8037e+06	5.98492e+06	6.08883e+06	5.38444e+06
Djibouti	1990
	1995
	2000
	2005
	2010
	2015
	2020	625.413	625.413	625.413	625.413	625.413	625.413	625.413	1.10156e+06	1.10156e+06	1.10156e+06	1.10156e+06	1.10156e+06	1.10156e+06	1.10156e+06	980821	980821	980821	980821	980821	980821	980821	525277	525277	525277	525277	525277	525277	525277
	2030		355.531	361.136	399.081	981.915	9699.13	480.558		626206	636079	702913	1.42343e+06	1.38366e+07	846421		557571	566361	625870	1.20613e+06	9.89538e+06	753648		298606	303314	335184	528924	571541	403615
Egypt	1990	42256							1.14052e+09							1.5371e+08							2.08844e+07
	1995	52000							1.45039e+09							1.78418e+08							2.39411e+07
	2000	78006							2.27627e+09							2.21806e+08							3.52239e+07
	2005	108138							3.25736e+09							2.22186e+08							5.33786e+07
	2010	158401							4.88276e+09							2.51942e+08							8.04937e+07
	2015	186503							5.62632e+09							2.70719e+08							9.93672e+07
	2020	282359	282359	282359	282359	282359	282359	282359	8.93664e+09	8.93664e+09	8.93664e+09	8.93664e+09	8.93664e+09	8.93664e+09	8.93664e+09	3.19814e+08	3.19814e+08	3.19814e+08	3.19814e+08	3.19814e+08	3.19814e+08	3.19814e+08	1.39396e+08	1.39396e+08	1.39396e+08	1.39396e+08	1.39396e+08	1.39396e+08	1.39396e+08
	2030		294354	293817	336777	358960	397832	404265		9.31628e+09	9.29929e+09	1.0659e+10	1.02492e+10	1.03185e+10	1.2795e+10		3.334e+08	3.32792e+08	3.8145e+08	3.54787e+08	4.03794e+08	4.5789e+08		1.45318e+08	1.45053e+08	1.66262e+08	1.57312e+08	1.59535e+08	1.99579e+08
Equatorial Guinea	1990
	1995
	2000
	2005
	2010
	2015
	2020	761.266	761.266	761.266	761.266	761.266	761.266	761.266	841989	841989	841989	841989	841989	841989	841989	680407	680407	680407	680407	680407	680407	680407	441854	441854	441854	441854	441854	441854	441854
	2030		1524.77	1495.59	741.995	963.486	1642.73	2160.19		1.68646e+06	1.65418e+06	820674	943021	1.27782e+06	2.38925e+06		1.36282e+06	1.33673e+06	663183	781440	1.11622e+06	1.93074e+06		885009	868070	430669	441981	442599	1.25382e+06
Eritrea	1990	142							30959.9							21154.5							119280
	1995	176							38372.9							26219.7							147840
	2000	218							47410.4							32396.6							182348
	2005	299							64634.6							44165.7							248709
	2010	323							69747.7							47661							268097
	2015	271							58051.4							39674							222101
	2020	441.464	441.464	441.464	441.464	441.464	441.464	441.464	118880	118880	118880	118880	118880	118880	118880	91258.5	91258.5	91258.5	91258.5	91258.5	91258.5	91258.5	331931	331931	331931	331931	331931	331931	331931
	2030		465.22	474.913	484.145	441.007	1200.72	466.993		125277	127888	130374	118880	662686	125755		96169.4	98173.1	100081	91258.5	471922	96535.8		349793	357081	364022	331931	343151	351126
Ethiopia	1990	1202							5.34319e+07							5.34183e+07							118387
	1995	1527							7.18173e+07							7.18077e+07							84218
	2000	1669							8.27515e+07							8.27493e+07							20539.5
	2005	2860							1.42418e+08							1.42417e+08							12179
	2010	4980							2.4789e+08							2.47887e+08							29693.4
	2015	10455							4.86311e+08							4.86311e+08							12097.3
	2020	19102.3	19102.3	19102.3	19102.3	19102.3	19102.3	19102.3	9.18878e+08	9.18878e+08	9.18878e+08	9.18878e+08	9.18878e+08	9.18878e+08	9.18878e+08	9.18861e+08	9.18861e+08	9.18861e+08	9.18861e+08	9.18861e+08	9.18861e+08	9.18861e+08	22593.8	22593.8	22593.8	22593.8	22593.8	22593.8	22593.8
	2030		20944.3	20961.7	64182.3	66349.4	66349.4	41899.8		1.00748e+09	1.00832e+09	3.08736e+09	3.76234e+09	3.76234e+09	2.01551e+09		1.00747e+09	1.0083e+09	3.0873e+09	3.75836e+09	3.75836e+09	2.01547e+09		24772.5	24793.1	75913.5	111291	111291	49558.3
Gabon	1990	978							228249							189873							229198
	1995	1139							299220							247162							288276
	2000	1315							346844							279940							427532
	2005	1573							467908							369901							637736
	2010	1930							771618							611620							862557
	2015	2120							901658							711945							1.01313e+06
	2020	3121.14	3121.14	3121.14	3121.14	3121.14	3121.14	3121.14	1.26266e+06	1.26266e+06	1.26266e+06	1.26266e+06	1.26266e+06	1.26266e+06	1.26266e+06	1.00844e+06	1.00844e+06	1.00844e+06	1.00844e+06	1.00844e+06	1.00844e+06	1.00844e+06	1.29673e+06	1.29673e+06	1.29673e+06	1.29673e+06	1.29673e+06	1.29673e+06	1.29673e+06
	2030		3464.91	3456.28	3192.47	4735.19	3750.37	4250.83		1.40173e+06	1.39824e+06	1.29151e+06	1.5249e+06	1.4174e+06	1.71967e+06		1.11951e+06	1.11672e+06	1.03149e+06	1.22463e+06	1.11676e+06	1.37344e+06		1.43955e+06	1.43597e+06	1.32636e+06	1.76139e+06	1.76553e+06	1.76608e+06
Gambia	1990
	1995
	2000
	2005
	2010
	2015
	2020	416.369	416.369	416.369	416.369	416.369	416.369	416.369	134839	134839	134839	134839	134839	134839	134839	94387.4	94387.4	94387.4	94387.4	94387.4	94387.4	94387.4	349563	349563	349563	349563	349563	349563	349563
	2030		508.697	507.848	418.495	750.889	659	600.528		164739	164464	135527	185547	176506	194478		115317	115125	94869.2	129883	123554	136135		427077	426365	351348	433162	426916	504174
Ghana	1990	5721							7.89862e+09							7.89862e+09							3145.98
	1995	6097							8.41774e+09							8.41774e+09							3352.75
	2000	7223							9.15635e+09							9.12484e+09							519394
	2005	6788							7.83149e+09							7.77201e+09							976655
	2010	10167							9.77703e+09							9.66049e+09							2.36026e+06
	2015	11560							8.17863e+09							8.07361e+09							3.55018e+06
	2020	13969.5	13969.5	13969.5	13969.5	13969.5	13969.5	13969.5	7.91665e+09	7.91665e+09	7.91665e+09	7.91665e+09	7.91665e+09	7.91665e+09	7.91665e+09	7.78829e+09	7.78829e+09	7.78829e+09	7.78829e+09	7.78829e+09	7.78829e+09	7.78829e+09	5.0024e+06	5.0024e+06	5.0024e+06	5.0024e+06	5.0024e+06	5.0024e+06	5.0024e+06
	2030		17330.8	17329.1	14902	22570.6	22060.4	23252.8		9.82152e+09	9.82055e+09	8.4451e+09	9.98064e+09	9.98114e+09	1.31776e+10		9.66226e+09	9.66131e+09	8.30816e+09	9.85076e+09	9.85112e+09	1.29639e+10		6.20605e+06	6.20543e+06	5.33631e+06	6.19008e+06	6.17312e+06	8.32669e+06
Guinea	1990
	1995
	2000
	2005
	2010
	2015
	2020	1808.72	1808.72	1808.72	1808.72	1808.72	1808.72	1808.72	6.03229e+07	6.03229e+07	6.03229e+07	6.03229e+07	6.03229e+07	6.03229e+07	6.03229e+07	6.02517e+07	6.02517e+07	6.02517e+07	6.02517e+07	6.02517e+07	6.02517e+07	6.02517e+07	616088	616088	616088	616088	616088	616088	616088
	2030		2647.55	2602.83	4534.45	5360.78	5953.98	6036.37		8.82988e+07	8.68071e+07	1.51229e+08	3.78846e+08	4.11971e+08	2.01319e+08		8.81946e+07	8.67046e+07	1.5105e+08	3.78765e+08	4.1189e+08	2.01082e+08		901811	886576	1.54453e+06	680628	680957	2.05611e+06
Guinea Bissau	1990
	1995
	2000
	2005
	2010
	2015
	2020	75.1413	75.1413	75.1413	75.1413	75.1413	75.1413	75.1413	20898.9	20898.9	20898.9	20898.9	20898.9	20898.9	20898.9	14629.2	14629.2	14629.2	14629.2	14629.2	14629.2	14629.2	51322.6	51322.6	51322.6	51322.6	51322.6	51322.6	51322.6
	2030		101.059	99.6893	76.3456	75.1413	297.579	149.602		28107.4	27726.4	21233.9	20898.9	6.13966e+06	41608.6		19675.2	19408.5	14863.7	14629.2	6.13213e+06	29126		69024.7	68089.2	52145.1	51322.6	54334.3	102180
Kenya	1990	3235							1.82569e+08							1.825e+08							225547
	1995	4115							2.33147e+08							2.33055e+08							382728
	2000	4011							9.84851e+07							9.82108e+07							1.81776e+06
	2005	5710							2.24623e+08							2.24353e+08							1.33635e+06
	2010	7157							2.38677e+08							2.38282e+08							2.25241e+06
	2015	9736							2.56958e+08							2.56333e+08							1.47854e+06
	2020	12006.1	12006.1	12006.1	12006.1	12006.1	12006.1	12006.1	2.74715e+08	2.74715e+08	2.74715e+08	2.74715e+08	2.74715e+08	2.74715e+08	2.74715e+08	2.73977e+08	2.73977e+08	2.73977e+08	2.73977e+08	2.73977e+08	2.73977e+08	2.73977e+08	1.627e+06	1.627e+06	1.627e+06	1.627e+06	1.627e+06	1.627e+06	1.627e+06
	2030		14399.7	14410.3	18749.4	19879.7	25166.4	20130.2		3.29483e+08	3.29724e+08	4.29008e+08	4.15564e+08	4.15699e+08	4.60602e+08		3.28598e+08	3.28838e+08	4.27856e+08	4.14716e+08	4.1481e+08	4.59365e+08		1.95137e+06	1.95279e+06	2.54081e+06	2.01481e+06	2.16822e+06	2.72792e+06
Lesotho	1990
	1995
	2000
	2005
	2010
	2015
	2020	529.718	529.718	529.718	529.718	529.718	529.718	529.718	0	0	0	0	0	0	0	0	0	0	0	0	0	0	309.301	309.301	309.301	309.301	309.301	309.301	309.301
	2030		619.791	655.039	511.727	529.718	1552.92	146.52		0	0	0	0	6202.19	0		0	0	0	0	4341.54	0		361.895	382.476	298.796	309.301	5168.82	85.5531
Liberia	1990
	1995
	2000
	2005
	2010
	2015
	2020	491.204	491.204	491.204	491.204	491.204	491.204	491.204	248913	248913	248913	248913	248913	248913	248913	208461	208461	208461	208461	208461	208461	208461	349633	349633	349633	349633	349633	349633	349633
	2030		572.922	576.141	598.928	647.359	698.737	873.221		290323	291954	303501	328049	413722	442497		243141	244507	254177	276511	362205	370584		407799	410090	426310	445744	445496	621548
Libya	1990	10169							8.53714e+06							6.68457e+06							8.54196e+06
	1995	11415							9.47964e+06							7.45239e+06							8.82216e+06
	2000	15496							1.28739e+07							1.01193e+07							1.20144e+07
	2005	22670							1.87797e+07							1.47772e+07							1.7175e+07
	2010	32552							2.67172e+07							2.10956e+07							2.28205e+07
	2015	37503							3.06778e+07							2.42533e+07							2.55296e+07
	2020	54210.4	54210.4	54210.4	54210.4	54210.4	54210.4	54210.4	4.37006e+07	4.37006e+07	4.37006e+07	4.37006e+07	4.37006e+07	4.37006e+07	4.37006e+07	3.47393e+07	3.47393e+07	3.47393e+07	3.47393e+07	3.47393e+07	3.47393e+07	3.47393e+07	3.21354e+07	3.21354e+07	3.21354e+07	3.21354e+07	3.21354e+07	3.21354e+07	3.21354e+07
	2030		54494.6	54972.6	56964.8	77339.8	78227.6	66847.6		4.39297e+07	4.4315e+07	4.5921e+07	7.57728e+07	8.21165e+07	5.38877e+07		3.49214e+07	3.52277e+07	3.65044e+07	6.03785e+07	6.48191e+07	4.28375e+07		3.23039e+07	3.25872e+07	3.37682e+07	4.51992e+07	4.52211e+07	3.96266e+07
Madagascar	1990	490							84003							68697.9							117364
	1995	590							99443.2							81495.6							137647
	2000	791							140538							114222							201716
	2005	995							190209							152662							287587
	2010	1202							250415							197673							403618
	2015	2115							1.69711e+06							1.32876e+06							1.15209e+06
	2020	1665.16	1665.16	1665.16	1665.16	1665.16	1665.16	1665.16	840542	840542	840542	840542	840542	840542	840542	658578	658578	658578	658578	658578	658578	658578	733479	733479	733479	733479	733479	733479	733479
	2030		2774.82	2766.33	2526.87	5877.66	5877.66	3406.44		1.40068e+06	1.39639e+06	1.27552e+06	1.29982e+06	1.29982e+06	1.71951e+06		1.09746e+06	1.09409e+06	999388	1.08582e+06	1.08582e+06	1.34726e+06		1.22227e+06	1.21853e+06	1.11305e+06	982008	982008	1.50049e+06
Malawi	1990
	1995
	2000
	2005
	2010
	2015
	2020	2298.14	2298.14	2298.14	2298.14	2298.14	2298.14	2298.14	1.3081e+06	1.3081e+06	1.3081e+06	1.3081e+06	1.3081e+06	1.3081e+06	1.3081e+06	1.28014e+06	1.28014e+06	1.28014e+06	1.28014e+06	1.28014e+06	1.28014e+06	1.28014e+06	224499	224499	224499	224499	224499	224499	224499
	2030		3075.65	3064.08	4385.54	7126.72	7126.72	3575.08		1.75065e+06	1.74407e+06	2.49624e+06	5.34037e+06	5.34037e+06	2.03493e+06		1.71324e+06	1.7068e+06	2.44289e+06	5.02204e+06	5.02204e+06	1.99144e+06		300452	299323	428412	854066	854066	349241
Mali	1990
	1995
	2000
	2005
	2010	1200							1.59587e+07							1.58906e+07							588418
	2015	1600							2.23162e+07							2.22288e+07							756585
	2020	2800.26	2800.26	2800.26	2800.26	2800.26	2800.26	2800.26	6.08083e+07	6.08083e+07	6.08083e+07	6.08083e+07	6.08083e+07	6.08083e+07	6.08083e+07	6.07287e+07	6.07287e+07	6.07287e+07	6.07287e+07	6.07287e+07	6.07287e+07	6.07287e+07	674478	674478	674478	674478	674478	674478	674478
	2030		4702.75	4705.26	3969.34	5021.92	14284.3	5106.74		1.02121e+08	1.02176e+08	8.61953e+07	1.0558e+08	4.02099e+08	1.10894e+08		1.01988e+08	1.02042e+08	8.60824e+07	1.05491e+08	4.02015e+08	1.10749e+08		1.13272e+06	1.13332e+06	956067	712575	709421	1.23002e+06
Mauritania	1990
	1995
	2000
	2005
	2010
	2015
	2020	1328.96	1328.96	1328.96	1328.96	1328.96	1328.96	1328.96	378762	378762	378762	378762	378762	378762	378762	265134	265134	265134	265134	265134	265134	265134	967179	967179	967179	967179	967179	967179	967179
	2030		1993.31	1995.68	2253.71	3461.81	3595.94	2445.94		568108	568783	642323	3.3108e+06	3.31803e+06	697110		397675	398148	449626	2.61076e+06	2.61583e+06	487977		1.45068e+06	1.4524e+06	1.64019e+06	2.07002e+06	2.07506e+06	1.78009e+06
Mauritius	1990
	1995
	2000
	2005
	2010
	2015
	2020	3886.18	3886.18	3886.18	3886.18	3886.18	3886.18	3886.18	1.03654e+07	1.03654e+07	1.03654e+07	1.03654e+07	1.03654e+07	1.03654e+07	1.03654e+07	9.43129e+06	9.43129e+06	9.43129e+06	9.43129e+06	9.43129e+06	9.43129e+06	9.43129e+06	2.28233e+06	2.28233e+06	2.28233e+06	2.28233e+06	2.28233e+06	2.28233e+06	2.28233e+06
	2030		4160.21	4398.77	4100.17	4338.08	6005.08	4854.12		1.10963e+07	1.17326e+07	1.09362e+07	1.10192e+07	1.42247e+07	1.29471e+07		1.00963e+07	1.06753e+07	9.9506e+06	1.00749e+07	1.2993e+07	1.17803e+07		2.44326e+06	2.58337e+06	2.408e+06	2.30577e+06	2.47753e+06	2.85079e+06
Morocco (+Western Sahara)	1990	9628							3.49937e+08							1.94046e+08							7.50593e+06
	1995	12092							2.40066e+08							1.01113e+08							1.0838e+07
	2000	12799							1.9929e+08							1.15846e+08							1.19051e+07
	2005	19912							3.41698e+08							2.54922e+08							1.74762e+07
	2010	23835							7.152e+08							5.6899e+08							1.81806e+07
	2015	29913							4.24433e+08							3.64182e+08							2.37102e+07
	2020	47225.4	47225.4	47225.4	47225.4	47225.4	47225.4	47225.4	3.30906e+08	3.30906e+08	3.30906e+08	3.30906e+08	3.30906e+08	3.30906e+08	3.30906e+08	2.69989e+08	2.69989e+08	2.69989e+08	2.69989e+08	2.69989e+08	2.69989e+08	2.69989e+08	3.8335e+07	3.8335e+07	3.8335e+07	3.8335e+07	3.8335e+07	3.8335e+07	3.8335e+07
	2030		49471.3	49453	54668.7	60609.1	69036.2	68935		3.46642e+08	3.46514e+08	3.8306e+08	3.99522e+08	3.32103e+08	4.83024e+08		2.82829e+08	2.82724e+08	3.12542e+08	3.38535e+08	2.70853e+08	3.94103e+08		4.0158e+07	4.01432e+07	4.4377e+07	3.85238e+07	3.91269e+07	5.59577e+07
Mozambique	1990	449							4.59243e+07							4.59139e+07							90033.8
	1995	412							6.3169e+07							6.31662e+07							23731.6
	2000	9696							1.58756e+09							1.58756e+09							42251.5
	2005	13285							2.18165e+09							2.18165e+09							24851.4
	2010	16666							2.73809e+09							2.73808e+09							24879.8
	2015	18514							2.81199e+09							2.81186e+09							1.08602e+06
	2020	18297.3	18297.3	18297.3	18297.3	18297.3	18297.3	18297.3	2.60146e+09	2.60146e+09	2.60146e+09	2.60146e+09	2.60146e+09	2.60146e+09	2.60146e+09	2.60126e+09	2.60126e+09	2.60126e+09	2.60126e+09	2.60126e+09	2.60126e+09	2.60126e+09	2.00219e+06	2.00219e+06	2.00219e+06	2.00219e+06	2.00219e+06	2.00219e+06	2.00219e+06
	2030		27826.9	28592.3	22420.5	51528.2	33722.5	24271.5		3.95636e+09	4.06518e+09	3.18769e+09	5.77706e+09	2.70019e+09	3.45086e+09		3.95604e+09	4.06486e+09	3.18744e+09	5.77238e+09	2.69551e+09	3.45059e+09		3.04498e+06	3.12873e+06	2.45338e+06	1.04414e+07	1.04482e+07	2.65593e+06
Namibia	1990	1389							18310.9							12817.6							62790
	1995	1171							7943.8							5560.66							38830
	2000	1408							1880.81							1316.56							12717.7
	2005	1662							775.46							542.822							3653.04
	2010	1257							1160.48							812.335							3923.77
	2015	1576							13637.5							9546.28							33370.3
	2020	349.865	349.865	349.865	349.865	349.865	349.865	349.865	38232.1	38232.1	38232.1	38232.1	38232.1	38232.1	38232.1	26926.6	26926.6	26926.6	26926.6	26926.6	26926.6	26926.6	84989	84989	84989	84989	84989	84989	84989
	2030		1395.73	1431.98	873.484	7017.15	6677.89	975.507		152520	156482	95451.3	6.20976e+07	6.5541e+07	106600		107419	110209	67225.6	6.09082e+07	6.4352e+07	75077.5		339050	347856	212186	2.25301e+06	2.24767e+06	236969
Niger	1990
	1995
	2000
	2005
	2010
	2015
	2020	1085.93	1085.93	1085.93	1085.93	1085.93	1085.93	1085.93	1.27745e+06	1.27745e+06	1.27745e+06	1.27745e+06	1.27745e+06	1.27745e+06	1.27745e+06	1.11074e+06	1.11074e+06	1.11074e+06	1.11074e+06	1.11074e+06	1.11074e+06	1.11074e+06	972270	972270	972270	972270	972270	972270	972270
	2030		923.315	897.671	1274.82	3233.32	4315.22	1667.9		1.08616e+06	1.05599e+06	1.49965e+06	3.1208e+07	3.12765e+07	1.96206e+06		944409	918179	1.30394e+06	3.05869e+07	3.06349e+07	1.706e+06		826678	803718	1.14139e+06	2.36781e+06	2.41339e+06	1.49333e+06
Nigeria	1990	13450							1.17218e+09							1.10092e+09							5.89195e+06
	1995	15857							1.45163e+09							1.37913e+09							6.95377e+06
	2000	14727							1.4988e+09							1.40942e+09							5.47527e+06
	2005	23539							2.10388e+09							1.94896e+09							9.48899e+06
	2010	26121							1.80086e+09							1.60689e+09							1.18793e+07
	2015	33142							1.8884e+09							1.62615e+09							1.60606e+07
	2020	41853	41853	41853	41853	41853	41853	41853	2.30943e+09	2.30943e+09	2.30943e+09	2.30943e+09	2.30943e+09	2.30943e+09	2.30943e+09	1.99717e+09	1.99717e+09	1.99717e+09	1.99717e+09	1.99717e+09	1.99717e+09	1.99717e+09	2.07465e+07	2.07465e+07	2.07465e+07	2.07465e+07	2.07465e+07	2.07465e+07	2.07465e+07
	2030		52595.1	52408	47505.5	134028	229583	64029.4		2.90217e+09	2.89185e+09	2.62133e+09	6.28878e+09	1.67502e+10	3.53311e+09		2.50977e+09	2.50084e+09	2.2669e+09	5.95477e+09	1.64154e+10	3.0554e+09		2.60714e+07	2.59786e+07	2.35485e+07	5.15926e+07	5.35175e+07	3.17394e+07
Rwanda	1990	167							1.40028e+06							1.40028e+06							297.45
	1995	160							1.34158e+06							1.34158e+06							284.982
	2000	167							900339							894361							51469
	2005	191							859750							850856							76658.3
	2010	286							995321							978457							146794
	2015	581							2.45771e+06							2.42976e+06							249446
	2020	670.29	670.29	670.29	670.29	670.29	670.29	670.29	2.8393e+06	2.8393e+06	2.8393e+06	2.8393e+06	2.8393e+06	2.8393e+06	2.8393e+06	2.80861e+06	2.80861e+06	2.80861e+06	2.80861e+06	2.80861e+06	2.80861e+06	2.80861e+06	271865	271865	271865	271865	271865	271865	271865
	2030		910.719	902.672	1956.88	1604.54	1518.38	1607.75		3.85773e+06	3.82365e+06	8.28918e+06	6.78931e+06	4.22041e+06	6.8103e+06		3.81603e+06	3.78232e+06	8.19957e+06	6.72148e+06	4.14597e+06	6.73668e+06		369381	366117	793695	638250	652919	652091
Sao Tome & Principe	1990
	1995
	2000
	2005	30.8							89832.6							87247.1							22352
	2010	57.1							107860							102767							44024.9
	2013	70.7							135082							128783							54443.2
	2020	46.5624	46.5624	46.5624	46.5624	46.5624	46.5624	46.5624	307715	307715	307715	307715	307715	307715	307715	304685	304685	304685	304685	304685	304685	304685	26213.1	26213.1	26213.1	26213.1	26213.1	26213.1	26213.1
	2030		118.401	118.677	53.5	176.739	235.216	40.5324		782473	784297	353563	546796	894500	267865		774769	776574	350082	505856	853415	265227		66656	66811.3	30118.7	97976	99959.1	22818.4
Senegal	1990	945							343732							246966							754508
	1995	1132							360695							258839							880162
	2000	1601							768212							476507							1.25926e+06
	2005	2544							1.15929e+06							733514							2.02449e+06
	2010	3076							1.26905e+06							849106							2.47047e+06
	2015	4159							2.44306e+06							1.90534e+06							3.46122e+06
	2020	3875.63	3875.63	3875.63	3875.63	3875.63	3875.63	3875.63	2.64823e+06	2.64823e+06	2.64823e+06	2.64823e+06	2.64823e+06	2.64823e+06	2.64823e+06	2.08677e+06	2.08677e+06	2.08677e+06	2.08677e+06	2.08677e+06	2.08677e+06	2.08677e+06	2.99329e+06	2.99329e+06	2.99329e+06	2.99329e+06	2.99329e+06	2.99329e+06	2.99329e+06
	2030		6060.82	6076.48	7212.35	7115.55	7385.39	7117.68		4.14137e+06	4.15207e+06	4.92822e+06	7.15251e+07	5.82698e+07	4.86353e+06		3.26335e+06	3.27178e+06	3.88337e+06	7.07145e+07	5.70963e+07	3.8324e+06		4.68099e+06	4.69308e+06	5.57036e+06	4.45651e+06	4.46754e+06	5.49724e+06
Seychelles	1990
	1995
	2000
	2005
	2010
	2015
	2020	492.946	492.946	492.946	492.946	492.946	492.946	492.946	156151	156151	156151	156151	156151	156151	156151	109305	109305	109305	109305	109305	109305	109305	404843	404843	404843	404843	404843	404843	404843
	2030		661.374	704.565	516.105	510.31	557.888	564.279		209503	223185	163487	157860	162542	178747		146652	156230	114441	110502	113779	125123		543168	578640	423863	406024	409259	463427
Sierra Leone	1990
	1995
	2000
	2005
	2010
	2015
	2020	345.7	345.7	345.7	345.7	345.7	345.7	345.7	1.74415e+07	1.74415e+07	1.74415e+07	1.74415e+07	1.74415e+07	1.74415e+07	1.74415e+07	1.74337e+07	1.74337e+07	1.74337e+07	1.74337e+07	1.74337e+07	1.74337e+07	1.74337e+07	59749.7	59749.7	59749.7	59749.7	59749.7	59749.7	59749.7
	2030		355.825	355.86	369.629	1629.68	1629.68	672.497		1.79523e+07	1.79541e+07	1.86488e+07	9.2619e+07	9.2619e+07	3.39293e+07		1.79443e+07	1.79461e+07	1.86404e+07	9.26097e+07	9.26097e+07	3.39141e+07		61499.6	61505.7	63885.4	74876.8	74876.8	116232
Somalia	1990
	1995
	2000
	2005
	2010
	2015
	2020	170.829	170.829	170.829	170.829	170.829	170.829	170.829	50989.2	50989.2	50989.2	50989.2	50989.2	50989.2	50989.2	35692.5	35692.5	35692.5	35692.5	35692.5	35692.5	35692.5	129365	129365	129365	129365	129365	129365	129365
	2030		314.14	331.028	196.333	181.7	203.556	63.9893		93765	98805.7	58601.7	52059.2	82574.7	19099.6		65635.5	69164	41021.2	36441.4	66956.9	13369.7		237892	250681	148679	130104	130146	48457.8
South Africa	1990	167226							6.65264e+08							6.00225e+08							1.73063e+08
	1995	186264							5.59232e+08							4.86497e+08							1.92209e+08
	2000	210363							8.78756e+08							7.97408e+08							2.14702e+08
	2005	244565							9.7832e+08							8.83068e+08							2.54238e+08
	2010	259167							1.11706e+09							1.01638e+09							2.68588e+08
	2015	249357							9.16105e+08							8.20681e+08							2.53989e+08
	2020	292773	292773	292773	292773	292773	292773	292773	1.06781e+09	1.06781e+09	1.06781e+09	1.06781e+09	1.06781e+09	1.06781e+09	1.06781e+09	9.59049e+08	9.59049e+08	9.59049e+08	9.59049e+08	9.59049e+08	9.59049e+08	9.59049e+08	2.83547e+08	2.83547e+08	2.83547e+08	2.83547e+08	2.83547e+08	2.83547e+08	2.83547e+08
	2030		318422	320060	310531	332056	375852	278962		1.16136e+09	1.16733e+09	1.13258e+09	1.1137e+09	1.72752e+09	1.01744e+09		1.04307e+09	1.04843e+09	1.01722e+09	9.97199e+08	1.63288e+09	9.13807e+08		3.08388e+08	3.09974e+08	3.00745e+08	3.08536e+08	2.5943e+08	2.70171e+08
South Sudan	1990
	1995
	2000
	2005
	2010
	2015
	2020	262.455	262.455	262.455	262.455	262.455	262.455	262.455	137523	137523	137523	137523	137523	137523	137523	115322	115322	115322	115322	115322	115322	115322	191577	191577	191577	191577	191577	191577	191577
	2030		513.373	725.906	465.929	19796.3	20966.1	1299.9		269000	380365	244140	2.79777e+07	3.06022e+07	681130		225574	318961	204728	2.73546e+07	2.99791e+07	571172		374731	529867	340100	5.41325e+06	5.4053e+06	948848
Sudan	1990	1515							8.38324e+07							8.34634e+07							468407
	1995	1864							8.60587e+07							8.54678e+07							749815
	2000	2569							1.0566e+08							1.04742e+08							1.16489e+06
	2005	3826							1.15958e+08							1.14259e+08							2.15529e+06
	2010	7499							5.35651e+08							5.34791e+08							1.09289e+06
	2015	13047							7.35993e+08							7.32927e+08							3.89131e+06
	2020	18400.9	18400.9	18400.9	18400.9	18400.9	18400.9	18400.9	8.4904e+08	8.4904e+08	8.4904e+08	8.4904e+08	8.4904e+08	8.4904e+08	8.4904e+08	8.42568e+08	8.42568e+08	8.42568e+08	8.42568e+08	8.42568e+08	8.42568e+08	8.42568e+08	6.32211e+06	6.32211e+06	6.32211e+06	6.32211e+06	6.32211e+06	6.32211e+06	6.32211e+06
	2030		21013.5	20636.5	21892.3	30606	41798.7	32308.7		9.69591e+08	9.52197e+08	1.01014e+09	1.04028e+09	8.84397e+08	1.49077e+09		9.622e+08	9.44939e+08	1.00244e+09	1.02388e+09	8.6798e+08	1.4794e+09		7.21975e+06	7.09024e+06	7.5217e+06	1.35991e+07	1.3902e+07	1.11005e+07
Tanzania	1990	1628							2.7947e+08							2.79461e+08							67356.5
	1995	1924							2.77775e+08							2.77736e+08							347640
	2000	2472							3.85274e+08							3.8524e+08							305223
	2005	3558							3.22271e+08							3.21945e+08							1.20474e+06
	2010	5362							4.9172e+08							4.89523e+08							1.57904e+06
	2015	6540							3.85715e+08							3.83377e+08							2.9134e+06
	2020	7810.49	7810.49	7810.49	7810.49	7810.49	7810.49	7810.49	4.75648e+08	4.75648e+08	4.75648e+08	4.75648e+08	4.75648e+08	4.75648e+08	4.75648e+08	4.70718e+08	4.70718e+08	4.70718e+08	4.70718e+08	4.70718e+08	4.70718e+08	4.70718e+08	3.0064e+06	3.0064e+06	3.0064e+06	3.0064e+06	3.0064e+06	3.0064e+06	3.0064e+06
	2030		9610.11	9658.07	7643.03	19306.3	36216	11848.5		5.85242e+08	5.88163e+08	4.6545e+08	1.50435e+09	4.01185e+09	7.21554e+08		5.79176e+08	5.82066e+08	4.60625e+08	1.48458e+09	3.99065e+09	7.14075e+08		3.69911e+06	3.71757e+06	2.94194e+06	5.98261e+06	5.99912e+06	4.56069e+06
Togo	1990
	1995
	2000
	2005
	2010
	2015
	2020	217.624	217.624	217.624	217.624	217.624	217.624	217.624	3.07196e+07	3.07196e+07	3.07196e+07	3.07196e+07	3.07196e+07	3.07196e+07	3.07196e+07	3.07185e+07	3.07185e+07	3.07185e+07	3.07185e+07	3.07185e+07	3.07185e+07	3.07185e+07	9710.09	9710.09	9710.09	9710.09	9710.09	9710.09	9710.09
	2030		445.976	432.136	744.712	456	377.75	866.251		6.29534e+07	6.09999e+07	1.05123e+08	3.09825e+07	3.09748e+07	1.22279e+08		6.29512e+07	6.09977e+07	1.05119e+08	3.0928e+07	3.09226e+07	1.22275e+08		19898.8	19281.3	33228	111033	105732	38651
Tunisia	1990	5811							1.04203e+07							9.52901e+06							3.75308e+06
	1995	7669							1.13918e+07							1.01104e+07							4.49454e+06
	2000	10573							1.70942e+07							1.53087e+07							6.09486e+06
	2005	12619							2.9477e+07							2.72785e+07							6.86654e+06
	2010	16233							2.01546e+07							1.73698e+07							8.5698e+06
	2015	19700							2.51641e+07							2.18682e+07							1.05859e+07
	2020	31037.4	31037.4	31037.4	31037.4	31037.4	31037.4	31037.4	3.21277e+07	3.21277e+07	3.21277e+07	3.21277e+07	3.21277e+07	3.21277e+07	3.21277e+07	2.67292e+07	2.67292e+07	2.67292e+07	2.67292e+07	2.67292e+07	2.67292e+07	2.67292e+07	1.67534e+07	1.67534e+07	1.67534e+07	1.67534e+07	1.67534e+07	1.67534e+07	1.67534e+07
	2030		31837.1	32015.4	39532.9	34260.2	41094.6	40318.5		3.29555e+07	3.314e+07	4.09217e+07	3.22853e+07	3.97063e+07	4.17348e+07		2.74179e+07	2.75714e+07	3.40455e+07	2.68395e+07	3.20342e+07	3.4722e+07		1.7185e+07	1.72813e+07	2.13391e+07	1.79397e+07	1.8163e+07	2.17631e+07
Uganda	1990	774							2.45518e+06							2.45469e+06							4845.49
	1995	1121							3.58891e+06							3.57978e+06							9025.79
	2000	1587							5.0795e+06							5.06811e+06							11228.4
	2005	1958							6.09195e+06							6.06829e+06							66591.1
	2010	2772							5.77012e+06							5.60549e+06							959712
	2015	3556							1.14115e+07							1.12758e+07							128629
	2020	5454.25	5454.25	5454.25	5454.25	5454.25	5454.25	5454.25	1.69692e+07	1.69692e+07	1.69692e+07	1.69692e+07	1.69692e+07	1.69692e+07	1.69692e+07	1.68403e+07	1.68403e+07	1.68403e+07	1.68403e+07	1.68403e+07	1.68403e+07	1.68403e+07	203931	203931	203931	203931	203931	203931	203931
	2030		6371.03	6216.56	14622.6	15473.4	10641.5	10185		1.98215e+07	1.93409e+07	4.54935e+07	4.57318e+07	3.1168e+07	3.16875e+07		1.96709e+07	1.91939e+07	4.51478e+07	4.49107e+07	3.0376e+07	3.14467e+07		238209	232433	546728	243216	225056	380812
Zambia	1990
	1995
	2000	7798							3.69614e+09							3.69613e+09							47537.8
	2005	8936							4.23649e+09							4.23648e+09							52784.7
	2010	10448							4.97662e+09							4.97662e+09							17313.8
	2015	13441							6.21768e+09							6.21764e+09							347348
	2020	12228.5	12228.5	12228.5	12228.5	12228.5	12228.5	12228.5	5.26205e+09	5.26205e+09	5.26205e+09	5.26205e+09	5.26205e+09	5.26205e+09	5.26205e+09	5.26167e+09	5.26167e+09	5.26167e+09	5.26167e+09	5.26167e+09	5.26167e+09	5.26167e+09	1.09216e+06	1.09216e+06	1.09216e+06	1.09216e+06	1.09216e+06	1.09216e+06	1.09216e+06
	2030		17057.7	18903.7	17788.3	22691.7	22691.7	21826.1		7.34009e+09	8.13443e+09	7.65446e+09	1.01833e+10	1.01833e+10	9.39196e+09		7.33956e+09	8.13384e+09	7.65391e+09	1.01829e+10	1.01829e+10	9.39128e+09		1.52346e+06	1.68833e+06	1.58871e+06	1.10168e+06	1.10168e+06	1.94933e+06
Zimbabwe	1990
	1995
	2000
	2005
	2010
	2015
	2020	7059.04	7059.04	7059.04	7059.04	7059.04	7059.04	7059.04	1.73422e+07	1.73422e+07	1.73422e+07	1.73422e+07	1.73422e+07	1.73422e+07	1.73422e+07	1.60117e+07	1.60117e+07	1.60117e+07	1.60117e+07	1.60117e+07	1.60117e+07	1.60117e+07	3.88428e+06	3.88428e+06	3.88428e+06	3.88428e+06	3.88428e+06	3.88428e+06	3.88428e+06
	2030		9200.53	9214.3	10473.9	30242.5	29163.4	10158.2		2.26033e+07	2.26371e+07	2.57317e+07	5.94789e+07	5.72449e+07	2.4956e+07		2.08692e+07	2.09004e+07	2.37575e+07	5.0125e+07	4.80801e+07	2.30413e+07		5.06265e+06	5.07023e+06	5.76334e+06	2.04915e+07	2.03683e+07	5.58959e+06
	2020	1.04606e+06							3.30971e+10							2.38133e+10							6.40546e+08
Total	2030		1.15521e+06	1.15749e+06	1.28017e+06	1.78786e+06	1.86843e+06	1.41423e+06		4.05358e+10	4.13946e+10	4.17217e+10	6.6234e+10	6.8323e+10	5.21217e+10		3.07576e+10	3.16338e+10	3.06976e+10	5.55755e+10	5.76536e+10	3.88147e+10		6.96511e+08	6.97619e+08	7.3467e+08	8.07998e+08	7.66091e+08	7.96387e+08
	No changes (neither in the inventory nor the NDC)
	Countries without specific mixes in the NDC or other authorative sources
	Countries with smaller installated capacity reported on the NDC in comparison to what they have right now
