# Supplementary material for: Forecast on Africa’s power production up to 2030 with related water use and CO2 emissions
Source: Nat Commun. 2026 May 7;17:6154. doi: 10.1038/s41467-026-72692-2 (PMC13365816; doi:10.1038/s41467-026-72692-2)
Supplement: Supplementary file 3 — Supplementary Data 1-7 [file 41467_2026_72692_MOESM3_ESM.zip › Supplementary-Data-6_NDC_rev.xlsx]

## Sheet: NDC_Scenario
ID_Number	Country	Plant	Operation Year	MW	MWh/MW	MWh	GEN_TYPE	Operation	Infrastructure	Cooling System	Cooling Fluid	Specific Fuel	Climate	Withdrawal [m3]	Consumption [m3]	Carbon [tCO2e]	Longitude	Latitude	details
1001	ALGERIA	ADRAR	2020	40	3888	155520	NG	Rankine	Steam Turbine	Wet tower	Freshwater	Natural Gas, HFO	BWh - Desert Hot	712336	568102	101088	-0.154227	28.2079	Refinery of Adrar
1002	ALGERIA	ADRAR	2020	9.6	1241.5	11918.4	Oil	ICE	Diesel-Engines	Dry cooling	Air	Diesel, HFO	NA	3861.56	2703.09	10011.5	-0.154227	28.2079	Refinery of Adrar, it is not visible, but I assume it is a combustion engine
1003	ALGERIA	ADRAR SOLAR	2020	20	1389.2	27784	Sun	PV	Land	No cooling	NA	Flat	BWh - Desert Hot	2734.52	1914.16	1889.31	-0.317447	27.9076	Desert.
1004	ALGERIA	AFRA	2020	0.32	1241.5	397.28	Oil	ICE	Diesel-Engines	Dry cooling	Air	Diesel	NA	128.719	90.103	333.715	7.80307	25.3314	https://www.openstreetmap.org/way/313989761#map=16/25.3315/7.8036
1005	ALGERIA	AIN ARNAT	2020	1014	3888	3942432	NG	Combined	Combined Cycle (CC)	Dry cooling	Air	Natural Gas, Diesel	NA	149237	104466	1.71496e+06	5.20655	36.1576	Operational in 2019. Air cooling. https://www.gem.wiki/Ain_Arnet_power_plant
1006	ALGERIA	AIN BELBEL	2020	1.82	3888	7076.16	NG	ICE	Gas-Engines	Dry cooling	Air	Natural Gas	NA	2292.67	1604.87	6913.41	1.17335	27.8731	Was marked as solar power, but in the location there are only MCI
1007	ALGERIA	AIN DJASSER	2020	794	3888	3087072	NG	Brayton	Gas Turbine	No cooling	NA	Natural Gas, HFO	NA	4.96648e+06	3.97319e+06	1.86768e+06	6.02624	35.8665	Upgraded to 794 MW, six gas turbines. https://www.gem.wiki/Ain_Djasser_power_plant
1008	ALGERIA	AIN EL BYA	2020	300	3888	1166400	NG	Rankine	Steam Turbine	Once through	Saline	Natural Gas, HFO	NA	44153	29393.3	758160	-0.294236	35.8242	No easy to find. No listed in power plants of Algeria. Likely in this place due to the inlet and outlet of saline water for the cooling
1009	ALGERIA	ALGER PORT	2020	80	3888	311040	NG	Rankine	Steam Turbine	Once through	Saline	Natural Gas	NA	11774.1	7838.2	202176	3.06551	36.7607	80 MW, coast
1010	ALGERIA	ALRAR FIELD	2020	55.5	3888	215784	NG	Brayton	Gas Turbine	No cooling	NA	Natural Gas, HFO	NA	347153	277723	130549	9.78821	28.6413	Gas turbine
1011	ALGERIA	AMIZOUR (EL KSEUR)	2020	183	3888	711504	NG	Brayton	Gas Turbine	No cooling	NA	Natural Gas	NA	1.14467e+06	915734	430460	4.87887	36.6503	four gas portable gas turbines. https://www.gem.wiki/El-Kseur_power_station
1012	ALGERIA	ANNABA	2020	199	3888	773712	NG	Brayton	Gas Turbine	No cooling	NA	Natural Gas	NA	1.24475e+06	995798	468096	7.76344	36.892	Two GT. No information on the web. Assume is NG because there is an NG port nearby
1013	ALGERIA	AOULEF	2020	7.6	1241.5	9435.4	Oil	ICE	Diesel-Engines	Dry cooling	Air	Diesel	NA	3057.07	2139.95	7925.74	1.08333	26.95	Due to its size and fuel it must be a combustion engine with diesel
1014	ALGERIA	AOULEF SOLAR	2020	5	1389.2	6946	Sun	PV	Land	No cooling	NA	Flat	BWh - Desert Hot	683.63	478.541	472.328	1.0726	26.9576	Desert. https://wikimapia.org/37147729/Aoulef-Solar-Field
1015	ALGERIA	ARZEW AMMONIA	2020	10.5	3888	40824	NG	ICE	Gas-Engines	Dry cooling	Air	Natural Gas	NA	13227	9258.88	39885	-0.324465	35.8255	Three units
1016	ALGERIA	ARZEW LNG PLANT	2020	15.9	3888	61819.2	NG	Brayton	Gas Turbine	No cooling	NA	Natural Gas	NA	99454.7	79563.8	37400.6	-0.243755	35.8049	Four GT units near the coast in the LNG export Plant
1017	ALGERIA	BAB-EZZOUAR	2020	628	3888	2441664	NG	Brayton	Gas Turbine	No cooling	NA	Natural Gas	NA	3.92815e+06	3.14252e+06	1.47721e+06	3.18485	36.7297	Four units of gas turbines. No cooling
1018	ALGERIA	BADJI BORDJ MOKHTAR	2020	6	3888	23328	NG	Brayton	Gas Turbine	No cooling	NA	Natural Gas	NA	37530.1	30024.1	14113.4	0.934382	21.352	Group of movable turbines
1019	ALGERIA	BECHAR	2020	15	3888	58320	NG	Brayton	Gas Turbine	No cooling	NA	Natural Gas	NA	93825.2	75060.2	35283.6	-2.26195	31.5842	Sonelgaz SPE installations. In 2023 there is the inclusion of more gas units
1020	ALGERIA	BECHAR	2020	69.9	1241.5	86780.9	Oil	ICE	Diesel-Engines	Dry cooling	Air	Diesel	NA	28117	19681.9	72895.9	-2.26195	31.5842	Sonelgaz SPE installations
1021	ALGERIA	BENI ABBES	2020	39.4	1241.5	48915.1	Oil	ICE	Diesel-Engines	Dry cooling	Air	Diesel	NA	15848.5	11093.9	41088.7	-2.19031	30.1094	Power plant near the town
1022	ALGERIA	BENI ABBES SPE	2020	115	3888	447120	NG	Brayton	Gas Turbine	No cooling	NA	Natural Gas	NA	719327	575461	270508	-2.19031	30.1094	Power plant near the town
1023	ALGERIA	BERKINE BASIN	2020	7	3888	27216	NG	Brayton	Gas Turbine	No cooling	NA	Natural Gas	NA	43785.1	35028.1	16465.7	8.17142	31.0134	Two units of gas turbines
1024	ALGERIA	BERROUAGHIA	2020	490	3888	1905120	NG	Brayton	Gas Turbine	No cooling	NA	Natural Gas, HFO	NA	3.06496e+06	2.45197e+06	1.1526e+06	2.93022	36.1401	Two units of gas turbines with no cooling. https://www.gem.wiki/Berrouaghia_power_plant
1025	ALGERIA	BIR EL-DJIR	2020	75	3888	291600	NG	Brayton	Gas Turbine	No cooling	NA	Natural Gas	NA	469126	375301	176418	-0.569966	35.7145	Two large turbines in the city
1026	ALGERIA	BIR REBAA PLANT	2020	19.96	3888	77604.5	NG	Brayton	Gas Turbine	No cooling	NA	Natural Gas	NA	124850	99880.1	46950.7	8.56671	31.2309	Small units in the Oil and Gas Complex
1027	ALGERIA	BORDJ BADJI MOKHTAR	2020	18.62	1389.2	25866.9	Sun	PV	Land	No cooling	NA	Flat	BWh - Desert Hot	2545.84	1782.09	1758.95	0.920474	21.3493	Desert
1028	ALGERIA	BORDJ EL HOUAS	2020	2.102	1241.5	2609.63	Oil	ICE	Diesel-Engines	Dry cooling	Air	Diesel	NA	845.52	591.864	2192.09	8.43782	24.8913	https://www.openstreetmap.org/way/388002600#map=14/24.8864/8.4402
1029	ALGERIA	BORDJ OMAR DRISS	2020	4.35	1389.2	6043.02	Sun	PV	Land	No cooling	NA	Flat	BWh - Desert Hot	594.758	416.331	410.925	6.80847	28.1835	Desert
1030	ALGERIA	BOUFARIK (Boufarik 2)	2020	750	3888	2916000	NG	Brayton	Gas Turbine	No cooling	NA	Natural Gas, HFO	NA	4.69126e+06	3.75301e+06	1764180	2.87854	36.5969	Three gas turbine units. No cooling. https://www.gem.wiki/Boufarik_2_power_plant
1031	ALGERIA	BOUTELILIS	2020	445	3888	1730160	NG	Brayton	Gas Turbine	No cooling	NA	Natural Gas	NA	2.78348e+06	2.22679e+06	1.04675e+06	-0.938583	35.5665	Near lake, two large gas turbines. https://www.gem.wiki/Boutl%C3%A9lis_power_station
1032	ALGERIA	CENTRALE ÉLECTRIQUE DE BELLARA	2020	1399	3888	5439312	NG	Combined	Combined Cycle (CC)	Dry cooling	Air	Natural Gas	NA	205900	144130	2.3661e+06	6.25301	36.7307	Combined cycle, Gas turbines and then rankine with two large dry cooling. https://www.sonelgaz.dz/fr/2034/le-ministre-de-lenergie-en-visite-dans-les-wilayas-de-naama-et-del-bayadh https://www.gem.wiki/Bellara_power_station
1033	ALGERIA	DEB DEB	2020	4.9	1389.2	6807.08	Sun	PV	Land	No cooling	NA	Flat	BWh - Desert Hot	669.958	468.97	462.881	8.57501	31.2205	Desert
1034	ALGERIA	DERGUINAH	2020	71.5	316.344	22618.6	Hydropower	Dammed	NA	NA	NA	NA	NA	12051.6	12051.6	12.4402	5.29806	36.5719	Small reservoir in the mountains called the Barrage Ighzer Ouftis. According to topography is not so elevated to produce this amount of electricity, but likely the maps are wrong. In pictures it seems that there is a recreational use of the reservoir, but I cannot find a suitable data for allocation.
1035	ALGERIA	DJANET	2020	19.5	1389.2	27089.4	Sun	PV	Land	No cooling	NA	Flat	BWh - Desert Hot	2666.16	1866.31	1842.08	9.45958	24.4898	Desert.
1036	ALGERIA	El Oued	2020	620	3888	2410560	NG	Brayton	Gas Turbine	No cooling	NA	Natural Gas	NA	3.87811e+06	3.10249e+06	1.45839e+06	6.75263	33.2754	Eight units of gas turbines. Fuel directly from the pipeline that passes through there. It seems like it has been decommissioned or abandoned as the places where the turbines should be are empty (CONFIRMED, they were decommissioned since mid 2021).
1037	ALGERIA	EL-ABIODH	2020	0.92	1241.5	1142.18	Oil	ICE	Diesel-Engines	Dry cooling	Air	Diesel	NA	370.066	259.046	959.431	0.548388	32.893	By the size and fuel, it must be a small MCI generator
1038	ALGERIA	EL-GOLEA (Gas)	2020	40	3888	155520	NG	Brayton	Gas Turbine	No cooling	NA	Natural Gas	NA	250201	200160	94089.6	2.90252	30.6075	Two medium size power plants next to each other. The first of ICE, the second of Gas turbines
1039	ALGERIA	EL-GOLEA (Oil)	2020	17.8	1241.5	22098.7	Oil	ICE	Diesel-Engines	Dry cooling	Air	Diesel	NA	7159.97	5011.98	18562.9	2.90022	30.6067	Two medium size power plants next to each other. The first of ICE, the second of Gas turbines
1040	ALGERIA	EL-HADJAR COMPLEX (Gas)	2020	53	3888	206064	NG	Brayton	Gas Turbine	No cooling	NA	Natural Gas	NA	331516	265213	124669	7.70132	36.7952	In El-Hadjar Complex to produce electricity for the smealting plant. https://www.gem.wiki/Sider_El_Hadjar_Annaba_steel_plant
1041	ALGERIA	EL-HADJAR COMPLEX (Oil)	2020	97.728	1241.5	121329	Oil	Rankine	Steam Turbine	Wet Tower	Freshwater	HFO	Csa - Temperate Dry Summer	299911	234234	101917	7.70132	36.7952	In El-Hadjar Complex to produce electricity for the smealting plant. https://www.gem.wiki/Sider_El_Hadjar_Annaba_steel_plant
1042	ALGERIA	EL-OUED	2020	6	1241.5	7449	Oil	ICE	Diesel-Engines	Dry cooling	Air	Diesel	NA	2413.47	1689.43	6257.16	6.86319	33.3561	Likely diesel engines in one of the buildings next to the NG sonelgaz plant
1043	ALGERIA	ERRAGUENE	2020	16	316.344	5061.51	Hydropower	Dammed	NA	NA	NA	NA	NA	4.32547e+06	4.32547e+06	2.78383	5.57861	36.5853	reservoir
1044	ALGERIA	F'KIRINA	2020	300	3888	1166400	NG	Brayton	Gas Turbine	No cooling	NA	Natural Gas, HFO	NA	1.8765e+06	1.5012e+06	705672	7.3619	35.7666	Two gas turbine units. More to north, south of Ain Beida, no cooling. https://www.gem.wiki/F%27Krina_power_station
1045	ALGERIA	GHARDAIA	2020	17	3888	66096	NG	Brayton	Gas Turbine	No cooling	NA	Natural Gas, HFO	NA	106335	85068.2	39988.1	3.88811	32.5763	Small building with the turbines. Likely using only NG from the field
1046	ALGERIA	GHARDAIA SOLAR	2020	1.1	1389.2	1528.12	Sun	PV	Rooftop	No cooling	NA	Flat	BWh - Desert Hot	21.4029	14.982	85.5747	3.67384	32.4902	Small PV
1047	ALGERIA	GOURIET	2020	6.5	316.344	2056.24	Hydropower	ROR	NA	NA	NA	NA	NA	620.28	620.28	3.90685	4.18935	36.4099	reservoir
1048	ALGERIA	HADJRET EN NOUSS	2020	1260	3888	4898880	NG	Combined	Combined Cycle (CC)	Once through	Saline	Natural Gas, HFO	NA	185443	129810	2.13101e+06	2.07926	36.5758	Three rankine units with once through cooling from the Mediterranean. https://www.gem.wiki/Hadjret_En_Nouss_power_plant
1049	ALGERIA	HAMIZ	2020	2.2	316.344	695.958	Hydropower	Dammed	NA	NA	NA	NA	NA	379541	379541	0.382777	3.35192	36.6056	reservoir
1050	ALGERIA	HAMMA	2020	588	3888	2286144	NG	Brayton	Gas Turbine	No cooling	NA	Natural Gas, HFO	NA	3.67795e+06	2.94236e+06	1.38312e+06	3.08246	36.749	Two units of gas turbines between roads near the coast. The wiki indicates that the nominal capacity is only 418 MW https://www.gem.wiki/Hamma_2_power_plant
1051	ALGERIA	HAOUD EL HAMRA	2020	22	3888	85536	NG	Brayton	Gas Turbine	No cooling	NA	Natural Gas, HFO	NA	137610	110088	51749.3	5.98056	31.8914	Three units of gas turbines. Considering it is a passing NG and Oil pipeline, Likely NG
1052	ALGERIA	HAOUD EL HAMRA SP1	2020	10.7	3888	41601.6	NG	Brayton	Gas Turbine	No cooling	NA	Natural Gas, HFO	NA	66928.7	53542.9	25169	5.98056	31.8914	Two units of gas turbines. Considering it is a passing NG and Oil pipeline, Likely NG
1053	ALGERIA	HASSI BERKINE	2020	39	1241.5	48418.5	Oil	ICE	Diesel-Engines	Dry cooling	Air	HFO	NA	15687.6	10981.3	40671.5	8.17003	31.0129	Dry Area. Rack of fans.
1054	ALGERIA	HASSI BERKINE SOUTH	2020	400	3888	1555200	NG	Brayton	Gas Turbine	No cooling	NA	Natural Gas	NA	2.50201e+06	2.0016e+06	940896	8.02992	30.8236	https://www.gem.wiki/Hassi_Berkine_South_Gas_Station
1055	ALGERIA	HASSI MESSAOUD NORD I	2020	125	3888	486000	NG	Brayton	Gas Turbine	No cooling	NA	Natural Gas	NA	781877	625501	294030	6.02322	31.761	Four units of GT. No indication of fuels, considering that it is a gas field, assume Natural Gas only
1056	ALGERIA	HASSI MESSAOUD NORD II	2020	200	3888	777600	NG	Brayton	Gas Turbine	No cooling	NA	Natural Gas	NA	1.251e+06	1.0008e+06	470448	6.05181	31.7876	Two units of GT. https://www.gem.wiki/Hassi_Messaoud_Nord_2_power_plant
1057	ALGERIA	HASSI MESSAOUD NORD III	2020	660	3888	2566080	NG	Brayton	Gas Turbine	No cooling	NA	Natural Gas	NA	4.12831e+06	3.30265e+06	1.55248e+06	5.99631	31.8059	Three units of GT. https://www.gem.wiki/Hassi_Messaoud_Nord_3_power_plant
1058	ALGERIA	HASSI MESSAOUD OUEST	2020	495.1	3888	1.92495e+06	NG	Brayton	Gas Turbine	No cooling	NA	Natural Gas	NA	3.09686e+06	2.47749e+06	1.16459e+06	6.13333	31.8	Four units of GT. https://www.gem.wiki/Hassi_Messoud_Ouest_power_plant
1059	ALGERIA	HASSI MESSAOUD SONATRACH	2020	11.4	3888	44323.2	NG	Brayton	Gas Turbine	No cooling	NA	Natural Gas	NA	71307.2	57045.7	26815.5	6.0528	31.6698	Four Smaller units of GT. No indication of fuels, considering that it is a gas field, assume Natural Gas only
1060	ALGERIA	HASSI MESSAOUD SUD	2020	72	3888	279936	NG	Brayton	Gas Turbine	No cooling	NA	Natural Gas	NA	450361	360289	169361	6.04986	31.7882	Smaller units of GT. No indication of fuels, considering that it is a gas field, assume Natural Gas only
1061	ALGERIA	HASSI R'MEL SUD SONA	2020	12.44	3888	48366.7	NG	ICE	Gas-Engines	Dry cooling	Air	Natural Gas	NA	15670.8	10969.6	47254.3	3.23598	32.9397	Sonatrach, near the gas field. It seems like a number of MCI
1062	ALGERIA	IDLESS	2020	2.442	3888	9494.5	NG	ICE	Gas-Engines	Dry cooling	Air	Natural Gas	NA	3076.21	2153.35	9276.12	5.93208	23.8337	By the size and fuel, it must be a small MCI generator https://www.openstreetmap.org/way/274730980#map=15/23.8271/5.9313
1063	ALGERIA	IHRIR (Oil)	2020	0.48	1241.5	595.92	Oil	ICE	Diesel-Engines	Dry cooling	Air	Diesel	NA	193.078	135.155	500.573	8.40669	25.408	By the size and fuel, it must be a small MCI generator
1064	ALGERIA	IHRIR PV	2020	0.013	1389.2	18.0596	Sun	PV	Land	No cooling	NA	Flat	BWh - Desert Hot	1.77744	1.24421	1.22805	8.40891	25.4021	Land
1065	ALGERIA	ILLIZI	2020	13.48	1241.5	16735.4	Oil	ICE	Diesel-Engines	Dry cooling	Air	Diesel	NA	5422.27	3795.59	14057.8	8.47613	26.5123	Combination of types of ICE. Probably one or two gas turbines, but it is not clear by the images
1066	ALGERIA	IN GUEZZAM	2020	5.1	1389.2	7084.92	Sun	PV	Land	No cooling	NA	Flat	BWh - Desert Hot	697.303	488.112	481.775	-5.39396	28.1934	Desert.
1067	ALGERIA	IN SALAH	2020	9.4	1241.5	11670.1	Oil	ICE	Diesel-Engines	Dry cooling	Air	Diesel	NA	3781.11	2646.78	9802.88	2.4983	27.1817	Likely diesel engines in one of the buildings next to the NG sonelgaz plant
1068	ALGERIA	IN SALAH (GRTE SONELGAZ)	2020	92	3888	357696	NG	Brayton	Gas Turbine	No cooling	NA	Natural Gas	NA	575461	460369	216406	2.4983	27.1817	Six small brayton units in the NG Sonelgaz plant
1069	ALGERIA	IN-AMENAS GAS PLANT	2020	78.9	3888	306763	NG	Brayton	Gas Turbine	No cooling	NA	Natural Gas	NA	493521	394817	185592	9.54112	28.0437	Five small units installed in the NG plant in In-Amenas
1070	ALGERIA	IRHIL EMDA	2020	24	316.344	7592.27	Hydropower	Dammed	NA	NA	NA	NA	NA	1.91502e+06	1.91502e+06	4.17575	5.2722	36.4556	reservoir
1071	ALGERIA	JIJEL	2020	588	3888	2286144	NG	Rankine	Steam Turbine	Once through	Saline	Natural Gas, HFO	NA	86540	57610.8	1.48599e+06	5.876	36.8139	Three units of steam turbines. Once through with sea water. https://www.gem.wiki/Jijel_power_station
1072	ALGERIA	KABERTENE PV	2020	3	1389.2	4167.6	Sun	PV	Land	No cooling	NA	Flat	BWh - Desert Hot	410.178	287.125	283.397	-0.046832	28.4515	Desert.
1073	ALGERIA	KABERTENE Wind	2020	10.2	1902	19400.4	Wind	Wind turbine	Onshore	No cooling	NA	NA	NA	0.00257035	0.00257035	14.3563	-0.0576	28.4624	https://www.gem.wiki/Kabertene_wind_farm
1074	ALGERIA	KAHRAMA	2020	345	3888	1341360	NG	Brayton	Gas Turbine	No cooling	NA	Natural Gas	NA	2.15798e+06	1.72638e+06	811523	-0.247302	35.8066	coast, desalination plant. https://www.gem.wiki/Kahrama_power_station
1075	ALGERIA	KAIS	2020	633	3888	2461104	NG	Combined	Combined Cycle (CC)	Dry cooling	Air	Natural Gas, HFO	NA	93162.9	65214	1.07058e+06	6.86969	35.5503	Operational in 2019. https://www.gem.wiki/Kais_power_station
1076	ALGERIA	KERZAZ	2020	7.638	1389.2	10610.7	Sun	PV	Land	No cooling	NA	Flat	BWh - Desert Hot	1044.31	731.019	721.528	-0.519345	29.3001	Desert.
1077	ALGERIA	KOUDIET EDDRAOUCH	2020	1200	3888	4665600	NG	Combined	Combined Cycle (CC)	Once through	Saline	Natural Gas, HFO	NA	176612	123629	2029536	8.0778	36.885	coast. https://www.gem.wiki/Koudiet_Eddraouch_power_plant
1078	ALGERIA	KRECHBA	2020	83.4	3888	324259	NG	Brayton	Gas Turbine	No cooling	NA	Natural Gas	NA	521668	417335	196177	2.21225	29.0871	I cannot see it clearly in satellite images, but it is likely a set of gas turbines working on the krechba Center for the NG field
1079	ALGERIA	LABREG	2020	422	3888	1640736	NG	Brayton	Gas Turbine	No cooling	NA	Natural Gas, HFO	NA	2.63962e+06	2.11169e+06	992645	6.98476	34.5056	422 MW https://www.gem.wiki/Labreg_power_plant
1080	ALGERIA	LARBAA	2020	560	3888	2177280	NG	Brayton	Gas Turbine	No cooling	NA	Natural Gas	NA	3.50281e+06	2.80225e+06	1.31725e+06	3.13743	36.599	Four units of gas turbines with no cooling. https://www.gem.wiki/Larbaa_power_plant
1081	ALGERIA	MANSOURIA	2020	100	316.344	31634.4	Hydropower	Dammed	NA	NA	NA	NA	NA	0	0	17.3989	5.575	36.5806	Dam and weir
1082	ALGERIA	MARSAT EL HADJADJ	2020	840	3888	3265920	NG	Rankine	Steam Turbine	Once through	Saline	Natural Gas, HFO	NA	123629	82301.1	2122848	-0.1924	35.8	Five steam turbine units. Once through cooling. coast, 840 MW. https://www.gem.wiki/Marsat_El_Hadjadj_Steam_power_plant
1083	ALGERIA	MEDEA FACTORY	2020	20	1241.5	24830	Oil	ICE	Diesel-Engines	Dry cooling	Air	Diesel	NA	8044.91	5631.44	20857.2	2.81667	36.25	City. The name does not indicate the specific factory. Likely a diesel engine for the factory.
1084	ALGERIA	MEFFROUCH	2020	1.678	316.344	530.826	Hydropower	Dammed	NA	NA	NA	NA	NA	188387	188387	0.291954	-1.2887	34.8494	reservoir
1085	ALGERIA	MESDAR FIELD	2020	4	3888	15552	NG	ICE	Gas-Engines	Dry cooling	Air	Natural Gas	NA	5038.84	3527.19	15194.3	6.79173	31.192	Natural gas and Oil Field. Due to its infrastructure I assume it is a combustion engine
1086	ALGERIA	M'GUIDEN	2020	0.986	3888	3833.57	NG	ICE	Gas-Engines	Dry cooling	Air	Natural Gas	NA	1242.08	869.453	3745.4	1.55041	29.5221	Marked as solar, but in reality MCI
1087	ALGERIA	M'SILA	2020	730	3888	2838240	NG	Brayton	Gas Turbine	No cooling	NA	Natural Gas	NA	4.56616e+06	3.65293e+06	1.71714e+06	4.47678	35.7089	Two sets of gas turbines. One with two gas turbines and the other with three smaller. https://www.gem.wiki/M%27Sila_power_station
1088	ALGERIA	OUM EL ASSEL	2020	5.03	1389.2	6987.68	Sun	PV	Land	No cooling	NA	Flat	BWh - Desert Hot	687.732	481.412	475.162	-5.39396	28.1934	By the size and place I assume Land and Desert
1089	ALGERIA	OUMACHE	2020	450	3888	1749600	NG	Brayton	Gas Turbine	No cooling	NA	Natural Gas, HFO	NA	2.81476e+06	2.25181e+06	1058508	5.88929	34.441	Starting 2021 there are two combined cycle units. See document PP Oumache Siemens builds additionally 1600 MW https://www.gem.wiki/Oumache_power_station
1090	ALGERIA	PLAST PAPER	2020	1	3888	3888	NG	ICE	Gas-Engines	Dry cooling	Air	Natural Gas	NA	1259.71	881.798	3798.58	-0.630799	35.6971	By the size and fuel, it must be a small MCI generator
1091	ALGERIA	RAS DJINET	2020	672	3888	2612736	NG	Rankine	Steam Turbine	Once through	Saline	Natural Gas	NA	98902.8	65840.9	1.69828e+06	3.69639	36.8481	Coast. Part of the Ras Djinet Complex. Four Steam turbines and three Combined cycles. https://www.gem.wiki/Ras_Djinet_power_plant
1092	ALGERIA	RAS DJINET	2020	1200	3888	4665600	NG	Combined	Combined Cycle (CC)	Once through	Saline	Natural Gas	NA	176612	123629	2029536	3.69639	36.8481	Coast. Part of the Ras Djinet Complex. Four Steam turbines and three Combined cycles. https://www.gem.wiki/Ras_Djinet_power_plant
1093	ALGERIA	RAS DJINET	2020	4.16	1241.5	5164.64	Oil	ICE	Diesel-Engines	Dry cooling	Air	Diesel	NA	1673.34	1171.34	4338.3	3.69019	36.8452	Likely a combustion engine with diesel
1094	ALGERIA	RAVIN BLANC	2020	132	3888	513216	NG	Rankine	Steam Turbine	Once through	Saline	Natural Gas, HFO	NA	19427.3	12933	333590	-0.631915	35.7096	coast. https://www.gem.wiki/Ravin_Blanc_power_plant
1095	ALGERIA	REGGANE	2020	5	1389.2	6946	Sun	PV	Land	No cooling	NA	Flat	BWh - Desert Hot	683.63	478.541	472.328	0.13687	26.7681	Desert. https://www.otec-engineering.com/project/reggane-solar-plant---5mw---algeria
1096	ALGERIA	RELIZANE	2020	450	3888	1749600	NG	Brayton	Gas Turbine	No cooling	NA	Natural Gas, HFO	NA	2.81476e+06	2.25181e+06	1058508	0.5407	35.7835	https://www.gem.wiki/Relizane_power_plant
1097	ALGERIA	RHOURDE NOUSS	2020	31.5	3888	122472	NG	Brayton	Gas Turbine	No cooling	NA	Natural Gas	NA	197033	157626	74095.6	6.71422	29.695	Power plant inside the compression and injection field
1098	ALGERIA	SAIDA PLANT	2020	30	1389.2	41676	Sun	PV	Land	No cooling	NA	Flat	BSk - Arid Steppe - Cold	4101.78	2871.25	2833.97	0.805057	34.5321	Desert
1099	ALGERIA	SKIKDA AEC	2020	490	3888	1905120	NG	Brayton	Gas Turbine	No cooling	NA	Natural Gas, HFO	NA	3.06496e+06	2.45197e+06	1.1526e+06	6.9364	36.879	This is an IGCC that produces 490 MW through brayton cycle (3068) and 390 (3067) through Rankine Cycle. Total 880 MW. Coast. https://www.power-technology.com/projects/skikda/?cf-view https://www.gem.wiki/Skikda_Combined-Cycle_power_plant
1100	ALGERIA	SKIKDA AEC	2020	390	3809.4	1485666	waste heat	Rankine	Steam Turbine	Once through	Saline	Heat recovery	NA	56238.6	39367	646265	6.9364	36.879	This is an IGCC that produces 490 MW through brayton cycle (3068) and 390 (3067) through Rankine Cycle. Total 880 MW. Coast. https://www.power-technology.com/projects/skikda/?cf-view
1101	ALGERIA	SKIKDA HELIUM PLANT	2020	0.35	1241.5	434.525	Oil	ICE	Diesel-Engines	Dry cooling	Air	Diesel	NA	140.786	98.5502	365.001	6.95181	36.8815	By its size an location I assume ti is a diesel generator in the Helium Plant (Helison)
1102	ALGERIA	SKIKDA LNG PLANT	2020	83.7	3888	325426	NG	Brayton	Gas Turbine	No cooling	NA	Natural Gas	NA	523545	418836	196882	6.94763	36.8752	Five small units installed in the LNG Sonatracht gas plant
1103	ALGERIA	SKIKDA SONELGAZ	2020	262	3888	1018656	NG	Rankine	Steam Turbine	Once through	Saline	Natural Gas, HFO	NA	38560.3	25670.1	662126	6.93487	36.8799	coast. https://www.gem.wiki/Skikda_Steam_Gas_power_plant
1104	ALGERIA	SOUK AHRAS	2020	90	1389.2	125028	Sun	PV	Land	No cooling	NA	Flat	BSk - Arid Steppe - Cold	12305.3	8613.74	8501.9	7.8711	35.9194	Desert. Alias Oued El Kebrit
1105	ALGERIA	SOUK EL DJEMAA	2020	8.085	316.344	2557.64	Hydropower	ROR	NA	NA	NA	NA	NA	0	0	4.85953	0.877778	35.9986	reservoir
1106	ALGERIA	TABELBALA	2020	7.096	1389.2	9857.76	Sun	PV	Land	No cooling	NA	Flat	BWh - Desert Hot	970.208	679.146	670.328	-3.25574	29.4055	By the size and place I assume Land and Desert
1107	ALGERIA	TALMINE	2020	6.8	1241.5	8442.2	Oil	ICE	Diesel-Engines	Dry cooling	Air	Diesel	NA	2735.27	1914.69	7091.45	-0.497462	29.3291	By its size an location I assume ti is a diesel generator for the small village
1108	ALGERIA	TAMANRASSET	2020	30	3888	116640	NG	Brayton	Gas Turbine	No cooling	NA	Natural Gas	NA	187650	150120	70567.2	5.51353	22.7818	No clear satellite images here, but I can identify mobile units of gas turbines and combustion engines
1109	ALGERIA	TAMANRASSET	2020	15.6	1241.5	19367.4	Oil	ICE	Diesel-Engines	Dry cooling	Air	Diesel	NA	6275.03	4392.52	16268.6	5.51353	22.7818	No clear satellite images here, but I can identify mobile units of gas turbines and combustion engines
1110	ALGERIA	TAMANRASSET	2020	9	1389.2	12502.8	Sun	PV	Land	No cooling	NA	Flat	BWh - Desert Hot	1230.53	861.374	850.19	5.45087	22.8487	Desert
1111	ALGERIA	TERGA (Oran Laminoir)	2020	1200	3888	4665600	NG	Combined	Combined Cycle (CC)	Once through	Saline	Natural Gas, HFO	NA	176612	123629	2029536	-1.22806	35.4609	Three combined cycle units with once through. https://www.gem.wiki/Terga_power_plant
1112	ALGERIA	Thermiques a vapeur Naamaa, Touifza	2020	1163	3888	4521744	NG	Combined	Combined Cycle (CC)	Dry cooling	Air	Natural Gas, HFO	NA	171167	119817	1.96696e+06	-0.341891	33.4746	Dry cooling tower. https://www.sonelgaz.dz/fr/2034/le-ministre-de-lenergie-en-visite-dans-les-wilayas-de-naama-et-del-bayadh https://www.gem.wiki/Naama_power_station
1113	ALGERIA	TIARET	2020	420	3888	1632960	NG	Brayton	Gas Turbine	No cooling	NA	Natural Gas	NA	2.62711e+06	2.10168e+06	987941	1.3562	35.3333	In the picture there are two units. Probably combined cycle https://www.gem.wiki/Tiaret_power_plant
1114	ALGERIA	TILGHEMT (Hassi R'Mel Gas I)	2020	200	3888	777600	NG	Brayton	Gas Turbine	No cooling	NA	Natural Gas	NA	1.251e+06	1.0008e+06	470448	3.35	33.15	It has dry cooling for possible some MCI inside https://www.gem.wiki/Tilghemt_I_power_plant
1115	ALGERIA	TILGHEMT II (HASSI R'MEL NORD)	2020	368	3888	1430784	NG	Brayton	Gas Turbine	No cooling	NA	Natural Gas, HFO	NA	2.30185e+06	1.84148e+06	865624	3.36587	33.141	https://www.gem.wiki/Tilghemt_II_power_plant
1116	ALGERIA	TILGHEMT III (HASSI R'MEL NORD SPE)	2020	591	3888	2297808	NG	Brayton	Gas Turbine	No cooling	NA	Natural Gas	NA	3.69671e+06	2.95737e+06	1.39017e+06	3.36858	33.1366	https://www.gem.wiki/Tilghemt_III_power_plant
1117	ALGERIA	TILGHEMT ISCC (HASSI R'MEL ISCC)	2020	84	1389.2	116693	Sun	CSP	PT	Dry cooling	Air	NA	BWh - Desert Hot	88346.1	61842.2	1166.93	3.35625	33.1246	Combined cycle with solar. 84 MW with CSP (3299) and 66 MW with Rankine using HRSG (3300). Total 150 MW. https://www.gem.wiki/Hassi_R%27Mel_ISCC_power_station
1118	ALGERIA	TILGHEMT ISCC (HASSI R'MEL ISCC)	2020	66	3809.4	251420	waste heat	Rankine	Steam Turbine	Dry cooling	Air	Heat recovery	NA	9517.3	6662.11	109368	3.30298	32.9138	Combined cycle with solar. 84 MW with CSP (3299) and 66 MW with Rankine using HRSG (3300). Total 150 MW. https://www.gem.wiki/Hassi_R%27Mel_ISCC_power_station
1119	ALGERIA	TIMIMOUN	2020	15.9	1241.5	19739.9	Oil	ICE	Diesel-Engines	Dry cooling	Air	Diesel	NA	6395.71	4476.99	16581.5	0.25744	29.2464	dry area
1120	ALGERIA	TIMIMOUN SKTM	2020	10	1389.2	13892	Sun	PV	Land	No cooling	NA	Flat	BWh - Desert Hot	1367.26	957.082	944.656	0.24665	29.1697	Desert.
1121	ALGERIA	TIN FOUYE	2020	63.6	3888	247277	NG	Brayton	Gas Turbine	No cooling	NA	Natural Gas, HFO	NA	397819	318255	149602	7.52325	28.4384	Three units of gas turbines. Considering it is a NG and Oil field, Likely NG and HFO
1122	ALGERIA	TINDOUF	2020	40.2	1241.5	49908.3	Oil	ICE	Diesel-Engines	Dry cooling	Air	HFO	NA	16170.3	11319.2	41923	-8.15381	27.7483	dry area
1123	ALGERIA	TINDOUF SITE	2020	25.208	1389.2	35019	Sun	PV	Land	No cooling	NA	Flat	BWh - Desert Hot	3446.59	2412.61	2381.29	-8.15431	27.752	Desert
1124	ALGERIA	TINDOUF SOLAR	2020	94.25	1389.2	130932	Sun	PV	land	No cooling	NA	Flat	BWh - Desert Hot	12886.4	9020.5	8903.38	-8.15477	27.7519	Desert
1125	ALGERIA	TINELKOUM	2020	0.9	1241.5	1117.35	Oil	ICE	Diesel-Engines	Dry cooling	Air	Diesel	NA	362.021	253.415	938.574	10.2152	24.592	Marked as solar, but in reality MCI
1126	ALGERIA	TINZAOUATINE	2020	2.5	1241.5	3103.75	Oil	ICE	Diesel-Engines	Dry cooling	Air	Diesel	NA	1005.61	703.93	2607.15	3.41955	20.6785	Marked as solar, but in reality MCI
1127	ALGERIA	TOUGGOURT	2020	7	3888	27216	NG	ICE	Gas-Engines	Dry cooling	Air	Natural Gas	NA	8817.98	6172.58	26590	6.06667	33.1	Due to its size and fuel it must be a combustion engine with diesel
1128	ALGERIA	TSABIT	2020	9	1389.2	12502.8	Sun	PV	Land	No cooling	NA	Flat	BWh - Desert Hot	1230.53	861.374	850.19	-0.218604	28.3504	By the size and place I assume Land and Desert
1129	ALGERIA	ZAOUIET KOUNTA	2020	6	1389.2	8335.2	Sun	PV	Land	No cooling	NA	Flat	BWh - Desert Hot	820.356	574.249	566.794	-0.173774	27.2407	Desert.
1130	ALGERIA	ZEBA'IR	2020	2	316.344	632.689	Hydropower	Dammed	NA	NA	NA	NA	NA	3.87827e+06	3.87827e+06	0.347979	6.31117	36.4064	ROR
1131	ALGERIA	El Menea	2021	465	3888	1807920	NG	Brayton	Gas Turbine	No cooling	NA	Natural Gas	NA	2.90858e+06	2.32687e+06	1.09379e+06	2.53	30.35	Sonelgaz, no water in neighborhood
1132	ALGERIA	Ghardaïa	2021	160	3888	622080	NG	Brayton	Gas Turbine	No cooling	NA	Natural Gas	NA	1.0008e+06	800642	376358	3.67	32.49	No surface water
1133	ALGERIA	NAAMA	2021	1164	3888	4525632	NG	Brayton	Gas Turbine	No cooling	NA	Natural Gas	NA	7.28084e+06	5.82467e+06	2.73801e+06	-0.905662	33.4351	Gas turbine
1134	ALGERIA	Oumache II	2022	1400	3888	5443200	NG	Brayton	Gas Turbine	No cooling	NA	Natural Gas	NA	8.75702e+06	7.00562e+06	3293136	5.43	34.51	No surface water
1135	ALGERIA	Oumache III	2024	1450	3888	5637600	NG	Brayton	Gas Turbine	No cooling	NA	Natural Gas	NA	9.06977e+06	7.25582e+06	3410748	5.889	34.44	No surface water
1136	ALGERIA	MOSTAGANEM	2024	1450	3888	5637600	NG	Combined	Combined Cycle (CC)	Dry cooling	Air	Natural Gas, HFO	NA	213406	149384	2452356	0.12794	36.0179	Combined cycle. https://www.gem.wiki/Mostaganem_power_station
1137	ALGERIA	KAIS	2024	633	3888	2461104	NG	Brayton	Gas Turbine	No cooling	NA	Natural Gas	NA	3.95942e+06	3.16754e+06	1.48897e+06	6.86969	35.5503	Forced flow cooling towers, river nearby. Operational in 2019. https://www.gem.wiki/Kais_power_station
1138	ALGERIA	Bechar	2026	120	1389.2	166704	Sun	PV	Land	No cooling	NA	Flat	BWh - Desert Hot	16407.1	11485	11335.9	-1.24	32.05	https://www.power-technology.com/data-insights/power-plant-profile-sonelgaz-kenadsa-solar-pv-project-algeria/?cf-view
1139	ALGERIA	ILLIZI	x	15	3888	58320	NG	Brayton	Gas Turbine	No cooling	NA	Natural Gas	NA	93825.2	75060.2	35283.6	8.5	26.4833	Gas turbine
1140	ALGERIA	DJELFA	x	1200	3888	4665600	NG	Brayton	Gas Turbine	No cooling	NA	Natural Gas	NA	7.50602e+06	6.00481e+06	2822688	2.96076	34.4393	https://www.gem.wiki/Djelfa_power_station
1141	ALGERIA	EXTRA Solar CSP	2030	1916	1389.2	2.66171e+06	Sun	CSP	PT	Dry cooling	Air	NA	BWh - Desert Hot	2.01513e+06	1.41059e+06	26617.1			Considered PT
1142	ALGERIA	EXTRA Wind	2030	4999.8	1902	9.50962e+06	Wind	Wind turbine	Onshore	No cooling	NA	NA	NA	1.25992	1.25992	7037.12			Onshore
1143	ALGERIA	EXTRA Biomass	2030	1000	2211.12	2.21112e+06	Biomass	Rankine	Steam Turbine	No cooling	NA	NA	NA	358715	251100	92867.2			Steam turbine
1144	ALGERIA	EXTRA Waste Heat	2030	56	3809.4	213326	waste heat	Rankine	Steam Turbine	Dry cooling	Air	Heat recovery	NA	8075.28	5652.7	92797			Steam turbine
1145	ALGERIA	EXTRA Geothermal	2030	15	7073.31	106100	Geo	Geothermal	Steam Turbine	Dry cooling	Air	Binary - Dry cooled	NA	166390	116473	265.249			Steam turbine
1146	ALGERIA	EXTRA Solar PV	2030	13075.2	1389.2	1.81641e+07	Sun	PV	Land	No cooling	NA	Flat	BWh - Desert Hot	1.78772e+06	1.2514e+06	1.23516e+06			Land
2001	ANGOLA	APR MORRO BENTO	2020	40	4220	168800	Oil	ICE	Diesel-Engines	Dry cooling	Air	Diesel	NA	54691.2	38283.8	141792	13.196	-8.90099	Because they are movable engines, probably have been moved to other places. However, we assume that they were operational in 2020. https://www.aprenergy.com/case-study/angola/
2002	ANGOLA	APR ROCHA PINTO	2020	40	4220	168800	Oil	Brayton	Gas Turbine	No cooling	NA	Diesel	NA	271565	217252	141792	13.2144	-8.85884	Because they are movable engines, probably have been moved to other places. However, we assume that they were operational in 2020. https://www.aprenergy.com/case-study/angola/
2003	ANGOLA	BARCAZA LUANDA-1	2020	96	4220	405120	NG	Brayton	Gas Turbine	No cooling	NA	Natural Gas	NA	651757	521406	245098	13.2792	-8.78483	coast, https://www.soapro.ao/pt/portfolio/barcaca-central-de-producao-e-fornecimento-de-energia-electrica-no-porto-pesqueiro-de-luanda/ https://angolapowerservices.blogspot.com/2013/04/central-electrica-flutuante-um-projecto.html
2004	ANGOLA	BARRA DANDE STEEL	2020	20	4220	84400	Oil	ICE	Diesel-Engines	Dry cooling	Air	Diesel	NA	27345.6	19141.9	70896	13.4053	-8.5824	Group of generators for the Steel factory. https://www.gem.wiki/Aceria_Angola_Bengo_steel_plant
2005	ANGOLA	BENFICA HUAMBO (central termica benfica Prodel)	2020	22.12	4220	93346.4	Oil	ICE	Diesel-Engines	Dry cooling	Air	Diesel	NA	30244.2	21170.9	78411	15.75	-12.76	Diesel engines
2006	ANGOLA	BENFICA LUANDA	2020	42.3	4220	178506	Oil	ICE	Diesel-Engines	Dry cooling	Air	Diesel	NA	57835.9	40485.1	149945	13.1651	-8.95411	Medium size power plant with combustion engines. Likely using diesel
2007	ANGOLA	BENGUELA	2020	4.4	4220	18568	Oil	ICE	Diesel-Engines	Dry cooling	Air	Diesel	NA	6016.03	4211.22	15597.1	13.4105	-12.5667	Due to its size and fuel it must be a combustion engine with diesel
2008	ANGOLA	BIOPIO	2020	15.2	3564.45	54179.7	Hydropower	ROR	NA	NA	NA	NA	NA	85777.7	85777.7	102.941	13.7319	-12.4706	2,2 hm³ reservoir capacity, http://www.inrh.gv.ao/portal/snirha
2009	ANGOLA	BIOPIO	2020	22.8	4220	96216	Oil	ICE	Diesel-Engines	Dry cooling	Air	Diesel	NA	31174	21821.8	80821.4	13.7319	-12.4706	Due to its size and fuel it must be a combustion engine with diesel
2010	ANGOLA	CAALA	2020	0.4	4220	1688	Oil	ICE	Diesel-Engines	Dry cooling	Air	Diesel	NA	546.912	382.838	1417.92	15.5606	-12.8525	By the size and fuel, it must be a small MCI generator
2011	ANGOLA	CACONGO	2020	0.3	4220	1266	Oil	ICE	Diesel-Engines	Dry cooling	Air	Diesel	NA	410.184	287.129	1063.44	12.1333	-5.23333	By the size and fuel, it must be a small MCI generator
2012	ANGOLA	CAMBAMBE-1	2020	260	3710.94	964843	Hydropower	Dammed	NA	NA	NA	NA	NA	1.27541e+06	1.27541e+06	530.664	14.4809	-9.75233	Reservoir
2013	ANGOLA	CAMBAMBE-2	2020	700	927.7	649390	Hydropower	Dammed	NA	NA	NA	NA	NA	0	0	357.165	14.4808	-9.75245	Worldbank invested to increase from 175 to to 700 MW, opening in 2017
2014	ANGOLA	CAMBULO	2020	2.5	4220	10550	Oil	ICE	Diesel-Engines	Dry cooling	Air	Diesel	NA	3418.2	2392.74	8862	21.2513	-7.73921	By its size and fuel I assume it is an ICE with diesel
2015	ANGOLA	CAMINHOS DE FERRO	2020	112.5	4220	474750	Oil	Brayton	Gas Turbine	No cooling	NA	Diesel	NA	763778	611022	398790	13.2769	-8.82815	Small movable units around the train station. https://www.power-technology.com/marketdata/power-plant-profile-caminhos-de-ferro-de-luanda-cfl-power-plant-angola/?cf-view
2016	ANGOLA	CAPANDA	2020	520	3710.94	1.92969e+06	Hydropower	Dammed	NA	NA	NA	NA	NA	1.5134e+08	1.5134e+08	1061.33	15.4672	-9.79547	Reservoir
2017	ANGOLA	CAPENDA-CAMULEMBA	2020	0.425	4220	1793.5	Oil	ICE	Diesel-Engines	Dry cooling	Air	Diesel	NA	581.094	406.765	1506.54	18.435	-9.41761	By the size and fuel, it must be a small MCI generator
2018	ANGOLA	CAUNGULA	2020	0.62	4220	2616.4	Oil	ICE	Diesel-Engines	Dry cooling	Air	Diesel	NA	847.713	593.399	2197.78	16.3667	-5.96667	By the size and fuel, it must be a small MCI generator
2019	ANGOLA	CAVACO	2020	21.15	4220	89253	Oil	ICE	Diesel-Engines	Dry cooling	Air	Diesel	NA	28917.9	20242.6	74972.5	13.4325	-12.5866	coast. But for size and fuel, assume that this is MCI
2020	ANGOLA	CAXITO	2020	1.2	4220	5064	Oil	ICE	Diesel-Engines	Dry cooling	Air	Diesel	NA	1640.73	1148.51	4253.76	13.6642	-8.57847	By the size and fuel, it must be a small MCI generator
2021	ANGOLA	CAZENGA	2020	102.2	4220	431284	Oil	Brayton	Gas Turbine	No cooling	NA	Diesel	NA	693850	555080	362279	13.3078	-8.81452	It says that the power plant is a combined cycle, but I can only see different types of gas turbines https://www.gem.wiki/Cazenga_power_station
2022	ANGOLA	CENTRAL TERMICA DO CHIBODO	2020	30	4220	126600	Oil	ICE	Diesel-Engines	Dry cooling	Air	HFO	NA	41018.4	28712.9	106344	12.2816	-5.55032	I can see in the satellite images that since the end of 2022, the substacao has included two gas turbines running on diesel. https://winenergysa.com/index.php?option=com_k2&view=item&id=226:central-el%C3%A9trica-do-lubango-hu%C3%ADla-em-angola&Itemid=225&lang=en
2023	ANGOLA	CHICAPA-I	2020	16	3710.94	59375	Hydropower	ROR	NA	NA	NA	NA	NA	204303	204303	112.812	20.4917	-8.8167	Run of river
2024	ANGOLA	CHINDONGA CEMENT PLANT (Kwanza Sul)	2020	36	4220	151920	Oil	ICE	Diesel-Engines	Dry cooling	Air	HFO	NA	49222	34455.4	127613	14.0309	-11.1849	coast, diesel engines built by Wärtsila. https://www.wartsila.com/media/news/04-08-2008-wartsila-receives-its-first-power-plant-order-from-angola-delivers-36-mw-unit-for-cement-works
2025	ANGOLA	CHITATO TERMICA	2020	4.17	4220	17597.4	Oil	ICE	Diesel-Engines	Dry cooling	Air	Diesel	NA	5701.55	3991.09	14781.8	20.5215	-7.46007	Due to its size and fuel it must be a combustion engine with diesel
2026	ANGOLA	CUANDO-I	2020	1.25	3710.94	4638.67	Hydropower	ROR	NA	NA	NA	NA	NA	1639.15	1639.15	8.81347	15.7392	-12.7761	ROR
2027	ANGOLA	CUANDO-II	2020	2.2	3710.94	8164.06	Hydropower	ROR	NA	NA	NA	NA	NA	123389	123389	15.5117	15.7392	-12.7761	ROR
2028	ANGOLA	CUANGO	2020	5.45	4220	22999	Oil	ICE	Diesel-Engines	Dry cooling	Air	Diesel	NA	7451.67	5216.17	19319.2	18.0438	-9.1425	Due to its size and fuel it must be a combustion engine with diesel
2029	ANGOLA	CUBAL CHIMBASSI	2020	0.032	3710.94	118.75	Hydropower	ROR	NA	NA	NA	NA	NA	0	0	0.225625	14.25	-13.0333	Considering the size and that are nowhere to be found, are assumed to be inconduit without evaporation
2030	ANGOLA	CUCHI MISSION	2020	1.2	46.4	55.68	Hydropower	ROR	NA	NA	NA	NA	NA	12808.2	12808.2	0.105792	16.8942	-14.6536	no reservoir, probably ROR, https://www.hydroreview.com/world-regions/africa/angola-seeks-power-plan-two-small-hydro-pre-feasibility-studies/#gref
2031	ANGOLA	CUEMBA	2020	0.1	4220	422	Oil	ICE	Diesel-Engines	Dry cooling	Air	Diesel	NA	136.728	95.7095	354.48	18.0833	-12.15	By the size and fuel, it must be a small MCI generator
2032	ANGOLA	CUILO	2020	0.2	4220	844	Oil	ICE	Diesel-Engines	Dry cooling	Air	Diesel	NA	273.456	191.419	708.96	16.3667	-5.96667	By the size and fuel, it must be a small MCI generator
2033	ANGOLA	CUITO CUANAVALE	2020	7.5	4220	31650	Oil	ICE	Diesel-Engines	Dry cooling	Air	Diesel	NA	10254.6	7178.21	26586	19.1463	-15.141	Five diesel engines working on this power plant
2034	ANGOLA	DUNDO	2020	33.84	4220	142805	Oil	ICE	Diesel-Engines	Dry cooling	Air	Diesel	NA	46268.7	32388.1	119956	20.8059	-7.38212	Near river, no cooling tower
2035	ANGOLA	ESTACAO DO GANDA	2020	0.039	3710.94	144.726	Hydropower	ROR	NA	NA	NA	NA	NA	0	0	0.27498	14.6329	-13.0245	Considering the size and that are nowhere to be found, are assumed to be inconduit without evaporation
2036	ANGOLA	FAZENDA DA BONGA	2020	0.122	3710.94	452.734	Hydropower	ROR	NA	NA	NA	NA	NA	0	0	0.860195	15.6333	-12.2667	ROR
2037	ANGOLA	FAZENDA MATO GROSSO	2020	1.611	3710.94	5978.32	Hydropower	ROR	NA	NA	NA	NA	NA	73224.1	73224.1	11.3588	15.85	-9.43333	ROR
2038	ANGOLA	FUTILA (Malembo)	2020	70	4220	295400	NG	Brayton	Gas Turbine	No cooling	NA	Natural Gas	NA	475240	380192	178717	12.2101	-5.36838	The power plant has included a couple of turbines since 2020. https://www.gem.wiki/F%C3%BAtila_power_station
2039	ANGOLA	GABELA	2020	0.6	4220	2532	Oil	ICE	Diesel-Engines	Dry cooling	Air	Diesel	NA	820.367	574.257	2126.88	14.3799	-10.8515	By the size and fuel, it must be a small MCI generator
2040	ANGOLA	GANGELAS DAM	2020	1.2	3710.94	4453.12	Hydropower	Dammed	NA	NA	NA	NA	NA	5.08487e+06	5.08487e+06	2.44922	13.7	-15.1833	Reservoir
2041	ANGOLA	KUITO	2020	13.48	4220	56885.6	Oil	ICE	Diesel-Engines	Dry cooling	Air	Diesel	NA	18430.9	12901.6	47783.9	16.8987	-12.4437	Power plant near the subestation. ICE
2042	ANGOLA	LAUCA	2020	2070	3710.94	7.68164e+06	Hydropower	Dammed	NA	NA	NA	NA	NA	1.69057e+08	1.69057e+08	4224.9	14.9134	-9.30059	operational in 2017
2043	ANGOLA	LOBITO	2020	26	4220	109720	Oil	ICE	Diesel-Engines	Dry cooling	Air	Diesel	NA	35549.3	24884.5	92164.8	13.5897	-12.3817	Next to the Quileva power plant, until 2022 it was a parking place with several movable diesel engines. Now it has been decommissioned.
2044	ANGOLA	LOBITO AURORA	2020	0.09	3710.94	333.984	Hydropower	ROR	NA	NA	NA	NA	NA	0	0	0.63457	13.5456	-12.3481	ROR
2045	ANGOLA	LOBITO ISABEL	2020	0.032	3710.94	118.75	Hydropower	ROR	NA	NA	NA	NA	NA	0	0	0.225625	13.5456	-12.3481	Considering the size and that are nowhere to be found, are assumed to be inconduit without evaporation
2046	ANGOLA	LOMAUM	2020	140	1722.9	241206	Hydropower	Dammed	NA	NA	NA	NA	NA	348136	348136	132.663	14.3833	-12.7167	From 65 to 140 MW. https://fr.allafrica.com/stories/201602051613.html
2047	ANGOLA	LOSSAMBO	2020	8	4220	33760	Oil	ICE	Diesel-Engines	Dry cooling	Air	Diesel	NA	10938.2	7656.76	28358.4	15.7673	-12.8497	Power plant of diesel engines since 2016
2048	ANGOLA	LUANDA EMERGENCY	2020	40.8	4220	172176	Oil	ICE	Diesel-Engines	Dry cooling	Air	Diesel	NA	55785	39049.5	144628	13.2344	-8.83833	probably part of a backup diesel plant for the largest hospital
2049	ANGOLA	LUANDA REFINERY	2020	18.5	4220	78070	Oil	ICE	Diesel-Engines	Dry cooling	Air	Diesel	NA	25294.7	17706.3	65578.8	13.3006	-8.78205	A group of diesel engines for the refinery
2050	ANGOLA	LUBALO	2020	0.52	4220	2194.4	Oil	ICE	Diesel-Engines	Dry cooling	Air	Diesel	NA	710.985	497.69	1843.3	19.3783	-9.18208	By the size and fuel, it must be a small MCI generator
2051	ANGOLA	LUBANGO	2020	46.53	4220	196357	Oil	ICE	Diesel-Engines	Dry cooling	Air	Diesel	NA	63619.5	44533.6	164940	13.5321	-14.9186	Power plant near the subestation. ICE
2052	ANGOLA	LUCAPA	2020	2.7	4220	11394	Oil	ICE	Diesel-Engines	Dry cooling	Air	Diesel	NA	3691.65	2584.16	9570.96	20.737	-8.4253	Due to its size and fuel it must be a combustion engine with diesel
2053	ANGOLA	LUENA MOXICO	2020	20	4220	84400	Oil	ICE	Diesel-Engines	Dry cooling	Air	Diesel	NA	27345.6	19141.9	70896	19.9167	-11.7833	Power plant expanded with more diesel generators because of water lack of the hydro plant nearby. https://www-jornaldeangola-ao.translate.goog/ao/noticias/novas-centrais-termicas-sao-instaladas-no-moxico/?_x_tr_sl=pt&_x_tr_tl=nl&_x_tr_hl=nl&_x_tr_pto=sc
2054	ANGOLA	LUQUIXE	2020	1.12	3710.94	4156.25	Hydropower	ROR	NA	NA	NA	NA	NA	12941.8	12941.8	7.89687	15	-7.75	ROR
2055	ANGOLA	LUXILO	2020	1.5	4220	6330	Oil	ICE	Diesel-Engines	Dry cooling	Air	Diesel	NA	2050.92	1435.64	5317.2	21.35	-7.58301	By the size and fuel, it must be a small MCI generator
2056	ANGOLA	MABUBAS	2020	26.8	3710.94	99453.1	Hydropower	Dammed	NA	NA	NA	NA	NA	1.55859e+06	1.55859e+06	54.6992	13.6964	-8.53167	Reservoir
2057	ANGOLA	MALANJE	2020	2.44	4220	10296.8	Oil	ICE	Diesel-Engines	Dry cooling	Air	Diesel	NA	3336.16	2335.31	8649.31	16.341	-9.54015	By its size and fuel I assume it is an ICE with diesel
2058	ANGOLA	MALONGO WAKESHA	2020	10	4220	42200	NG	ICE	Gas-Engines	Dry cooling	Air	Natural Gas	NA	13672.8	9570.95	41229.4	12.2051	-5.39304	Group of engines burning natural gas from the malongo refinery and port
2059	ANGOLA	MALONGO WAKESHA	2020	17	4220	71740	Oil	ICE	Diesel-Engines	Dry cooling	Air	Diesel	NA	23243.7	16270.6	60261.6	12.2087	-5.39097	Diesel generators for the refinery.
2060	ANGOLA	MATALA	2020	41.4	3710.94	153633	Hydropower	Dammed	NA	NA	NA	NA	NA	1.98917e+07	1.98917e+07	84.498	15.0333	-14.7333	Reservoir
2061	ANGOLA	MATOS VAZ	2020	0.098	3710.94	363.672	Hydropower	ROR	NA	NA	NA	NA	NA	0	0	0.690976	15.2167	-8.46667	ROR
2062	ANGOLA	NAMIBE	2020	40	4220	168800	NG	ICE	Gas-Engines	Dry cooling	Air	Natural Gas	NA	54691.2	38283.8	164918	12.1241	-15.2391	Power plant that gives electricity to the airport https://angolaenergia2025.gestoenergy.com/en/conteudo/generation-0
2063	ANGOLA	NDALATANDO	2020	0.7	4220	2954	Oil	ICE	Diesel-Engines	Dry cooling	Air	Diesel	NA	957.095	669.967	2481.36	14.9116	-9.29781	By the size and fuel, it must be a small MCI generator
2064	ANGOLA	NGOVE DAM	2020	61.8	3710.94	229336	Hydropower	Dammed	NA	NA	NA	NA	NA	2.29481e+06	2.29481e+06	126.135	15.5606	-12.8525	Reservoir
2065	ANGOLA	NOVA LISBOA MARSCHALL	2020	0.034	3564.5	121.193	Hydropower	ROR	NA	NA	NA	NA	NA	0	0	0.230267	15.7392	-12.7761	Considering the size and that are nowhere to be found, are assumed to be inconduit without evaporation
2066	ANGOLA	ONDJIVA	2020	11.28	4220	47601.6	Oil	ICE	Diesel-Engines	Dry cooling	Air	Diesel	NA	15422.9	10796	39985.3	15.7407	-17.0895	Power plant with diesel engines. It is also visible two gas turbines, probably running on diesel too.
2067	ANGOLA	PESKWANZA	2020	4.5	4220	18990	Oil	ICE	Diesel-Engines	Dry cooling	Air	Diesel	NA	6152.76	4306.93	15951.6	13.7599	-10.7314	Due to its size and fuel it must be a combustion engine with diesel
2068	ANGOLA	PORTO AMBOIM	2020	3	4220	12660	Oil	ICE	Diesel-Engines	Dry cooling	Air	Diesel	NA	4101.84	2871.29	10634.4	13.7599	-10.7314	Group of diesel engines to provide electricity for port
2069	ANGOLA	PRAIA DO BISPO	2020	24	4220	101280	Oil	ICE	Diesel-Engines	Dry cooling	Air	Diesel	NA	32814.7	22970.3	85075.2	13.2208	-8.8191	Due to its size and fuel it must be a group of mobile combustion engines with diesel
2070	ANGOLA	QUARTEIS	2020	45.84	4220	193445	Oil	ICE	Diesel-Engines	Dry cooling	Air	Diesel	NA	62676.1	43873.2	162494	13.2408	-8.84038	Diesel engines with two sets of racks of fans.
2071	ANGOLA	QUILENGUES	2020	0.05	4220	211	Oil	ICE	Diesel-Engines	Dry cooling	Air	Diesel	NA	68.3639	47.8548	177.24	14.0833	-14.0667	By the size and fuel, it must be a small MCI generator
2072	ANGOLA	QUILENGUES MOURA	2020	0.117	3710.94	434.179	Hydropower	ROR	NA	NA	NA	NA	NA	0	0	0.824941	14.0833	-14.0667	ROR
2073	ANGOLA	QUILEVA	2020	90	4220	379800	Oil	Brayton	Gas Turbine	No cooling	NA	Diesel	NA	611022	488818	319032	13.5897	-12.3817	One large gas turbine, and six movable gas turbines next to it.
2074	ANGOLA	RUACANA	2020	347	3710.94	1.28769e+06	Hydropower	Dammed	NA	NA	NA	NA	NA	4149909	4149909	708.232	14.2167	-17.3833	Reservoir
2075	ANGOLA	SOYO CITY	2020	720	4220	3038400	NG	Combined	Combined Cycle (CC)	Wet Tower	Freshwater	Natural Gas, Diesel	BSh - Arid Steppe - Hot	8.74121e+06	3.10543e+06	1321704	12.3255	-6.18182	New combined cycle power plant erected since 2017. Likely before it was only a diesel fueled power plant with engines. https://www.gem.wiki/Soyo_power_station
2076	ANGOLA	SUMBE	2020	3	4220	12660	Oil	ICE	Diesel-Engines	Dry cooling	Air	Diesel	NA	4101.84	2871.29	10634.4	13.8437	-11.206	Due to its size and fuel it must be a combustion engine with diesel
2077	ANGOLA	Tchicumina (Saurimo)	2020	32.1	4220	135462	Oil	ICE	Diesel-Engines	Dry cooling	Air	Diesel	NA	43889.7	30722.8	113788	20.4022	-9.64146	Near river, no cooling tower. Building with diesel engines and movable diesel engines
2078	ANGOLA	TCHIHUMBWE	2020	12.4	3710.94	46015.6	Hydropower	ROR	NA	NA	NA	NA	NA	0	0	87.4296	20.2013	-11.0303	ready 28 months after August 2013. http://www.toyconstructions.com/angola-energy-minister-lays-cornerstone-for-construction-of-tchihumbwe-dam/
2079	ANGOLA	TERMICA DO XITOTO	2020	11.2	4220	47264	Oil	ICE	Diesel-Engines	Dry cooling	Air	Diesel	NA	15313.5	10719.5	39701.8	12.1707	-15.1454	Power plant near the plants of Saldosol. Before 2016 there were only diesel engines. Since then, two gas turbines have been included
2080	ANGOLA	TERMICA DO XITOTO GT	2020	56	4220	236320	Oil	Brayton	Gas Turbine	No cooling	NA	Diesel	NA	380192	304153	198509	12.1707	-15.1454	Power plant near the plants of Saldosol. Before 2016 there were only diesel engines. Since then, two gas turbines have been included. https://openinframap.org/stats/area/Angola/plants/849588053
2081	ANGOLA	TOMBWA	2020	2.96	4220	12491.2	Oil	ICE	Diesel-Engines	Dry cooling	Air	Diesel	NA	4047.15	2833	10492.6	11.85	-15.8	Group of three diesel generatiors. Since 2022 it has been upgraded with more engines and one gas turbine
2082	ANGOLA	UIGE	2020	2.36	4220	9959.2	Oil	ICE	Diesel-Engines	Dry cooling	Air	Diesel	NA	3226.78	2258.74	8365.73	15.0613	-7.60874	By its size and fuel I assume it is an ICE with diesel
2083	ANGOLA	VILA NOVA AHLEFELD	2020	0.028	3710.94	103.906	Hydropower	ROR	NA	NA	NA	NA	NA	0	0	0.197422	16.2333	-12.5667	Considering the size and that are nowhere to be found, are assumed to be inconduit without evaporation
2084	ANGOLA	XA-MUTEBA	2020	0.54	4220	2278.8	Oil	ICE	Diesel-Engines	Dry cooling	Air	Diesel	NA	738.331	516.831	1914.19	17.8125	-9.51458	By the size and fuel, it must be a small MCI generator
2085	ANGOLA	NOVA LISBOA VALE QUEVE	2021	0.01	3710.94	37.1094	Hydropower	ROR	NA	NA	NA	NA	NA	0	0	0.0705078	15.7392	-12.7761	There are no power plants in the keve river as 2020, must be a very small ROR power plant operating after 2021
2086	ANGOLA	LUBANGO SUBESTACAO	2022	40	4220	168800	Oil	Brayton	Gas Turbine	No cooling	NA	Diesel	NA	271565	217252	141792	13.5148	-14.9309	I can see in the satellite images that since the end of 2022, the substacao has included two gas turbines running on diesel. https://winenergysa.com/index.php?option=com_k2&view=item&id=226:central-el%C3%A9trica-do-lubango-hu%C3%ADla-em-angola&Itemid=225&lang=en
2087	ANGOLA	RIO LUACHIMO-I	2022	34	3710.94	126172	Hydropower	ROR	NA	NA	NA	NA	NA	222550	222550	239.726	20.8495	-7.36196	According to satellite images it started operating after a major improvement in june 2022. Also according images, the works started at least mid 2019
2090	ANGOLA	MALANJE BIOCOM	2025	140	1766	247240	Biomass	Rankine	Steam Turbine	No cooling	NA	Sugarcane	NA	40110.2	28077.2	10384.1	15.7467	-9.42102	Sugar factory. Assumed similar to a similar power plant operating in Zambia. Operational in 2025. https://www.power-technology.com/marketdata/power-plant-profile-biocom-sugar-cogeneration-plant-angola/?cf-view
2091	ANGOLA	SOYO CC	2025	500	4220	2110000	NG	Combined	Combined Cycle (CC)	Wet Tower	Freshwater	Natural Gas, Diesel	BSh - Arid Steppe - Hot	6.07029e+06	2.15655e+06	917850	12.3521	-6.14103	A combined cycle according to its name. Likely using wet tower as other NG plants in the country. Operational 2025
2092	ANGOLA	CALENGUE	2029	200	3710.94	742187	Hydropower	Dammed	NA	NA	NA	NA	NA	1.96527e+07	1.96527e+07	421.991	13.5822	-12.4519	Considered Dammed due to its size https://www.power-technology.com/marketdata/power-plant-profile-calengue-angola/?cf-view
2093	ANGOLA	MALONGO TERMINAL	x	5	4220	21100	NG	ICE	Gas-Engines	Dry cooling	Air	Natural Gas	NA	6836.39	4785.48	20614.7	12.2	-5.55	This is an oil and LPG terminal
2097	ANGOLA	SOYO LNG PLANT	x	120	4220	506400	NG	Brayton	Gas Turbine	No cooling	NA	Natural Gas	NA	814696	651757	306372	12.3689	-6.1349	LNG production facility, no power. Likely a large brayton gas turbine to be installed in the future
2098	ANGOLA	JAMBA IA MINA	x	180	3710.94	667968	Hydropower	Dammed	NA	NA	NA	NA	NA	1.76874e+07	1.76874e+07	379.792	15.7997	-13.8291	The information says it is likely a dormant project. By its reservoir size, it is a dammed hydropower plant. https://www.power-technology.com/data-insights/power-plant-profile-jamba-ia-mina-angola/
2099	ANGOLA	RIO CUTATO	x	1500	3710.94	5.5664e+06	Hydropower	Dammed	NA	NA	NA	NA	NA	1.47395e+08	1.47395e+08	3164.93	16.9329	-12.4013	Considered Dammed due to its size
2102	ANGOLA	EXTRA Solar PV	2030	308	1733.3	533856	Sun	PV	Land	No cooling	NA	Flat	Cwa - Temperate Dry Winter	12125.2	8487.64	36302.2			Not significant sized PV currently operational in Angola. Assumed to be a similar type of power plant located in Zambia
2103	ANGOLA	EXTRA Wind	2030	100	2183	218300	Wind	Wind turbine	Onshore	No cooling	NA	NA	NA	0.0289224	0.0289224	161.542			No currently operating Wind power in Angola. Assumed similar technologies and outputs as Namibia
2104	ANGOLA	EXTRA Biomass	2030	360	1766	635760	Biomass	Rankine	Steam Turbine	No cooling	NA	Sugarcane	NA	103141	72198.4	26701.9			Located near the other planned biomass power plant
4001	BENIN	AKPAKPA	2020	48.5	2857	138564	Oil	ICE	Diesel-Engines	Dry cooling	Air	Diesel	NA	44894.9	31426.4	116394	2.43333	6.35	coast, 35MW? http://www.ecowrex.org/eg/akpakpa-1
4002	BENIN	CANA FACTORY	2020	1	2857	2857	Oil	ICE	Diesel-Engines	Dry cooling	Air	Diesel	NA	925.667	647.967	2399.88	2.0831	7.1461	By the size and fuel, it must be a small MCI generator
4003	BENIN	COTONOU BREWERY	2020	1	2857	2857	Oil	ICE	Diesel-Engines	Dry cooling	Air	Diesel	NA	925.667	647.967	2399.88	2.43333	6.35	By the size and fuel, it must be a small MCI generator
4004	BENIN	COTONOU LCB	2020	2.8	2857	7999.6	Oil	ICE	Diesel-Engines	Dry cooling	Air	Diesel	NA	2591.87	1814.31	6719.66	2.41833	6.36536	By the size and fuel, it must be a diesel engine for the headquarters of this industry
4005	BENIN	COTONOU VEDOKO	2020	20	2857	57140	Oil	ICE	Diesel-Engines	Dry cooling	Air	Diesel	NA	18513.3	12959.3	47997.6	2.3869	6.37784	Electrical centre of the city. The infrastructure does not show other types. Likely a group of diesel engines
4006	BENIN	DJOUGOU	2020	5	1417	7085	Sun	PV	Land	No cooling	NA	Flat	Aw - Tropical Savannah	697.311	488.117	481.78	1.62019	9.66697	Forest. http://www.ecowrex.org/resources/energy_generators http://www.ecowrex.org/eg/djougou
4007	BENIN	GBEGAMEY	2020	30	2857	85710	Oil	ICE	Diesel-Engines	Dry cooling	Air	Diesel	NA	27770	19439	71996.4	2.41812	6.36204	coast, operational http://www.ecowrex.org/eg/gbegamey
4008	BENIN	HOTEL SHERATON COTONU	2020	1.6	2857	4571.2	Oil	ICE	Diesel-Engines	Dry cooling	Air	Diesel	NA	1481.07	1036.75	3839.81	2.41833	6.36536	By its size an location I assume ti is a diesel generator used as backup for the Hotel
4009	BENIN	LCCI BENIN	2020	1	2857	2857	Oil	ICE	Diesel-Engines	Dry cooling	Air	Diesel	NA	925.667	647.967	2399.88	2.44064	6.3807	This is Lagos Chamber of Commerce and Industry. Assumed Diesel generator due to its size and fuel.
4010	BENIN	MARIA-GLETA TERMINAL	2020	139.07	617.66	85898	NG	ICE	Gas-Engines	Dry cooling	Air	Natural Gas, HFO	NA	27830.9	19481.6	83922.3	2.30659	6.42628	coast, Allington, Lucy & Cannone, Carla & Pappis, Ioannis & Halloran, Claire & Hirmer, Stephanie & Cervantes Barron, Karla & Usher, Will & Pye, Steve & Brown, Edward & Howells, Mark & Taliotis, Constantinos & Sundin, Caroline & Sridha, Vignesh & Ramos, Eunice & Brinkerink, Maarten & Deane, Paul & Gritsevskyi, Andrii & Moura, Gustavo & Rouget, Arnaud & Rogner, Holger. (2021). Selected ‘Starter Kit…
4011	BENIN	NATININGOU (BERECINGOU)	2020	10.08	2857	28798.6	Oil	ICE	Diesel-Engines	Dry cooling	Air	Diesel	NA	9330.73	6531.51	24190.8	1.3984	10.2291	Group of diesel engines to provide electricity for the village
4012	BENIN	ONIGBOLO PLANT	2020	2.214	2857	6325.4	Oil	ICE	Diesel-Engines	Dry cooling	Air	Diesel	NA	2049.43	1434.6	5313.33	2.6517	7.18535	Diesel generator for the Cement plant
4013	BENIN	PARAKOU	2020	17.52	2857	50054.6	Oil	ICE	Diesel-Engines	Dry cooling	Air	Diesel	NA	16217.7	11352.4	42045.9	2.5917	9.33253	Substation. The infrastructure does not show other types. Likely a group of diesel engines
4014	BENIN	PARAKOU COTEB	2020	1.46	2857	4171.22	Oil	ICE	Diesel-Engines	Dry cooling	Air	Diesel	NA	1351.47	946.032	3503.82	2.63031	9.33716	By the size and fuel, it must be a small MCI generator
4015	BENIN	PORTO NOVO BENIN	2020	10.08	2857	28798.6	Oil	ICE	Diesel-Engines	Dry cooling	Air	Diesel	NA	9330.73	6531.51	24190.8	2.60359	6.49646	coast. But for size and fuel, assume that this is MCI
4016	BENIN	MARIA-GLETA GENESIS	2021	127	2857	362839	Oil	ICE	Diesel-Engines	Dry cooling	Air	Diesel	NA	117560	82291.8	304785	2.62885	6.49686	coast. Operational in 2019. https://en.wikipedia.org/wiki/Maria_Gleta_Power_Plant
4017	BENIN	Port de Cotonou, floating plant (BENIN FSRU)	2024	500	617.66	308830	NG	Brayton	Gas Turbine	No cooling	NA	Natural Gas	NA	496846	397477	186842	2.30655	6.43122	United Nations Climate Change, 2024. Nationally determined contributions strategy. https://unfccc.int/NDCREG. This source (https://www.gem.wiki/Cotonou_FSRU) indicates that it has likely been cancelled). Assumed to be a brayton turbine due to its size
4018	BENIN	Glo-Djigbé Thermal	2024	140	2857	399980	Oil	ICE	Diesel-Engines	Dry cooling	Air	Diesel	NA	129593	90715.4	335983	2.2822	8.50645	Dual fuel, ready in 2024, https://www.africa-energy.com/live-data/article/benin-government-embarks-140mw-project-development-zone
4019	BENIN	MARIA-GLETA TERMINAL (II)	x	144	617.66	88943	NG	ICE	Gas-Engines	Dry cooling	Air	Natural Gas, HFO	NA	28817.5	20172.3	86897.4	2.30655	6.43122	The source indicates that is a second unit of the Maria Gleta Power Station. Assumed to be similar to the existing one. https://www.gem.wiki/Maria_Gleta_power_station_II
4020	BENIN	YERIPAO	x	0.5	1744.19	872.093	Hydropower	ROR	NA	NA	NA	NA	NA	129903	129903	0.509731	1.37962	10.3042	offline. Considered similar output as Togo's Hydros
4021	BENIN	Bohicon	x	15	1417	21255	Sun	PV	Land	No cooling	NA	Flat	Aw - Tropical Savannah	2091.93	1464.35	1445.34			http://www.ecowrex.org/resources/energy_generators
4022	BENIN	Djougou Innovent	x	5	1417	7085	Sun	PV	Land	No cooling	NA	Flat	Aw - Tropical Savannah	697.311	488.117	481.78			www.ecowrex.org/resources/energy_generators
4023	BENIN	Djougou Benin II	x	10	1417	14170	Sun	PV	Land	No cooling	NA	Flat	Aw - Tropical Savannah	1394.62	976.235	963.56			www.ecowrex.org/resources/energy_generators
4024	BENIN	Kandi IPP Greenheart	x	10	1417	14170	Sun	PV	Land	No cooling	NA	Flat	Aw - Tropical Savannah	1394.62	976.235	963.56			www.ecowrex.org/resources/energy_generators
4025	BENIN	Natitingou	x	10	1417	14170	Sun	PV	Land	No cooling	NA	Flat	Aw - Tropical Savannah	1394.62	976.235	963.56			www.ecowrex.org/resources/energy_generators
4026	BENIN	Onigbolo	x	25	1417	35425	Sun	PV	Land	No cooling	NA	Flat	Aw - Tropical Savannah	3486.55	2440.59	2408.9			www.ecowrex.org/resources/energy_generators
4027	BENIN	Parakou	x	15	1417	21255	Sun	PV	Land	No cooling	NA	Flat	Aw - Tropical Savannah	2091.93	1464.35	1445.34			www.ecowrex.org/resources/energy_generators
4028	BENIN	Regions agricole du Nord	x	5	5686	28430	Biomass	ICE	Gas-Engines	Dry cooling	Air	Biogas - Landfill	NA	9211.31	6447.92	2700.85			Waste to Energy. Assumed to be a landfill production plant. www.ecowrex.org/resources/energy_generators
4029	BENIN	Dogo (Ketou-Dogo BIS)	x	128	1070.31	137000	Hydropower	Dammed	NA	NA	NA	NA	NA	2.0407e+07	2.0407e+07	80.0754	2.4413	7.5132	Considered an estimated output of 137000 according to sources. https://www.gem.wiki/Ketou-Dogo_Bis_hydroelectric_plant
4030	BENIN	Vossa	x	60.2	1744.19	105000	Hydropower	Dammed	NA	NA	NA	NA	NA	1.56404e+07	1.56404e+07	61.3717			Estimated based on source https://www.power-technology.com/data-insights/power-plant-profile-vossa-benin/
4031	BENIN	Bétérou	x	18.8	3031.91	57000	Hydropower	Dammed	NA	NA	NA	NA	NA	8.49049e+06	8.49049e+06	33.316			Also in the Oueme River basin. Considered an estimated output of 57000 MWh as defined in the sources. https://www.hydroreview.com/world-regions/africa/benin-seeks-studies-of-three-hydro-projects-on-oueme-river/#gref
4032	BENIN	EXTRA Solar PV	2030	17	1417	24089	Sun	PV	Land	No cooling	NA	Flat	Aw - Tropical Savannah	2370.86	1659.6	1638.05			Assumed similar to already planned
4032	BENIN	EXTRA Biomass	2030	10	5686	56860	Biomass	ICE	Gas-Engines	Dry cooling	Air	Biogas - Landfill	NA	18422.6	12895.8	5401.7			Assumed similar to already planned
5001	BOTSWANA	FRANCISTOWN APR	2020	105	29	3045	Oil	ICE	Diesel-Engines	Dry cooling	Air	Diesel	NA	986.579	690.605	2557.8	27.5079	-21.17	Group of movable diesel engines. https://www.gem.wiki/Francistown_APR_power_station https://www.aprenergy.com/case-study/botswana/
5002	BOTSWANA	GHANZI	2020	2.272	29	65.888	Oil	ICE	Diesel-Engines	Dry cooling	Air	Diesel	NA	21.3477	14.9434	55.3459	21.7833	-21.5667	Likely a diesel generator for the farm house hotel
5003	BOTSWANA	GUMARE	2020	1.706	29	49.474	Oil	ICE	Diesel-Engines	Dry cooling	Air	Diesel	NA	16.0296	11.2207	41.5582	22.1518	-19.3706	By its size and fuel I assume it is an ICE with diesel
5004	BOTSWANA	KANG	2020	2.11	29	61.19	Oil	ICE	Diesel-Engines	Dry cooling	Air	Diesel	NA	19.8255	13.8779	51.3996	22.7876	-23.6752	By its size and fuel I assume it is an ICE with diesel
5005	BOTSWANA	MORUPULE-A	2020	132	3564	470448	Coal	Rankine	Steam Turbine	Dry cooling	Air	Pulverized Coal - Subcritical	NA	76321.7	53425.2	541015	27.0361	-22.5207	Air cooling. https://www.gem.wiki/Morupule_A_Power_Station
5006	BOTSWANA	MORUPULE-A	2020	3.54	29	102.66	Oil	ICE	Diesel-Engines	Dry cooling	Air	Diesel	NA	33.2618	23.2833	86.2344	27.0361	-22.5207	Likely a diesel generator for the Coal Morupule A plant
5007	BOTSWANA	MORUPULE-B + Phase II	2020	600	3564	2138400	Coal	Rankine	Steam Turbine	Dry cooling	Air	Pulverized Coal - Subcritical	NA	346917	242842	2459160	27.1251	-22.546	Two small cooling towers, but majorly dry cooling. https://www.afdb.org/fileadmin/uploads/afdb/Documents/Project-and-Operations/Botswana_-_The_Morupule_B_Power_Project_-_Appraisal_Report.pdf https://www.gem.wiki/Morupule_B_power_station
5008	BOTSWANA	ORAPA SUBSTATION	2020	90	29	2610	Oil	Brayton	Gas Turbine	No cooling	NA	Diesel	NA	4198.97	3359.17	2192.4	25.417	-21.3181	Despite being oil, the images show two large gas turbines. Porbably using diesel
5009	BOTSWANA	PHAKALANE	2020	1.3	1552	2017.6	Sun	PV	Land	No cooling	NA	Flat	BSh - Arid Steppe - Hot	198.574	139.002	137.197	25.9687	-24.5738	Forest.
5010	BOTSWANA	SUA PAN SODA ASH	2020	20	3564	71280	Coal	Rankine	Steam Turbine	Once through	Saline	Coal - Circulating Fluidized bed	NA	11563.9	8094.72	71992.8	26.0742	-20.5322	soda plant, slat lake nearby. https://botash.bw/wp-content/uploads/2022/12/IAR-2020.pdf
5011	BOTSWANA	SESE BLOCK	2026	950	3564	3385800	Coal	Rankine	Steam Turbine	Dry cooling	Air	Pulverized Coal - Subcritical	NA	549285	384499	3.89367e+06	27.4556	-20.9031	Assumed similar case and cooling than power plants in operation since 2020. Operational 2026, https://www.power-technology.com/marketdata/power-plant-profile-sese-coal-fired-power-plant-botswana/
5012	BOTSWANA	Letlhakane Concentrated Solar Power Station[	2027	100	1537	153700	Sun	CSP	CT	Wet tower	Freshwater	NA	BWh - Desert Hot	714805	500363	4764.7	20.02	-23.42	The technology description is vague in the sources, but it seems to describe a solar tower https://en.wikipedia.org/wiki/Letlhakane_Concentrated_Solar_Power_Station. Considered a similar case as the power plants in South Africa
5014	BOTSWANA	JWANENG SOLAR	2027	50	1552	77600	Sun	PV	Land	No cooling	NA	Flat	BSh - Arid Steppe - Hot	7637.45	5346.21	5276.8	24.7303	-24.6004	Operational in 2027. https://www.gem.wiki/Jwaneng_solar_farm
5015	BOTSWANA	GABORONE	2028	300	3564	1069200	Coal	Rankine	Steam Turbine	Dry cooling	Air	Pulverized Coal - Subcritical	NA	173458	121421	1229580	25.9231	-24.6282	Assumed similar case and cooling than power plants in operation since 2020. https://www.reuters.com/article/botswana-coal-jindal-steel-idUSL8N39B447/ https://www.agenceecofin.com/electricite/1208-12905-botswana-gaborone-compte-se-doter-d-une-centrale-a-charbon-de-300-mw-au-plus-tard-2019
5016	BOTSWANA	SHUMBA SOLAR	x	100	1552	155200	Sun	PV	Land	No cooling	NA	Flat	BSh - Arid Steppe - Hot	15274.9	10692.4	10553.6			https://www.power-technology.com/data-insights/power-plant-profile-shumba-tati-solar-pv-park-botswana/?cf-view
5017	BOTSWANA	EXTRA Solar PV	2030	148.7	1552	230782	Sun	PV	Land	No cooling	NA	Flat	BSh - Arid Steppe - Hot	22713.8	15899.6	15693.2			Assumed similar cases as the ones already installed
5018	BOTSWANA	EXTRA Wind	2030	350	2510.3	878605	Wind	Wind turbine	Onshore	No cooling	NA	NA	NA	0.116406	0.116406	650.168			Assumed similar output and technologies than the ones installed in SouthAfrica
6001	BURKINA FASO	BAGASSI	2020	0.18	2294	412.92	Oil	ICE	Diesel-Engines	Dry cooling	Air	Diesel	NA	133.786	93.6502	346.853	-3.2782	13.1577	By the size and fuel, it must be a small MCI generator
6002	BURKINA FASO	BAGRE	2020	14	2664.3	37300.2	Hydropower	Dammed	NA	NA	NA	NA	NA	645836	645836	20.5151	-0.546	11.475	reservoir, installed 16 MW: https://www.e3s-conferences.org/articles/e3sconf/pdf/2022/13/e3sconf_cigb2022_03028.pdf
6003	BURKINA FASO	BANFORA	2020	0.8	2294	1835.2	Oil	ICE	Diesel-Engines	Dry cooling	Air	Diesel	NA	594.604	416.223	1541.57	-4.76667	10.6333	By the size and fuel, it must be a small MCI generator
6004	BURKINA FASO	BATIE	2020	0.12	2294	275.28	Oil	ICE	Diesel-Engines	Dry cooling	Air	Diesel	NA	89.1906	62.4335	231.235	-2.91667	9.88333	By the size and fuel, it must be a small MCI generator
6005	BURKINA FASO	BISSA GOLD MINE	2020	15.36	2294	35235.8	Oil	ICE	Diesel-Engines	Dry cooling	Air	Diesel	NA	11416.4	7991.48	29598.1	-1.51109	13.1513	Diesel engines for gold mine
6006	BURKINA FASO	BITTOU	2020	0.604	2294	1385.58	Oil	ICE	Diesel-Engines	Dry cooling	Air	Diesel	NA	448.926	314.248	1163.88	-0.302854	11.2518	By the size and fuel, it must be a small MCI generator
6007	BURKINA FASO	BOBO (SONABEL)	2020	26.5	2294	60791	Oil	ICE	Diesel-Engines	Dry cooling	Air	Diesel	NA	19696.3	13787.4	51064.4	-4.31653	11.15	Two buildings with diesel engines
6008	BURKINA FASO	BOGANDE	2020	0.284	2294	651.496	Oil	ICE	Diesel-Engines	Dry cooling	Air	Diesel	NA	211.085	147.759	547.257	-0.143611	12.9714	By the size and fuel, it must be a small MCI generator
6009	BURKINA FASO	BOROMO	2020	1.15	2294	2638.1	Oil	ICE	Diesel-Engines	Dry cooling	Air	Diesel	NA	854.744	598.321	2216	-2.93333	11.75	By the size and fuel, it must be a small MCI generator
6010	BURKINA FASO	BOUENA	2020	0.04	2294	91.76	Oil	ICE	Diesel-Engines	Dry cooling	Air	Diesel	NA	29.7302	20.8112	77.0784	-3.3969	13.251	By the size and fuel, it must be a small MCI generator
6011	BURKINA FASO	BOULSA	2020	0.455	2294	1043.77	Oil	ICE	Diesel-Engines	Dry cooling	Air	Diesel	NA	338.181	236.727	876.767	-0.575833	12.6675	By the size and fuel, it must be a small MCI generator
6012	BURKINA FASO	BOUNGOU GOLD MINE	2020	8	2294	18352	Oil	ICE	Diesel-Engines	Dry cooling	Air	Diesel	NA	5946.04	4162.23	15415.7	1.412	11.989	New gold mine, that started in 2019
6013	BURKINA FASO	DAGRIS	2020	2.45	333	815.85	Biomass	Rankine	Steam Turbine	No cooling	NA	Cotton	NA	132.357	92.6498	34.2657	-1.5399	12.3636	https://agritrop.cirad.fr/590467/3/ID590467.pdf. There is no wet tower
6014	BURKINA FASO	DEDOUGOU	2020	4.325	2294	9921.55	Oil	ICE	Diesel-Engines	Dry cooling	Air	Diesel	NA	3214.58	2250.21	8334.1	-3.47366	12.4664	Small power plant for the village. Diesel engines
6015	BURKINA FASO	DIAPAGA	2020	0.565	2294	1296.11	Oil	ICE	Diesel-Engines	Dry cooling	Air	Diesel	NA	419.939	293.958	1088.73	1.78889	12.0708	By the size and fuel, it must be a small MCI generator
6016	BURKINA FASO	DIEBOUGOU	2020	1.23	2294	2821.62	Oil	ICE	Diesel-Engines	Dry cooling	Air	Diesel	NA	914.204	639.943	2370.16	-3.25	10.9667	By the size and fuel, it must be a small MCI generator
6017	BURKINA FASO	DJIBO	2020	0.604	2294	1385.58	Oil	ICE	Diesel-Engines	Dry cooling	Air	Diesel	NA	448.926	314.248	1163.88	-1.63056	14.1022	By the size and fuel, it must be a small MCI generator
6018	BURKINA FASO	DORI	2020	1.29	2294	2959.26	Oil	ICE	Diesel-Engines	Dry cooling	Air	Diesel	NA	958.799	671.16	2485.78	-0.0345	14.0354	By the size and fuel, it must be a small MCI generator
6019	BURKINA FASO	ESSAKANE GOLD MINE	2020	55	2294	126170	Oil	ICE	Diesel-Engines	Dry cooling	Air	Diesel	NA	40879	28615.3	105983	0.0774677	14.3691	Diesel engines with dry cooling. Since march 2018 less production due to the instalation of 15 MWp of solar PV. https://www.wartsila.com/energy/learn-more/references/mining-cement/essakane-solar-sas-burkina-faso
6020	BURKINA FASO	ESSAKANE GOLD MINE	2020	15	1241	18615	Sun	PV	Land	No cooling	NA	Flat	BSh - Arid Steppe - Hot	1832.1	1282.47	1265.82	0.0777473	14.3649	Semi-Arid. https://www.iamgoldessakane.com/axe-4-protection-de-lenvironnement/
6021	BURKINA FASO	FADA-N'GOURMA	2020	5.14	2294	11791.2	Oil	ICE	Diesel-Engines	Dry cooling	Air	Diesel	NA	3820.33	2674.23	9904.57	0.355547	12.0525	Diesel engines with one rack of fans
6022	BURKINA FASO	GAOUA	2020	2.04	2294	4679.76	Oil	ICE	Diesel-Engines	Dry cooling	Air	Diesel	NA	1516.24	1061.37	3931	-3.25083	10.2992	By its size and fuel I assume it is an ICE with diesel
6023	BURKINA FASO	GAYERI	2020	0.12	2294	275.28	Oil	ICE	Diesel-Engines	Dry cooling	Air	Diesel	NA	89.1906	62.4335	231.235	0.493056	12.6497	By the size and fuel, it must be a small MCI generator
6024	BURKINA FASO	GOROM-GOROM	2020	0.344	2294	789.136	Oil	ICE	Diesel-Engines	Dry cooling	Air	Diesel	NA	255.68	178.976	662.874	-0.236111	14.4439	By the size and fuel, it must be a small MCI generator
6025	BURKINA FASO	GOURCY	2020	0.36	2294	825.84	Oil	ICE	Diesel-Engines	Dry cooling	Air	Diesel	NA	267.572	187.3	693.706	-2.35	13.2167	By the size and fuel, it must be a small MCI generator
6026	BURKINA FASO	HOUNDE	2020	0.56	2294	1284.64	Oil	ICE	Diesel-Engines	Dry cooling	Air	Diesel	NA	416.223	291.356	1079.1	-3.51667	11.5	By the size and fuel, it must be a small MCI generator
6027	BURKINA FASO	KAYA	2020	2.85	2294	6537.9	Oil	ICE	Diesel-Engines	Dry cooling	Air	Diesel	NA	2118.28	1482.79	5491.84	-1.08444	13.0917	By its size and fuel I assume it is an ICE with diesel
6028	BURKINA FASO	KOMPIENGA	2020	16	2062.5	33000	Hydropower	Dammed	NA	NA	NA	NA	NA	4.79771e+06	4.79771e+06	18.15	0.7	11.07	reservoir, installed 16 MW. Ref: Worldbank at https://www.afdb.org/en/documents/document/burkina-faso-kompienga-hydro-electrique-dam-project-9716
6029	BURKINA FASO	KOMSILGA (SONABEL)	2020	91.5	2294	209901	Oil	ICE	Diesel-Engines	Dry cooling	Air	Diesel	NA	68007.9	47605.5	176317	-1.48653	12.4338	Diesel engines with dry cooling
6030	BURKINA FASO	KONGOUSSI	2020	0.8	2294	1835.2	Oil	ICE	Diesel-Engines	Dry cooling	Air	Diesel	NA	594.604	416.223	1541.57	-1.53472	13.3258	By the size and fuel, it must be a small MCI generator
6031	BURKINA FASO	KOSSODO	2020	75.13	2294	172348	Oil	ICE	Diesel-Engines	Dry cooling	Air	Diesel	NA	55840.8	39088.5	144773	-1.48458	12.4339	Large diesel engines with one rack of dry cooling
6032	BURKINA FASO	KOUDOUGOU	2020	24.74	2294	56753.6	Oil	ICE	Diesel-Engines	Dry cooling	Air	Diesel	NA	18388.1	12871.7	47673	-2.36667	12.25	Probably moved or decommission already. Nothing on location, also nothing in Koudougou Because its size and fuel, we assume a diesel engine
6033	BURKINA FASO	KOUPELA	2020	0.415	2294	952.01	Oil	ICE	Diesel-Engines	Dry cooling	Air	Diesel	NA	308.451	215.916	799.688	-0.351667	12.1794	By the size and fuel, it must be a small MCI generator
6034	BURKINA FASO	LEO SISSILI	2020	0.17	2294	389.98	Oil	ICE	Diesel-Engines	Dry cooling	Air	Diesel	NA	126.353	88.4474	327.583	-2.1	11.1	By the size and fuel, it must be a small MCI generator
6035	BURKINA FASO	MANA GOLD MINE (SEMAFO)	2020	8	2294	18352	Oil	ICE	Diesel-Engines	Dry cooling	Air	Diesel	NA	5946.04	4162.23	15415.7	-3.40874	11.9916	Diesel generators for the gold mine. Mana mine is now under SEMAFO
6036	BURKINA FASO	MANGA	2020	0.359	2294	823.546	Oil	ICE	Diesel-Engines	Dry cooling	Air	Diesel	NA	266.829	186.78	691.779	-1.07306	11.6636	By the size and fuel, it must be a small MCI generator
6037	BURKINA FASO	MOGTEDO	2020	0.07	2294	160.58	Oil	ICE	Diesel-Engines	Dry cooling	Air	Diesel	NA	52.0279	36.4195	134.887	-0.837222	12.2844	By the size and fuel, it must be a small MCI generator
6038	BURKINA FASO	NIOFILA	2020	1.89	4359.4	8239.27	Hydropower	Dammed	NA	NA	NA	NA	NA	0	0	4.5316	-5.09996	10.6671	reservoir
6039	BURKINA FASO	NOUNA	2020	0.96	2294	2202.24	Oil	ICE	Diesel-Engines	Dry cooling	Air	Diesel	NA	713.525	499.468	1849.88	-3.86667	12.7333	By the size and fuel, it must be a small MCI generator
6040	BURKINA FASO	ORODARA	2020	0.16	2294	367.04	Oil	ICE	Diesel-Engines	Dry cooling	Air	Diesel	NA	118.921	83.2446	308.314	-4.93417	10.9492	By the size and fuel, it must be a small MCI generator
6041	BURKINA FASO	OUAGA	2020	69.34	2294	159066	Oil	ICE	Diesel-Engines	Dry cooling	Air	Diesel	NA	51537.3	36076.1	133615	-1.47749	12.4212	Diesel generators for the Brakina Ouaga plant (glass)
6042	BURKINA FASO	OUAHIGOUYA	2020	5.1	2294	11699.4	Oil	ICE	Diesel-Engines	Dry cooling	Air	Diesel	NA	3790.6	2653.42	9827.5	-2.392	13.5654	Small power plant for the village. Diesel engines
6043	BURKINA FASO	PO SONABEL	2020	0.11	2294	252.34	Oil	ICE	Diesel-Engines	Dry cooling	Air	Diesel	NA	81.7581	57.2307	211.966	-1.145	11.1697	By the size and fuel, it must be a small MCI generator
6044	BURKINA FASO	SAPOUY	2020	0.14	2294	321.16	Oil	ICE	Diesel-Engines	Dry cooling	Air	Diesel	NA	104.056	72.839	269.774	-1.77361	11.5544	By the size and fuel, it must be a small MCI generator
6045	BURKINA FASO	SEBBA	2020	0.11	2294	252.34	Oil	ICE	Diesel-Engines	Dry cooling	Air	Diesel	NA	81.7581	57.2307	211.966	0.530443	13.4364	By the size and fuel, it must be a small MCI generator
6046	BURKINA FASO	SEYTENGA	2020	0.04	2294	91.76	Oil	ICE	Diesel-Engines	Dry cooling	Air	Diesel	NA	29.7302	20.8112	77.0784	0.309556	13.972	By the size and fuel, it must be a small MCI generator
6047	BURKINA FASO	SOLENZO	2020	0.25	2294	573.5	Oil	ICE	Diesel-Engines	Dry cooling	Air	Diesel	NA	185.814	130.07	481.74	-4.08333	12.1833	By the size and fuel, it must be a small MCI generator
6048	BURKINA FASO	SOMITA-TAPARKO	2020	18.04	2294	41383.8	Oil	ICE	Diesel-Engines	Dry cooling	Air	Diesel	NA	13408.3	9385.83	34762.4	-0.350909	13.5253	Diesel engines for gold mine
6049	BURKINA FASO	TENKODOGO	2020	0.435	2294	997.89	Oil	ICE	Diesel-Engines	Dry cooling	Air	Diesel	NA	323.316	226.321	838.228	-0.369722	11.78	By the size and fuel, it must be a small MCI generator
6050	BURKINA FASO	TOUGAN	2020	1.3	2294	2982.2	Oil	ICE	Diesel-Engines	Dry cooling	Air	Diesel	NA	966.232	676.362	2505.05	-3.06667	13.0667	By the size and fuel, it must be a small MCI generator
6051	BURKINA FASO	TOURNI	2020	0.62	4359.4	2702.83	Hydropower	ROR	NA	NA	NA	NA	NA	0	0	5.13537	-5.15056	10.7702	reservoir
6052	BURKINA FASO	YAKO	2020	1.311	2294	3007.43	Oil	ICE	Diesel-Engines	Dry cooling	Air	Diesel	NA	974.408	682.085	2526.24	-2.26667	12.9667	By the size and fuel, it must be a small MCI generator
6053	BURKINA FASO	ZAGTOULI SOLAR	2020	33	1241	40953	Sun	PV	Land	No cooling	NA	Flat	BSh - Arid Steppe - Hot	4030.62	2821.44	2784.8	-1.63595	12.307	Semi-arid. https://en.wikipedia.org/wiki/Zagtouli_Solar_Power_Station
6054	BURKINA FASO	NAGREONGO SOLAR POWER STATION	2021	30	1241	37230	Sun	PV	Land	No cooling	NA	Flat	BSh - Arid Steppe - Hot	3664.2	2564.94	2531.64	-1.20389	12.4756	https://en.wikipedia.org/wiki/Nagreongo_Solar_Power_Station
6055	BURKINA FASO	KODENI SOLAR POWER STATION	2022	38	1241	47158	Sun	PV	Land	No cooling	NA	Flat	BSh - Arid Steppe - Hot	4641.32	3248.93	3206.74	-4.37611	11.1164	https://en.wikipedia.org/wiki/Kodeni_Solar_Power_Station
6056	BURKINA FASO	BURKINA PREFECTURAL PROJECT	2022	0.5	1620	810	Sun	PV	Rooftop	No cooling	NA	Flat	BSh - Arid Steppe - Hot	79.7208	55.8045	55.08	0	0	Due to its size is considered to be a rooftop installation. https://www.kensco.jp/undp-project-in-burkina-faso/
6057	BURKINA FASO	NOUMBIEL	2025	69.5054	4359.38	303000	Hydropower	Dammed	NA	NA	NA	NA	NA	2.03021e+07	2.03021e+07	180.259	-2.7913	9.7427	https://projectsportal.afdb.org/dataportal/VProject/show/P-Z1-EA0-012?lang=fr
6058	BURKINA FASO	BOUGOURIBA	2025	12	2500	30000	Hydropower	Dammed	NA	NA	NA	NA	NA	2.01011e+06	2.01011e+06	17.8474	-3.07129	10.7633	https://www.unido.org/sites/default/files/files/2023-08/WESTERN_AFRICA_2022.pdf
6059	BURKINA FASO	ZINA SOLAR	2024	26.6	1240.6	33000	Sun	PV	Land	No cooling	NA	Flat	BSh - Arid Steppe - Hot	3247.88	2273.52	2244	-2.83528	12.2111	ready end 2023. https://en.wikipedia.org/wiki/Zina_Solar_Power_Station
7001	BURUNDI	BUHIGA	2020	0.47	6248.9	2936.98	Hydropower	ROR	NA	NA	NA	NA	NA	0	0	5.58027	30.1608	-3.0302	ROR, https://en.wikipedia.org/wiki/List_of_power_stations_in_Burundi
7002	BURUNDI	BUJUMBURA	2020	6.05	3982	24091.1	Oil	ICE	Diesel-Engines	Dry cooling	Air	Diesel	NA	7805.51	5463.86	20236.5	29.3508	-3.37325	Coast. But for size and fuel, assume that this is MCI
7003	BURUNDI	BUJUMBURA (INTERPETROL)	2020	30	3982	119460	Oil	ICE	Diesel-Engines	Dry cooling	Air	Diesel	NA	38705	27093.5	100346	29.3508	-3.37325	Coast. https://country.eiu.com/article.aspx?articleid=1575964141&Country=Burundi&topic=Economy&subtopic=F_9 http://www.interpetrol.bi/
7004	BURUNDI	BURASIRA	2020	0.03	5352.4	160.572	Hydropower	ROR	NA	NA	NA	NA	NA	0	0	0.305087	29.9136	-3.082	coordinates not matching, probably ROR
7005	BURUNDI	BURURI, NYEMANGA POWER STATION	2020	2.8	5352.4	14986.7	Hydropower	ROR	NA	NA	NA	NA	NA	0	0	28.4748	29.34	-3.5789	ROR, https://en.wikipedia.org/wiki/List_of_power_stations_in_Burundi
7006	BURUNDI	BUTEZI	2020	0.286	5352.4	1530.79	Hydropower	ROR	NA	NA	NA	NA	NA	0	0	2.90849	30.1517	-3.42278	ROR
7007	BURUNDI	GATONDE	2020	0.16	5352.4	856.384	Hydropower	ROR	NA	NA	NA	NA	NA	0	0	1.62713	29.9508	-3.17111	ROR in river Ruvubu
7008	BURUNDI	GIKONGE	2020	0.85	5880	4998	Hydropower	ROR	NA	NA	NA	NA	NA	0	0	9.4962	29.6512	-3.2419	ROR
7009	BURUNDI	GISOZI	2020	0.02	5352.4	107.048	Hydropower	ROR	NA	NA	NA	NA	NA	0	0	0.203391	29.6789	-3.5736	ROR
7010	BURUNDI	HOPITAL DE KIREMBA	2020	0.082	5352.4	438.897	Hydropower	ROR	NA	NA	NA	NA	NA	0	0	0.833904	29.9818	-2.81784	ROR in river nearby
7011	BURUNDI	KARENNI	2020	0.85	5352.4	4549.54	Hydropower	ROR	NA	NA	NA	NA	NA	0	0	8.64413	30.4253	-3.07454	ROR
7012	BURUNDI	KAYENZI	2020	0.8	2688.8	2151.04	Hydropower	ROR	NA	NA	NA	NA	NA	0	0	4.08698	30.3414	-2.8451	ROR, https://en.wikipedia.org/wiki/List_of_power_stations_in_Burundi
7013	BURUNDI	KIGANDA	2020	0.053	5352.4	283.677	Hydropower	ROR	NA	NA	NA	NA	NA	0	0	0.538987	29.6921	-3.348	ROR
7014	BURUNDI	KIGWENA	2020	0.05	5352.4	267.62	Hydropower	ROR	NA	NA	NA	NA	NA	0	0	0.508478	30.1616	-2.7381	ROR
7015	BURUNDI	MARANGARA	2020	0.28	1075	301	Hydropower	ROR	NA	NA	NA	NA	NA	0	0	0.5719	29.9947	-2.7428	ROR
7016	BURUNDI	MASANGO	2020	0.036	5352.4	192.686	Hydropower	ROR	NA	NA	NA	NA	NA	0	0	0.366104	29.6568	-4.0695	ROR
7017	BURUNDI	MPINGA	2020	0.02	5352.4	107.048	Hydropower	ROR	NA	NA	NA	NA	NA	0	0	0.203391	29.5754	-3.8964	ROR
7018	BURUNDI	MUGERA	2020	0.03	5352.4	160.572	Hydropower	ROR	NA	NA	NA	NA	NA	0	0	0.305087	29.9636	-3.32	ROR
7019	BURUNDI	MUGERE	2020	8	3845	30760	Hydropower	ROR	NA	NA	NA	NA	NA	0	0	58.444	29.3644	-3.3822	ROR, https://en.wikipedia.org/wiki/List_of_power_stations_in_Burundi
7020	BURUNDI	MURORE	2020	0.169	5352.4	904.556	Hydropower	ROR	NA	NA	NA	NA	NA	0	0	1.71866	30.6631	-3.1871	ROR
7021	BURUNDI	MUSONGATI	2020	0.01	5352.4	53.524	Hydropower	ROR	NA	NA	NA	NA	NA	0	0	0.101696	30.1011	-3.7289	ROR
7022	BURUNDI	MUTUMBA	2020	0.092	5352.4	492.421	Hydropower	ROR	NA	NA	NA	NA	NA	0	0	0.9356	29.6918	-3.5199	ROR
7023	BURUNDI	NYABIKERE/KIDIMBWE	2020	0.14	5352.4	749.336	Hydropower	ROR	NA	NA	NA	NA	NA	0	0	1.42374	30.0549	-3.1651	ROR
7024	BURUNDI	NYEMANGA	2020	2.84	5756.7	16349	Hydropower	ROR	NA	NA	NA	NA	NA	46108.5	46108.5	31.0632	29.5867	-3.7707	ROR, https://en.wikipedia.org/wiki/List_of_power_stations_in_Burundi
7025	BURUNDI	RUVYIRONZA	2020	1.275	3330.2	4246	Hydropower	ROR	NA	NA	NA	NA	NA	9099.9	9099.9	8.06741	29.9095	-3.50025	ROR
7026	BURUNDI	RWEGURA	2020	18	5375.7	96762.6	Hydropower	Dammed	NA	NA	NA	NA	NA	0	0	53.2194	29.5194	-2.93194	reservoir. Banque de la republique de Burundi. https://www.brb.bi/fr/content/secteur-r%C3%A9el
7027	BURUNDI	RYARUSERA? Ruvyironza (river)	2020	0.02	5352.4	107.048	Hydropower	ROR	NA	NA	NA	NA	NA	0	0	0.203391	29.558	-3.3546	ROR
7028	BURUNDI	SANZU	2020	0.072	5352.4	385.373	Hydropower	ROR	NA	NA	NA	NA	NA	0	0	0.732208	30.0792	-3.4236	Could also be Ruyigi, no reservoir, ROR?
7029	BURUNDI	TEZA PLANTATION	2020	0.36	5352.4	1926.86	Hydropower	ROR	NA	NA	NA	NA	NA	0	0	3.66104	29.5636	-3.21584	ROR
7035	BURUNDI	MPANDA BURUNDI	x	10.2	5352.4	54594.5	Hydropower	ROR	NA	NA	NA	NA	NA	16138.3	16138.3	65.5444	29.3944	-3.08333	ROR
8001	CAMEROON	AMPCO PLANT	2020	10.5	2925	30712.5	NG	Brayton	Gas Turbine	No cooling	NA	Natural Gas	NA	49410.3	39528.2	18581.1	8.71705	3.79003	Atlantic methanol production company in Kameroon, not Egypt. Cooling towers but for the process, not the power plant. On an island. Coast
8002	CAMEROON	BAFOUSSAM	2020	10.62	6240	66268.8	Oil	ICE	Diesel-Engines	Dry cooling	Air	Diesel	NA	21471.1	15029.8	55665.8	10.23	5.26667	Internal combustion. No water nearby
8003	CAMEROON	BAMENDA	2020	20	6240	124800	Oil	ICE	Diesel-Engines	Dry cooling	Air	Diesel	NA	40435.2	28304.6	104832	10.0824	5.58655	Internal combustion, many units visible. River nearby. https://www.facebook.com/story.php?story_fbid=8199190060120977&id=839578589415531&m_entstream_source=permalink&locale=ms_MY&paipv=0&eav=AfanWG529Ksorrn8xVcgDFdXeGSPUZ-AbzCLgFu5dCnyY1uagEb1LXl_wfU0EFqJTl8&_rdr
8004	CAMEROON	BESONG ABANG	2020	0.006	5969.56	35.8173	Hydropower	ROR	NA	NA	NA	NA	NA	0	0	0.0680529	9.29875	5.70735	Probably ROR
8005	CAMEROON	BUEA MUNA	2020	0.006	5969.56	35.8173	Hydropower	ROR	NA	NA	NA	NA	NA	0	0	0.0680529	9.241	4.1527	Probably ROR
8006	CAMEROON	CAPE LIMBOH, Limbé thermal power plant	2020	85.5	6240	533520	Oil	ICE	Diesel-Engines	Dry cooling	Air	Diesel	NA	172860	121002	448157	9.12418	4.00753	Infrastructure shows MCI. World bank documents: https://documents1.worldbank.org/curated/en/484081468769452024/pdf/Cameroon0v1.pdf
8007	CAMEROON	DOUALA BASSA	2020	14.14	6240	88233.6	Oil	ICE	Diesel-Engines	Dry cooling	Air	HFO	NA	28587.7	20011.4	74116.2	9.76279	4.03468	Combustion engines. The google maps description indicates that it uses HFO
8008	CAMEROON	EBOLOWA EDC	2020	10	6240	62400	Oil	ICE	Diesel-Engines	Dry cooling	Air	Diesel	NA	20217.6	14152.3	52416	11.1498	2.9225	The images are not clear enough to locate the plant exactly, but according to the country and the fuel it must be a group of diesel engines
8009	CAMEROON	EDEA	2020	278.5	5969.56	1.66252e+06	Hydropower	Dammed	NA	NA	NA	NA	NA	872892	872892	914.387	10.1306	3.8222	ROR
8010	CAMEROON	ENEO CENTRALE THERMIQUE DE BERTOUA	2020	4.8	6240	29952	Oil	ICE	Diesel-Engines	Dry cooling	Air	Diesel	NA	9704.44	6793.11	25159.7	13.6811	4.58936	Diesel engines with dry cooling
8011	CAMEROON	FOYER DU MARIN	2020	0.01	1378	13.78	Sun	PV	Rooftop	No cooling	NA	Flat	Am - Tropical Monsoon	0.193003	0.135102	0.77168	9.69185	4.04828	City. On a hotel roof
8012	CAMEROON	GAROUA	2020	12	6240	74880	Oil	ICE	Diesel-Engines	Dry cooling	Air	Diesel	NA	24261.1	16982.8	62899.2	13.3674	9.31438	internal combustion, many units visible. River nearby.
8013	CAMEROON	KRIBI	2020	216	2925	631800	NG	ICE	Gas-Engines	Dry cooling	Air	Natural Gas	NA	204703	143292	617269	9.97677	3.02568	Combustion engines with gas. Air cooling racks observed. https://en.wikipedia.org/wiki/Kribi_Power_Station
8014	CAMEROON	LAGDO	2020	80	5969.56	477565	Hydropower	Dammed	NA	NA	NA	NA	NA	5.84911e+08	5.84911e+08	262.66	13.41	9.0394	Reservoir
8015	CAMEROON	LIMBE	2020	10.62	6240	66268.8	Oil	ICE	Diesel-Engines	Dry cooling	Air	Diesel	NA	21471.1	15029.8	55665.8	9.12432	4.00763	Near sea. Diesel engines with dry cooling
8016	CAMEROON	LOM-PANGAR	2020	30	5969.56	179087	Hydropower	Dammed	NA	NA	NA	NA	NA	0	0	98.4977	13.4	5.33333	Reservoir
8017	CAMEROON	MBALMAYO EDC	2020	10	6240	62400	Oil	ICE	Diesel-Engines	Dry cooling	Air	Diesel	NA	20217.6	14152.3	52416	11.5	3.51667	Probably Internal combustion. No water nearby
8018	CAMEROON	MBENGWI	2020	0.005	5969.56	29.8478	Hydropower	ROR	NA	NA	NA	NA	NA	0	0	0.0567108	10	6.01667	Probably ROR
8019	CAMEROON	MEMVE'ELE	2020	211	0.4	84.4	Hydropower	Dammed	NA	NA	NA	NA	NA	2.53733e+06	2.53733e+06	0.04642	10.2357	2.23748	reservoir
8020	CAMEROON	PALLA COTTON PLANT	2020	2	6240	12480	Oil	ICE	Diesel-Engines	Dry cooling	Air	Diesel	NA	4043.52	2830.46	10483.2	14.2892	10.5993	Too small to see it, probably a Diesel Engine for the cotton plant
8021	CAMEROON	SONARA REFINERY IN LIMBE	2020	7.5	6240	46800	Oil	ICE	Diesel-Engines	Dry cooling	Air	Diesel, HFO	NA	15163.2	10614.2	39312	9.12854	4.01393	Inside the refinery there are no indications of other types of power plants other than diesel engines for the processes, probable use of HFO
8022	CAMEROON	SONG-LOULOU	2020	396	5969.56	2.36394e+06	Hydropower	ROR	NA	NA	NA	NA	NA	0	0	1300.17	10.27	4.04	ROR
8023	CAMEROON	TATUM	2020	0.052	5969.56	310.417	Hydropower	ROR	NA	NA	NA	NA	NA	0	0	0.589792	9.241	4.1527	ROR in Mungo river
8024	CAMEROON	YAOUNDE, OYOM ABANG I and II	2020	37	6240	230880	Oil	ICE	Diesel-Engines	Dry cooling	Air	Diesel	NA	74805.1	52363.5	193939	11.4667	3.88093	Combustion engines with rack of fans. https://fr.wikipedia.org/wiki/Liste_des_centrales_%C3%A9lectriques_au_Cameroun
8025	CAMEROON	YASSA-DIBAMBA	2020	86	6240	536640	Oil	ICE	Diesel-Engines	Dry cooling	Air	Diesel	NA	173871	121710	450778	9.81955	3.99629	Combustion engines with diesel and possible with gas. Air cooling racks observed. https://eneocameroon.cm/index.php/fr/production/nos-sites-de-production/nos-sites-centrale-thermique-de-yassa-dibamba
8026	CAMEROON	MEKIN HYDROELECTRIC POWER STATION	2022	15	5969.56	89543.3	Hydropower	Dammed	NA	NA	NA	NA	NA	1.21872e+06	1.21872e+06	49.2595	12.4222	3.25873	Small but reservoir
8027	CAMEROON	NACHTIGAL	2024	420	5969.56	2.50721e+06	Hydropower	Dammed	NA	NA	NA	NA	NA	3.14938e+08	3.14938e+08	1379.27	11.6333	4.35	reservoir
8028	CAMEROON	Centrale Limbe	2024	350	2925	1023750	NG	Brayton	Gas Turbine	No cooling	NA	Natural Gas	NA	1.64701e+06	1.31761e+06	619369			Natural Gas. https://www.cameroon-tribune.cm/article.html/42293/en.html/centrale-thermique-gaz-de-limbe-ca-se
8029	CAMEROON	MENCHUM KPEP	2026	72	5969.56	429808	Hydropower	Dammed	NA	NA	NA	NA	NA	5.39894e+07	5.39894e+07	236.445	10.1582	5.95266	Reservoir. https://www.power-technology.com/data-insights/power-plant-profile-menchum-hydropower-project-cameroon/
8030	CAMEROON	BINI A WARAK	2027	75	5969.56	447717	Hydropower	Dammed	NA	NA	NA	NA	NA	5.62389e+07	5.62389e+07	246.297	13.5668	7.33815	reservoir
8031	CAMEROON	SONGMBENGUE	2030	1140	5969.56	6.80529e+06	Hydropower	Dammed	NA	NA	NA	NA	NA	8.54832e+08	8.54832e+08	3743.72	10.5667	4.05	reservoir. https://www.power-technology.com/data-insights/power-plant-profile-song-mbengue-cameroon/
8032	CAMEROON	COLOMINES (KADEI)	x	12	5969.56	71634.7	Hydropower	Dammed	NA	NA	NA	NA	NA	8.99823e+06	8.99823e+06	39.4076	14.55	4.8833	Reservoir. https://www.seforall.org/sites/default/files/Cameroon_RAGA_FR_Released.pdf
8033	CAMEROON	EXTRA Hydropower	x	2270.43	5969.56	1.35535e+07	Hydropower	Dammed	NA	NA	NA	NA	NA	1.70249e+09	1.70249e+09	7456.02			Assumed large Reservoir Plants
9001	CAPE VERDE	ASSOMADA	2020	0.283	2659	752.497	Oil	ICE	Diesel-Engines	Dry cooling	Air	Diesel	NA	243.809	170.666	632.097	-23.6833	15.1	By the size and fuel, it must be a small MCI generator
9002	CAPE VERDE	BOA VISTA NORTE	2020	0.1	2659	265.9	Oil	ICE	Diesel-Engines	Dry cooling	Air	Diesel	NA	86.1515	60.3061	223.356	-22.8723	16.1334	By the size and fuel, it must be a small MCI generator
9003	CAPE VERDE	CRUZ GRANDE SANTIAGO	2020	1.256	2659	3339.7	Oil	ICE	Diesel-Engines	Dry cooling	Air	Diesel	NA	1082.06	757.444	2805.35	-23.6707	15.0958	By the size and fuel, it must be a small MCI generator
9004	CAPE VERDE	ESPARGOS	2020	8	2827	22616	Wind	Wind turbine	Onshore	No cooling	NA	NA	NA	0.00299638	0.00299638	16.7358	-22.9297	16.7266	Onshore
9005	CAPE VERDE	LAZARETO	2020	7.7	2659	20474.3	Oil	ICE	Diesel-Engines	Dry cooling	Air	Diesel	NA	6633.67	4643.57	17198.4	-25.0138	16.8708	Combustion engines.
9006	CAPE VERDE	MATAO	2020	0.015	2827	42.405	Wind	Wind turbine	Onshore	No cooling	NA	NA	NA	5.61821e-06	5.61821e-06	0.0313797	-23.6427	15.2099	Onshore
9007	CAPE VERDE	MATIOTA	2020	14.088	2659	37460	Oil	ICE	Diesel-Engines	Dry cooling	Air	Diesel	NA	12137	8495.92	31466.4	-25.0139	16.8709	Combustion engines.
9008	CAPE VERDE	Monte de SAO FILIPE	2020	9.35	3428	32051.8	Wind	Wind turbine	Onshore	No cooling	NA	NA	NA	0.00424652	0.00424652	23.7183	-24.4964	14.8928	http://www.ecowrex.org/eg/cabeolica-santiago-monte-sao-filipe
9009	CAPE VERDE	MORABEZA HOTEL	2020	0.075	2827	212.025	Wind	Wind turbine	Onshore	No cooling	NA	NA	NA	2.80911e-05	2.80911e-05	0.156898	-22.9	16.6	Onshore
9010	CAPE VERDE	MOSTEIROS DE TRAS	2020	0.255	2659	678.045	Oil	ICE	Diesel-Engines	Dry cooling	Air	Diesel	NA	219.686	153.78	569.558	-24.318	15.0245	By the size and fuel, it must be a small MCI generator
9011	CAPE VERDE	MT MONTONA	2020	0.9	2827	2544.3	Wind	Wind turbine	Onshore	No cooling	NA	NA	NA	0.000337093	0.000337093	1.88278	-24.9913	16.8973	Onshore
9012	CAPE VERDE	MT R JULIAO	2020	0.3	2827	848.1	Wind	Wind turbine	Onshore	No cooling	NA	NA	NA	0.000112364	0.000112364	0.627594	-25.0047	16.8745	Onshore
9013	CAPE VERDE	MT SAO FELIPE	2020	0.9	2827	2544.3	Wind	Wind turbine	Onshore	No cooling	NA	NA	NA	0.000337093	0.000337093	1.88278	-24.5009	14.9219	Onshore
9014	CAPE VERDE	NOVA SINTRA	2020	0.15	2827	424.05	Wind	Wind turbine	Onshore	No cooling	NA	NA	NA	5.61821e-05	5.61821e-05	0.313797	-24.6919	14.8678	Onshore
9015	CAPE VERDE	NOVA SINTRA, CENTRALE ELETRICA DE FAVETAL	2020	1.015	2659	2698.88	Oil	ICE	Diesel-Engines	Dry cooling	Air	Diesel	NA	874.438	612.107	2267.06	-24.6909	14.8888	Power plant with a group of diesel generators
9016	CAPE VERDE	PALMAREJO	2020	71	2659	188789	Oil	ICE	Diesel-Engines	Dry cooling	Air	Diesel	NA	61167.6	42817.3	158583	-23.5463	14.9077	Near sea. Internal combustion, more units.
9017	CAPE VERDE	PALMEIRA ELECTRA	2020	11.575	2659	30777.9	Oil	ICE	Diesel-Engines	Dry cooling	Air	Diesel	NA	9972.04	6980.43	25853.5	-22.9856	16.7565	Combustion engines.
9018	CAPE VERDE	PALMEIRA ELECTRA	2020	0.6	2827	1696.2	Wind	Wind turbine	Onshore	No cooling	NA	NA	NA	0.000224729	0.000224729	1.25519	-22.9833	16.7667	Onshore
9019	CAPE VERDE	PAUL	2020	0.456	2659	1212.5	Oil	ICE	Diesel-Engines	Dry cooling	Air	Diesel	NA	392.851	274.996	1018.5	-25.0151	17.1503	By the size and fuel, it must be a small MCI generator
9020	CAPE VERDE	PEDRA BADEJO	2020	0.51	2659	1356.09	Oil	ICE	Diesel-Engines	Dry cooling	Air	Diesel	NA	439.373	307.561	1139.12	-23.5379	15.1378	By the size and fuel, it must be a small MCI generator
9021	CAPE VERDE	PONTA LAPA	2020	0.184	2659	489.256	Oil	ICE	Diesel-Engines	Dry cooling	Air	Diesel	NA	158.519	110.963	410.975	-23.1667	15.3333	By the size and fuel, it must be a small MCI generator
9022	CAPE VERDE	PORTO INGLES (OIL)	2020	0.735	2659	1954.37	Oil	ICE	Diesel-Engines	Dry cooling	Air	Diesel	NA	633.214	443.25	1641.67	-23.2167	15.1333	By the size and fuel, it must be a small MCI generator
9023	CAPE VERDE	PORTO INGLES (WIND)	2020	0.18	2827	508.86	Wind	Wind turbine	Onshore	No cooling	NA	NA	NA	6.74186e-05	6.74186e-05	0.376556	-23.2167	15.1333	Onshore
9024	CAPE VERDE	PORTO MOSQUITO	2020	0.096	2659	255.264	Oil	ICE	Diesel-Engines	Dry cooling	Air	Diesel	NA	82.7055	57.8938	214.422	-23.7	14.95	By the size and fuel, it must be a small MCI generator
9025	CAPE VERDE	PORTO NOVO ELECTRA	2020	0.32	2659	850.88	NG	ICE	Gas-Engines	Dry cooling	Air	Natural Gas	NA	275.685	192.979	831.31	-25.0647	17.0197	By the size and fuel, it must be a small MCI generator
9026	CAPE VERDE	PRAIA	2020	24.384	2659	64837.1	Oil	ICE	Diesel-Engines	Dry cooling	Air	Diesel	NA	21007.2	14705	54463.1	-23.5105	14.9154	Combustion engines.
9027	CAPE VERDE	RABIL	2020	0.06	2659	159.54	Oil	ICE	Diesel-Engines	Dry cooling	Air	Diesel	NA	51.6909	36.1836	134.014	-22.8833	16.1333	By the size and fuel, it must be a small MCI generator
9028	CAPE VERDE	RIBEIRA BRAVA	2020	0.872	2659	2318.65	Oil	ICE	Diesel-Engines	Dry cooling	Air	Diesel	NA	751.241	525.869	1947.66	-24.2	16.3267	By the size and fuel, it must be a small MCI generator
9029	CAPE VERDE	RIBEIRA DE BARCA	2020	0.068	2659	180.812	Oil	ICE	Diesel-Engines	Dry cooling	Air	Diesel	NA	58.583	41.0081	151.882	-23.7667	15.1333	By the size and fuel, it must be a small MCI generator
9030	CAPE VERDE	RIBEIRA GRANDE ELECTRA	2020	1.96	2659	5211.64	Oil	ICE	Diesel-Engines	Dry cooling	Air	Diesel	NA	1688.57	1182	4377.78	-24.5924	16.5256	By its size and fuel I assume it is an ICE with diesel
9031	CAPE VERDE	SAL PRAIA	2020	5.01	2659	13321.6	Oil	ICE	Diesel-Engines	Dry cooling	Air	Diesel	NA	4316.19	3021.33	11190.1	-22.9297	16.7266	Combustion engines.
9032	CAPE VERDE	SAL SOLAR	2020	2.5	1644.8	4112	Sun	PV	Land	No cooling	NA	Flat	BWh - Desert Hot	404.706	283.294	279.616	-22.914	16.6272	Semi-arid. https://gestoenergy.com/project/sal-25-mw-solar-pv-development-cape-verde/
9033	CAPE VERDE	SAL-REI	2020	0.752	2659	1999.57	Oil	ICE	Diesel-Engines	Dry cooling	Air	Diesel	NA	647.86	453.502	1679.64	-22.5567	16.1033	By the size and fuel, it must be a small MCI generator
9034	CAPE VERDE	SAL-REI	2020	0.125	2827	353.375	Wind	Wind turbine	Onshore	No cooling	NA	NA	NA	4.68184e-05	4.68184e-05	0.261497	-22.9167	16.1833	Onshore
9035	CAPE VERDE	SAL-REI-2	2020	4	2827	11308	Wind	Wind turbine	Onshore	No cooling	NA	NA	NA	0.00149819	0.00149819	8.36792	-22.8078	16.095	Onshore
9036	CAPE VERDE	SANTA CATARINA SANTIAGO	2020	0.04	2659	106.36	Oil	ICE	Diesel-Engines	Dry cooling	Air	Diesel	NA	34.4606	24.1224	89.3424	-23.6708	15.094	By its size and fuel I assume it is an ICE with diesel
9037	CAPE VERDE	SANTA CATARINA SANTIAGO	2020	0.055	2827	155.485	Wind	Wind turbine	Onshore	No cooling	NA	NA	NA	2.06001e-05	2.06001e-05	0.115059	-23.6708	15.094	Onshore
9038	CAPE VERDE	SANTIAGO SOLAR	2020	4.4	794.5	3495.8	Sun	PV	Land	No cooling	NA	Flat	BWh - Desert Hot	344.059	240.841	237.714	-23.5439	14.9104	Semi-arid. http://www.ecowrex.org/eg/santiago-solar-pv-plant
9039	CAPE VERDE	SAO DOMINGOS CV	2020	0.076	2659	202.084	Oil	ICE	Diesel-Engines	Dry cooling	Air	Diesel	NA	65.4752	45.8326	169.751	-23.5625	15.0244	By the size and fuel, it must be a small MCI generator
9040	CAPE VERDE	SELADA DE FLAMENGO	2020	6	2827	16962	Wind	Wind turbine	Onshore	No cooling	NA	NA	NA	0.00224729	0.00224729	12.5519	-24.9939	16.8732	Onshore
9041	CAPE VERDE	TARRAFAL	2020	0.198	2659	526.482	Oil	ICE	Diesel-Engines	Dry cooling	Air	Diesel	NA	170.58	119.406	442.245	-23.7667	15.2833	By the size and fuel, it must be a small MCI generator
9042	CAPE VERDE	TARRAFAL NICOLAU	2020	0.52	2659	1382.68	Oil	ICE	Diesel-Engines	Dry cooling	Air	Diesel	NA	447.988	313.592	1161.45	-23.7667	15.2833	By the size and fuel, it must be a small MCI generator
9043	CAPE VERDE	VALE DE CUSTA (OIL)	2020	0.04	2659	106.36	Oil	ICE	Diesel-Engines	Dry cooling	Air	Diesel	NA	34.4606	24.1224	89.3424	-23.4713	14.9899	By its size and fuel I assume it is an ICE with diesel
9044	CAPE VERDE	VALE DE CUSTA (SUN)	2020	0.018	903.2	16.2576	Sun	PV	Land	No cooling	NA	Flat	BWh - Desert Hot	1.60008	1.12006	1.10552	-23.4713	14.9899	Semi-arid.
9045	CAPE VERDE	VALE DE CUSTA (Wind)	2020	0.014	2827	39.578	Wind	Wind turbine	Onshore	No cooling	NA	NA	NA	5.24367e-06	5.24367e-06	0.0292877	-23.4713	14.9899	Onshore
9046	CAPE VERDE	VARIANTE	2020	0.212	2659	563.708	Oil	ICE	Diesel-Engines	Dry cooling	Air	Diesel	NA	182.641	127.849	473.515	-23.5309	14.9758	By the size and fuel, it must be a small MCI generator
9047	CAPE VERDE	SAL	2023	4	2827	11308	Wind	Wind turbine	Onshore	No cooling	NA	NA	NA	0.00149819	0.00149819	8.36792			https://www.thewindpower.net/country_windfarms_en_55_cape-verde.php
9048	CAPE VERDE	BOA VISTA ISLAND	x	2.5	2827	7067.5	Wind	Wind turbine	Onshore	No cooling	NA	NA	NA	0.000936369	0.000936369	5.22995	-22.54	16.12	https://www.thewindpower.net/windfarm_en_9143_boa-vista-island.php
9049	CAPE VERDE	EXTRA Solar PV	x	153.682	903.2	138806	Sun	PV	Land	No cooling	NA	Flat	BWh - Desert Hot	13661.3	9562.94	9438.78			Assumed to be likely placed in a place with large solar resource - Desert area
9050	CAPE VERDE	EXTRA Wind	x	54.036	2827	152760	Wind	Wind turbine	Onshore	No cooling	NA	NA	NA	0.0202391	0.0202391	113.042			Considered Onshore and similar to existing
10001	CENTRAL AFRICAN REPUBLIC	BAKOUMA	2020	0.011	7174.6	78.9206	Hydropower	ROR	NA	NA	NA	NA	NA	0	0	0.149949	22.8184	4.74132	ROR, but too small to find
10002	CENTRAL AFRICAN REPUBLIC	BAMBARI	2020	0.625	191	119.375	Oil	ICE	Diesel-Engines	Dry cooling	Air	Diesel	NA	38.6775	27.0742	100.275	20.6757	5.76795	City along Ouaka river, newspaper shows a cooling tower. However, images too vague, location not found. It says that the power plant was vandalized Source: United Nations Development program. Promotion of small hydropower-based mini-grids for a better access to modern energy services in Central African Republic. Inventory of diesel generating capacity page 9 https://www.thegef.org/projects-operat…
10003	CENTRAL AFRICAN REPUBLIC	BANGASSOU	2020	0.16	191	30.56	Oil	ICE	Diesel-Engines	Dry cooling	Air	Diesel	NA	9.90143	6.931	25.6704	22.8184	4.74132	Source: United Nations Development program. Promotion of small hydropower-based mini-grids for a better access to modern energy services in Central African Republic. Inventory of diesel generating capacity page 9 https://www.thegef.org/projects-operations/projects/9291
10004	CENTRAL AFRICAN REPUBLIC	BANGUI ENERCA	2020	2	191	382	Oil	ICE	Diesel-Engines	Dry cooling	Air	Diesel	NA	123.768	86.6375	320.88	18.3467	4.2155	Six diesel generators, but only one in operation. African Economic Outlook 2009 Country Notes: Volumes 1 and 2: OECD Publishing. ISBN 978-92-64-07618-1.
10005	CENTRAL AFRICAN REPUBLIC	BERBERATI	2020	0.8	191	152.8	Oil	ICE	Diesel-Engines	Dry cooling	Air	Diesel	NA	49.5072	34.655	128.352	15.7922	4.26117	Source: United Nations Development program. Promotion of small hydropower-based mini-grids for a better access to modern energy services in Central African Republic. Inventory of diesel generating capacity page 9 https://www.thegef.org/projects-operations/projects/9291
10006	CENTRAL AFRICAN REPUBLIC	BOALI-I	2020	8.75	7174.6	62777.8	Hydropower	Dammed	NA	NA	NA	NA	NA	121349	121349	34.5278	18.0016	4.9196	reservoir
10007	CENTRAL AFRICAN REPUBLIC	BOALI-II	2020	20	7174.6	143492	Hydropower	Dammed	NA	NA	NA	NA	NA	3.50724e+06	3.50724e+06	78.9206	16.1912	5.97287	reservoir
10008	CENTRAL AFRICAN REPUBLIC	BOALI-III	2020	10	7174.6	71746	Hydropower	Dammed	NA	NA	NA	NA	NA	0	0	39.4603	16.1643	5.93973	reservoir
10009	CENTRAL AFRICAN REPUBLIC	BOSSANGOA	2020	0.15	191	28.65	Oil	ICE	Diesel-Engines	Dry cooling	Air	Diesel	NA	9.28259	6.49781	24.066	17.4552	6.49263	By the size and fuel, it must be a small MCI generator
10010	CENTRAL AFRICAN REPUBLIC	BOUAR	2020	0.5	191	95.5	Oil	ICE	Diesel-Engines	Dry cooling	Air	Diesel	NA	30.942	21.6594	80.22	15.596	5.93404	Location not found, no surface water. Mentioned in newspaper though. https://www.rjdhrca.org/centrafrique-la-ville-de-bouar-manque-delectricite-depuis-plus-de-4-mois/ Source: United Nations Development program. Promotion of small hydropower-based mini-grids for a better access to modern energy services in Central African Republic. Inventory of diesel generating capacity page 9 https://www.thegef.…
10011	CENTRAL AFRICAN REPUBLIC	GAMBOULA HOSPITAL	2020	0.09	7174.6	645.714	Hydropower	ROR	NA	NA	NA	NA	NA	0	0	1.22686	15.1393	4.11775	Could be ROR, but not found. Too small?
10012	CENTRAL AFRICAN REPUBLIC	KAGA-BANDORO	2020	1.9	191	362.9	Hydropower	ROR	NA	NA	NA	NA	NA	0	0	0.68951	19.188	6.9169	ROR. Table in UNDP report, Source: Ministry of Mines, Energy and Hydraulics, 2016
10013	CENTRAL AFRICAN REPUBLIC	KEMBE	2020	0.1	191	19.1	Oil	ICE	Diesel-Engines	Dry cooling	Air	Diesel	NA	6.1884	4.33188	16.044	21.8864	4.62275	Source: United Nations Development program. Promotion of small hydropower-based mini-grids for a better access to modern energy services in Central African Republic. Inventory of diesel generating capacity page 9 https://www.thegef.org/projects-operations/projects/9291
10014	CENTRAL AFRICAN REPUBLIC	M’BAÏKI (P)	2020	0.125	191	23.875	Oil	ICE	Diesel-Engines	Dry cooling	Air	Diesel	NA	7.73549	5.41485	20.055	17.5948	3.52	Source: United Nations Development program. Promotion of small hydropower-based mini-grids for a better access to modern energy services in Central African Republic. Inventory of diesel generating capacity page 9 https://www.thegef.org/projects-operations/projects/9291
10015	CENTRAL AFRICAN REPUBLIC	M'BALI	2020	0.225	191	42.975	Oil	ICE	Diesel-Engines	Dry cooling	Air	Diesel	NA	13.9239	9.74672	36.099	22.2175	7.60701	By the size and fuel, it must be a small MCI generator
10016	CENTRAL AFRICAN REPUBLIC	MONGOUMBA	2020	0.04	191	7.64	Oil	ICE	Diesel-Engines	Dry cooling	Air	Diesel	NA	2.47536	1.73275	6.4176	18.3547	3.3814	Source: United Nations Development program. Promotion of small hydropower-based mini-grids for a better access to modern energy services in Central African Republic. Inventory of diesel generating capacity page 9 https://www.thegef.org/projects-operations/projects/9291
10017	CENTRAL AFRICAN REPUBLIC	MONGOUMBA	2020	0.095	191	18.145	Oil	ICE	Diesel-Engines	Dry cooling	Air	Diesel	NA	5.87898	4.11528	15.2418	18.5936	3.64153	By the size and fuel, it must be a small MCI generator
10018	CENTRAL AFRICAN REPUBLIC	PAOUA	2020	0.15	191	28.65	Oil	ICE	Diesel-Engines	Dry cooling	Air	Diesel	NA	9.28259	6.49781	24.066	16.4406	7.24269	Source: United Nations Development program. Promotion of small hydropower-based mini-grids for a better access to modern energy services in Central African Republic. Inventory of diesel generating capacity page 9 https://www.thegef.org/projects-operations/projects/9291
10019	CENTRAL AFRICAN REPUBLIC	BANGUI ENERCA expansion	2021	10	191	1910	Oil	ICE	Diesel-Engines	Dry cooling	Air	Diesel	NA	618.84	433.188	1604.4	18.3467	4.2155	More diesel units in the Bangui Enerca
10021	CENTRAL AFRICAN REPUBLIC	DANZI SOLAR POWER STATION	2022	25	1378	34450	Sun	PV	Land	No cooling	NA	Flat	Am - Tropical Monsoon	482.508	337.755	1929.2	18.47	4.5	https://en.wikipedia.org/wiki/List_of_power_stations_in_the_Central_African_Republic
10022	CENTRAL AFRICAN REPUBLIC	SAKAÏ SOLAR POWER STATION	2023	15	1378	20670	Sun	PV	Land	No cooling	NA	Flat	Am - Tropical Monsoon	289.505	202.653	1157.52	18.4897	4.3793	https://en.wikipedia.org/wiki/List_of_power_stations_in_the_Central_African_Republic
10023	CENTRAL AFRICAN REPUBLIC	LOBAYE	2030	60	7174.6	430476	Hydropower	Dammed	NA	NA	NA	NA	NA	5.59658e+06	5.59658e+06	239.026			United Nations Climate Change, 2024. Nationally determined contributions strategy. https://unfccc.int/NDCREG.
10024	CENTRAL AFRICAN REPUBLIC	MICROCENTRALES	2030	10	7174.6	71746	Hydropower	Dammed	NA	NA	NA	NA	NA	932763	932763	39.8377			United Nations Climate Change, 2024. Nationally determined contributions strategy. https://unfccc.int/NDCREG.
11001	CHAD	ABECHE	2020	0.5	2681	1340.5	Oil	ICE	Diesel-Engines	Dry cooling	Air	Diesel	NA	434.322	304.025	1126.02	20.8324	13.8292	By the size and fuel, it must be a small MCI generator
11002	CHAD	AM TIMAN	2020	0.5	2681	1340.5	Oil	ICE	Diesel-Engines	Dry cooling	Air	Diesel	NA	434.322	304.025	1126.02	20.2862	11.0446	By the size and fuel, it must be a small MCI generator
11003	CHAD	AMDJARASS	2020	1.1	8090.9	8899.99	Wind	Wind turbine	Onshore	No cooling	NA	NA	NA	0.00117915	0.00117915	6.58599	22.8431	16.0659	Onshore
11004	CHAD	BAIBOKOUM	2020	0.54	2681	1447.74	Oil	ICE	Diesel-Engines	Dry cooling	Air	Diesel	NA	469.067	328.347	1216.1	15.694	7.745	By the size and fuel, it must be a small MCI generator
11005	CHAD	BAORE CEMENT FACTORY	2020	10	2681	26810	Oil	ICE	Diesel-Engines	Dry cooling	Air	Diesel	NA	8686.43	6080.5	22520.4	14.6	9.26667	Internal combustion, individual chimneys. No fans. Near river.
11006	CHAD	BARDAI	2020	1	2681	2681	Oil	ICE	Diesel-Engines	Dry cooling	Air	Diesel	NA	868.643	608.05	2252.04	17.0167	21.3333	By its size an location I assume ti is a diesel generator.
11007	CHAD	BEBEDJA	2020	0.9	2681	2412.9	Oil	ICE	Diesel-Engines	Dry cooling	Air	Diesel	NA	781.779	547.245	2026.84	16.5761	8.67065	By the size and fuel, it must be a small MCI generator
11008	CHAD	BILTINE	2020	0.58	2681	1554.98	Oil	ICE	Diesel-Engines	Dry cooling	Air	Diesel	NA	503.813	352.669	1306.18	20.9238	14.5258	By the size and fuel, it must be a small MCI generator
11009	CHAD	BOULANGERIE LA ROTATIVE	2020	0.75	2681	2010.75	Oil	ICE	Diesel-Engines	Dry cooling	Air	Diesel	NA	651.482	456.038	1689.03	15.0491	12.1365	By the size and fuel, it must be a small MCI generator
11010	CHAD	DJARMAYA REFINERY	2020	60	2681	160860	Oil	Rankine	Steam Turbine	Wet tower	Freshwater	HFO	BSh - Arid Steppe - Hot	730706	669813	135122	15.101	12.4141	Wet tower
11011	CHAD	DOBA KOME	2020	90	2680	241200	NG	ICE	Gas-Engines	Dry cooling	Air	Natural Gas	NA	78148.7	54704.1	235652	16.85	8.65	Internal combustion engines, several units visible. No river.
11012	CHAD	DOBA KOME	2020	120	2681	321720	Oil	ICE	Diesel-Engines	Dry cooling	Air	Diesel	NA	104237	72966	270245	16.796	8.53248	Internal combustion engines, several units visible. No river.
11013	CHAD	FARCHA	2020	22	2681	58982	Oil	ICE	Diesel-Engines	Dry cooling	Air	Diesel	NA	19110.2	13377.1	49544.9	15.013	12.1314	Racks of fans, so dry cooling
11014	CHAD	FIANGA	2020	0.54	2681	1447.74	Oil	ICE	Diesel-Engines	Dry cooling	Air	Diesel	NA	469.067	328.347	1216.1	15.1405	9.91919	By the size and fuel, it must be a small MCI generator
11015	CHAD	GORE LA NYA	2020	0.54	2681	1447.74	Oil	ICE	Diesel-Engines	Dry cooling	Air	Diesel	NA	469.067	328.347	1216.1	16.635	7.92889	By the size and fuel, it must be a small MCI generator
11016	CHAD	HOPITAL N'DJAMENA	2020	0.4	2681	1072.4	Oil	ICE	Diesel-Engines	Dry cooling	Air	Diesel	NA	347.457	243.22	900.816	15.0466	12.1054	By the size and fuel, it must be a small MCI generator
11017	CHAD	HOTEL MERIDEIN	2020	0.27	2681	723.87	Oil	ICE	Diesel-Engines	Dry cooling	Air	Diesel	NA	234.534	164.174	608.051	15.05	12.1178	By the size and fuel, it must be a small MCI generator
11018	CHAD	HOTEL NOVOTEL	2020	0.4	2681	1072.4	Oil	ICE	Diesel-Engines	Dry cooling	Air	Diesel	NA	347.457	243.22	900.816	15.0505	12.1046	By the size and fuel, it must be a small MCI generator
11019	CHAD	KOUMRA HEALTH CENTER	2020	0.004	1500	6	Sun	PV	Rooftop	No cooling	NA	Flat	Aw - Tropical Savannah	0.0840361	0.0588253	0.336	17.5505	8.91727	City. Due its size it is considered Rooftop
11020	CHAD	KOUMRA SCHOOL	2020	0.013	1500	19.5	Sun	PV	Rooftop	No cooling	NA	Flat	Aw - Tropical Savannah	0.273117	0.191182	1.092	17.5717	8.92299	Forest. On top of a school
11021	CHAD	LERE	2020	0.54	2681	1447.74	Oil	ICE	Diesel-Engines	Dry cooling	Air	Diesel	NA	469.067	328.347	1216.1	14.2251	9.65549	By the size and fuel, it must be a small MCI generator
11022	CHAD	MAO KANEM	2020	0.5	2681	1340.5	Oil	ICE	Diesel-Engines	Dry cooling	Air	Diesel	NA	434.322	304.025	1126.02	15.319	14.131	By the size and fuel, it must be a small MCI generator
11023	CHAD	MONGO	2020	0.5	2681	1340.5	Oil	ICE	Diesel-Engines	Dry cooling	Air	Diesel	NA	434.322	304.025	1126.02	18.6918	12.1863	By the size and fuel, it must be a small MCI generator
11024	CHAD	N'DJAMENA	2020	22	2681	58982	Oil	ICE	Diesel-Engines	Dry cooling	Air	Diesel	NA	19110.2	13377.1	49544.9	15.072	12.0894	Internal combustion engines, several units visible. Along river.
11025	CHAD	N'DJAMENA PUMPING	2020	0.44	2681	1179.64	Oil	ICE	Diesel-Engines	Dry cooling	Air	Diesel	NA	382.203	267.542	990.898	15.1103	12.1424	By the size and fuel, it must be a small MCI generator
11026	CHAD	N'DJAMENA WBG	2020	0.265	2681	710.465	Oil	ICE	Diesel-Engines	Dry cooling	Air	Diesel	NA	230.19	161.133	596.791	15.0481	12.1036	By the size and fuel, it must be a small MCI generator
11027	CHAD	OUM HADJER	2020	0.5	2681	1340.5	Oil	ICE	Diesel-Engines	Dry cooling	Air	Diesel	NA	434.322	304.025	1126.02	19.6907	13.292	By the size and fuel, it must be a small MCI generator
11028	CHAD	SARH	2020	2.75	2681	7372.75	Oil	ICE	Diesel-Engines	Dry cooling	Air	Diesel	NA	2388.77	1672.14	6193.11	18.3923	9.1429	By its size an location I assume ti is a diesel generator.
11029	CHAD	SARH CREFELD	2020	0.002	1500	3	Sun	PV	Rooftop	No cooling	NA	Flat	Aw - Tropical Savannah	0.0420181	0.0294126	0.168	18.3923	9.1429	City. Due its size it is considered Rooftop
11030	CHAD	Sarh	2021	30	1500	45000	Sun	PV	Land	No cooling	NA	Flat	Aw - Tropical Savannah	630.271	441.19	2520			https://www.afrik21.africa/tchad-a-sarh-une-centrale-solaire-de-30-mwc-alimentera-les-populations-et-la-nstt/
11031	CHAD	N'DJAMENA	2022	90	2681	241290	Oil	ICE	Diesel-Engines	Dry cooling	Air	Diesel	NA	78177.9	54724.5	202684	15.0994	12.4134	Extension of DJAMENA. https://laroucciinternational.org/electric-power-thermal/
11032	CHAD	STARSOL	2022	32	1500	48000	Sun	PV	Land	No cooling	NA	Flat	Aw - Tropical Savannah	672.289	470.602	2688	15.0503	12.1192	In N'djamena. https://www.gem.wiki/Starsol_solar_farm
11033	CHAD	N'Djamena Amea Solar Power Station	2024	120	1500	180000	Sun	PV	Land	No cooling	NA	Flat	Aw - Tropical Savannah	2521.08	1764.76	10080	15.022	12.1256	https://en.wikipedia.org/wiki/N%27Djamena_Amea_Solar_Power_Station
11034	CHAD	EXTRA Hydropower	x	40	6001.1	240044	Hydropower	Dammed	NA	NA	NA	NA	NA	7.55269e+06	7.55269e+06	200.752			Assumed large Reservoir Plants
11035	CHAD	EXTRA Solar PV	x	217.981	1500	326972	Sun	PV	Land	No cooling	NA	Flat	Aw - Tropical Savannah	4579.57	3205.7	18310.4			Assumed to be likely placed in a place with large solar resource for the country - Field
11036	CHAD	EXTRA Wind	x	98.9	8090.9	800190	Wind	Wind turbine	Onshore	No cooling	NA	NA	NA	0.106017	0.106017	592.141			Considered Onshore and similar to existing
11037	CHAD	EXTRA Biomass	x	30	2500	75000	Biomass	Rankine	Steam Turbine	No cooling	NA	Palm Oil	NA	12167.4	8517.18	3150			Assumed similar conditions as power plants in neighborgh countries
13001	CONGO (republic of het Congo)	COTE MATEVE (pointe noire SNE)	2020	484	2349	1136916	NG	Brayton	Gas Turbine	No cooling	NA	Natural Gas	NA	1.82907e+06	1.46326e+06	687834	11.9162	-4.89122	Three units of Gas turibnes. https://www.gem.wiki/Centrale_%C3%89lectrique_du_Congo_(CEC)_power_station
13002	CONGO (republic of het Congo)	DJENO ENI	2020	36	2349	84564	NG	ICE	Gas-Engines	Dry cooling	Air	Natural Gas	NA	27398.7	19179.1	82619	11.9364	-4.91787	Combustion engines working with NG
13003	CONGO (republic of het Congo)	DJENO TOTAL	2020	25	2349	58725	NG	ICE	Gas-Engines	Dry cooling	Air	Natural Gas	NA	19026.9	13318.8	57374.3	11.9342	-4.9171	Combustion engines working with NG
13004	CONGO (republic of het Congo)	IMBOULOU	2020	120	5803.99	696479	Hydropower	Dammed	NA	NA	NA	NA	NA	6.82406e+07	6.82406e+07	383.063	16.0337	-2.93561	reservoir. OWS: 53.5 km2 https://www.gem.wiki/Imboulou_hydroelectric_plant https://www.power-technology.com/marketdata/power-plant-profile-imboulou-democratic-republic-of-the-congo/
13005	CONGO (republic of het Congo)	LIOUESSO	2020	19.9	5803.99	115499	Hydropower	Dammed	NA	NA	NA	NA	NA	8.8649e+06	8.8649e+06	63.5247	15.6781	1.09634	reservoir. Check whether this was constructed before 2020. OWS: 6.95 km2 https://tractebel-engie.com/en/references/liouesso-hydropower-project
13006	CONGO (republic of het Congo)	M'BOUNDI GAS PLANT	2020	1.956	2349	4594.64	NG	ICE	Gas-Engines	Dry cooling	Air	Natural Gas	NA	1488.66	1042.06	4488.97	11.8567	-4.77324	Small, surely combustion engine with NG
13007	CONGO (republic of het Congo)	MOUKOUKOULOU	2020	74	5803.99	429495	Hydropower	ROR	NA	NA	NA	NA	NA	67188.2	67188.2	816.041	13.7636	-3.89556	ROR (waterfall). OWS: 71806 m2 https://www.hydroreview.com/world-regions/africa/congo-republic-restores-74-mw-moukoukoulou/#gref
13008	CONGO (republic of het Congo)	COTE MATEVE (pointe noire SNE)	2027	516	516	266256	NG	Brayton	Gas Turbine	No cooling	NA	Natural Gas	NA	428353	342682	161085	11.8665	-4.76924	https://www.gem.wiki/Centrale_%C3%89lectrique_du_Congo_(CEC)_power_station
13010	CONGO (republic of het Congo)	EXTRA Solar PV	x	625	1378	861250	Sun	PV	Land	No cooling	NA	Flat	Am - Tropical Monsoon	12062.7	8443.88	48230			Assumed to be likely placed in a place with large solar resource for the country - Field
13011	CONGO (republic of het Congo)	EXTRA Wind	x	10	2318	23180	Wind	Wind turbine	Onshore	No cooling	NA	NA	NA	0.0030711	0.0030711	17.1532			Considered Onshore and similar to existing
13012	CONGO (republic of het Congo)	EXTRA Waste Heat	x	12	2882	34584	Waste Heat	Rankine	Steam Turbine	Wet Tower	Freshwater	HFO	BWh - Desert Hot	157098	144006	29050.6			Assumed similar conditions as power plants in neighborgh countries
14001	CONGO DEM REP	AKPERIKASENDE	2020	0.071	3626.7	257.496	Hydropower	ROR	NA	NA	NA	NA	NA	0	0	0.489242	26.7579	2.98459	ROR
14002	CONGO DEM REP	AMBARAU (KIBALI GOLD MINES)	2020	11	3626.7	39893.7	Hydropower	ROR	NA	NA	NA	NA	NA	37756.7	37756.7	75.798	29.5828	-3.08453	ROR
14003	CONGO DEM REP	AMBWE	2020	1.6	3626.7	5802.72	Hydropower	ROR	NA	NA	NA	NA	NA	46949.1	46949.1	11.0252	26.2895	-2.71493	ROR
14004	CONGO DEM REP	AZAMBI (KIBALI GOLD MINES)	2020	11	3626.7	39893.7	Hydropower	ROR	NA	NA	NA	NA	NA	80763	80763	75.798	29.5828	-3.08453	ROR
14005	CONGO DEM REP	BASANKUSU	2020	0.4	315	126	Oil	ICE	Diesel-Engines	Dry cooling	Air	Diesel	NA	40.824	28.5768	105.84	19.8008	1.21744	By the size and fuel, it must be a small MCI generator
14006	CONGO DEM REP	BIBANGA	2020	0.063	3626.7	228.482	Hydropower	ROR	NA	NA	NA	NA	NA	0	0	0.434116	23.9333	-6.25	ROR
14007	CONGO DEM REP	BOKENDA	2020	0.2	315	63	Oil	ICE	Diesel-Engines	Dry cooling	Air	Diesel	NA	20.412	14.2884	52.92	19.1971	2.29137	By the size and fuel, it must be a small MCI generator
14008	CONGO DEM REP	BRAKASAI-KANANGA	2020	0.2	315	63	Oil	ICE	Diesel-Engines	Dry cooling	Air	Diesel	NA	20.412	14.2884	52.92	22.4178	-5.89583	By the size and fuel, it must be a small MCI generator
14009	CONGO DEM REP	BUMBA	2020	1.2	315	378	Oil	ICE	Diesel-Engines	Dry cooling	Air	Diesel	NA	122.472	85.7303	317.52	22.476	2.211	This is not Bumba, but the province Bimba
14010	CONGO DEM REP	BUTA	2020	0.2	315	63	Oil	ICE	Diesel-Engines	Dry cooling	Air	Diesel	NA	20.412	14.2884	52.92	29.0845	4.15317	By the size and fuel, it must be a small MCI generator
14011	CONGO DEM REP	DRODRO	2020	0.092	3626.7	333.656	Hydropower	ROR	NA	NA	NA	NA	NA	0	0	0.633947	30.9833	2.3	ROR
14012	CONGO DEM REP	FRANZ AHN BUKAVU	2020	0.058	3626.7	210.349	Hydropower	ROR	NA	NA	NA	NA	NA	0	0	0.399662	28.8608	-2.50833	ROR
14013	CONGO DEM REP	HAUT KATANGA	2020	4	315	1260	Oil	ICE	Diesel-Engines	Dry cooling	Air	Diesel	NA	408.24	285.768	1058.4	27.4908	-11.5202	No location found. Very likely a small group of diesel engines for backup of the region
14014	CONGO DEM REP	IFWANZONDO	2020	0.132	3626.7	478.724	Hydropower	ROR	NA	NA	NA	NA	NA	0	0	0.909576	19.5895	-4.96261	ROR
14015	CONGO DEM REP	ILEBO	2020	1.4	315	441	Oil	ICE	Diesel-Engines	Dry cooling	Air	Diesel	NA	142.884	100.019	370.44	20.5785	-4.32284	Diesel generator in the fuel storage facility
14016	CONGO DEM REP	INDUFOR PLANT	2020	0.4	315	126	Oil	ICE	Diesel-Engines	Dry cooling	Air	Diesel	NA	40.824	28.5768	105.84	27.514	-11.6782	By the size and fuel, it must be a small MCI generator
14017	CONGO DEM REP	INGA-I	2020	172	3626.7	623792	Hydropower	Dammed	NA	NA	NA	NA	NA	2.61965e+06	2.61965e+06	343.086	13.6218	-5.5162	ROR
14018	CONGO DEM REP	INGA-II	2020	830	3626.7	3010161	Hydropower	Dammed	NA	NA	NA	NA	NA	90531.6	90531.6	1655.59	13.621	-5.5279	ROR
14019	CONGO DEM REP	ISIRO	2020	0.6	315	189	Oil	ICE	Diesel-Engines	Dry cooling	Air	Diesel	NA	61.236	42.8652	158.76	28.3193	1.65129	By the size and fuel, it must be a small MCI generator
14020	CONGO DEM REP	ISIRO HAUT	2020	0.8	315	252	Oil	ICE	Diesel-Engines	Dry cooling	Air	Diesel	NA	81.6479	57.1536	211.68	28.3193	1.65129	By the size and fuel, it must be a small MCI generator
14021	CONGO DEM REP	KABOLO	2020	0.4	315	126	Oil	ICE	Diesel-Engines	Dry cooling	Air	Diesel	NA	40.824	28.5768	105.84	29.0436	-5.11861	By the size and fuel, it must be a small MCI generator
14022	CONGO DEM REP	KAKOBOLA	2020	10.5	3626.7	38080.3	Hydropower	Dammed	NA	NA	NA	NA	NA	2.63278e+06	2.63278e+06	20.9442	19.301	-5.74422	Reservoir
14023	CONGO DEM REP	KALIMA	2020	6.9	3626.7	25024.2	Hydropower	ROR	NA	NA	NA	NA	NA	11737.3	11737.3	47.546	26.2895	-2.71493	ROR
14024	CONGO DEM REP	KANANGA	2020	2.65	315	834.75	Oil	ICE	Diesel-Engines	Dry cooling	Air	Diesel	NA	270.459	189.321	701.19	22.4178	-5.89583	No location found. Very likely a small group of diesel engines for backup of the region
14025	CONGO DEM REP	KARAWA/ZULU FALLS	2020	0.284	3626.7	1029.98	Hydropower	ROR	NA	NA	NA	NA	NA	0	0	1.95697	20.2963	3.32167	ROR
14026	CONGO DEM REP	KASENGA	2020	0.2	315	63	Oil	ICE	Diesel-Engines	Dry cooling	Air	Diesel	NA	20.412	14.2884	52.92	26.7575	-10.6292	By the size and fuel, it must be a small MCI generator
14027	CONGO DEM REP	KASIWA	2020	0.15	3626.7	544.005	Hydropower	ROR	NA	NA	NA	NA	NA	0	0	1.03361	27.0167	-7.15	ROR
14028	CONGO DEM REP	KATANDA PLANT	2020	0.6	315	189	Oil	ICE	Diesel-Engines	Dry cooling	Air	Diesel	NA	61.236	42.8652	158.76	23.9031	-6.32991	By the size and fuel, it must be a small MCI generator
14029	CONGO DEM REP	KIKWIT	2020	0.068	3626.7	246.616	Hydropower	ROR	NA	NA	NA	NA	NA	0	0	0.46857	18.8162	-5.04098	ROR
14030	CONGO DEM REP	KIKWIT (SNEL)	2020	0.6	315	189	Oil	ICE	Diesel-Engines	Dry cooling	Air	Diesel	NA	61.236	42.8652	158.76	18.8162	-5.04098	By the size and fuel, it must be a small MCI generator
14031	CONGO DEM REP	KINDU	2020	0.6	315	189	Oil	ICE	Diesel-Engines	Dry cooling	Air	Diesel	NA	61.236	42.8652	158.76	25.9231	-2.94922	By the size and fuel, it must be a small MCI generator
14032	CONGO DEM REP	KINKASI	2020	14.5	138	2001	NG	Brayton	Gas Turbine	No cooling	NA	Natural Gas	NA	3219.21	2575.37	1210.61	15.0925	-4.69528	No location found. https://www.gem.wiki/Kinkasi_power_station
14033	CONGO DEM REP	KINLAO REFINERY	2020	1.8	315	567	Oil	ICE	Diesel-Engines	Dry cooling	Air	Diesel	NA	183.708	128.595	476.28	12.4203	-5.96869	Diesel generators for the refinery Takes water from a river that 300 m further ends in the sea
14034	CONGO DEM REP	KINSENDA COPPER	2020	6.75	315	2126.25	Oil	ICE	Diesel-Engines	Dry cooling	Air	Diesel	NA	688.904	482.233	1786.05	25.7497	-10.7633	Diesel engines for the Copper mine
14035	CONGO DEM REP	KINSHASA (ENRA)	2020	0.6	315	189	Oil	ICE	Diesel-Engines	Dry cooling	Air	Diesel	NA	61.236	42.8652	158.76	15.3215	-4.32459	By the size and fuel, it must be a small MCI generator
14036	CONGO DEM REP	KINSHASA (SNEL)	2020	2.6	315	819	Oil	ICE	Diesel-Engines	Dry cooling	Air	Diesel	NA	265.356	185.749	687.96	15.3215	-4.32459	This is the airport, likely a diesel generator for the backup of this airport
14037	CONGO DEM REP	KISANGANI PLANT	2020	0.15	315	47.25	Oil	ICE	Diesel-Engines	Dry cooling	Air	Diesel	NA	15.309	10.7163	39.69	25.2	0.516667	By the size and fuel, it must be a small MCI generator
14038	CONGO DEM REP	KODA	2020	0.382	3626.7	1385.4	Hydropower	ROR	NA	NA	NA	NA	NA	0	0	2.63226	30.8833	2.08333	ROR
14039	CONGO DEM REP	KONGOLO	2020	0.2	315	63	Oil	ICE	Diesel-Engines	Dry cooling	Air	Diesel	NA	20.412	14.2884	52.92	27.4794	-11.6609	By the size and fuel, it must be a small MCI generator
14040	CONGO DEM REP	KONI	2020	26	3626.7	94294.2	Hydropower	ROR	NA	NA	NA	NA	NA	55713.3	55713.3	179.159	27.269	-10.719	ROR
14041	CONGO DEM REP	LEMERA HOSPITAL	2020	0.115	3626.7	417.07	Hydropower	ROR	NA	NA	NA	NA	NA	0	0	0.792434	28.98	-3.035	ROR
14042	CONGO DEM REP	LIBENGE (Libanga)	2020	1.35	315	425.25	Oil	ICE	Diesel-Engines	Dry cooling	Air	Diesel	NA	137.781	96.4466	357.21	18.6795	0.333681	Libenge (Libanga) is a town along the river. Diesel generator for their electricity
14043	CONGO DEM REP	LIOUESSO	2020	19.2	3626.7	69632.6	Hydropower	Dammed	NA	NA	NA	NA	NA	0	0	38.298	15.6917	1.05278	reservoir.https://en.wikipedia.org/wiki/Liouesso_Hydroelectric_Power_Station
14044	CONGO DEM REP	LISALA	2020	0.2	315	63	Oil	ICE	Diesel-Engines	Dry cooling	Air	Diesel	NA	20.412	14.2884	52.92	21.5167	2.15	By the size and fuel, it must be a small MCI generator
14045	CONGO DEM REP	LUBI RAPIDS	2020	0.436	3626.7	1581.24	Hydropower	ROR	NA	NA	NA	NA	NA	0	0	3.00436	23.4386	-5.29573	ROR
14046	CONGO DEM REP	LUBUDI	2020	1	3626.7	3626.7	Hydropower	ROR	NA	NA	NA	NA	NA	0	0	6.89073	25.9697	-9.95645	ROR
14047	CONGO DEM REP	LUBUMBASHI	2020	1.25	315	393.75	Oil	ICE	Diesel-Engines	Dry cooling	Air	Diesel	NA	127.575	89.3024	330.75	27.4794	-11.6609	Location of the zoo. Assumed Diesel generator due to its size and fuel.
14048	CONGO DEM REP	LUKULA	2020	0.2	315	63	Oil	ICE	Diesel-Engines	Dry cooling	Air	Diesel	NA	20.412	14.2884	52.92	15.1731	-4.51056	By the size and fuel, it must be a small MCI generator
14049	CONGO DEM REP	MBANDAKA	2020	2.65	315	834.75	Oil	ICE	Diesel-Engines	Dry cooling	Air	Diesel	NA	270.459	189.321	701.19	18.2667	0.0666667	No location found. Very likely a small group of diesel engines for backup of the region
14050	CONGO DEM REP	MBUJI MAYI	2020	0.8	315	252	Oil	ICE	Diesel-Engines	Dry cooling	Air	Diesel	NA	81.6479	57.1536	211.68	23.6	-6.15	By the size and fuel, it must be a small MCI generator
14051	CONGO DEM REP	MOANDA (SNEL)	2020	0.8	315	252	Oil	ICE	Diesel-Engines	Dry cooling	Air	Diesel	NA	81.6479	57.1536	211.68	12.4203	-5.96869	By the size and fuel, it must be a small MCI generator
14052	CONGO DEM REP	MOBAYI	2020	22	3626.7	79787.4	Hydropower	Dammed	NA	NA	NA	NA	NA	0	0	43.8831	21.18	4.3	Reservoir
14053	CONGO DEM REP	MOGA	2020	0.4	3626.7	1450.68	Hydropower	ROR	NA	NA	NA	NA	NA	0	0	2.75629	26.2895	-2.71493	ROR
14054	CONGO DEM REP	MONDO GIUSTO	2020	0.72	3626.7	2611.22	Hydropower	ROR	NA	NA	NA	NA	NA	0	0	4.96133	29.4528	0.499012	ROR
14055	CONGO DEM REP	MUSOSHI	2020	2	315	630	Oil	ICE	Diesel-Engines	Dry cooling	Air	Diesel	NA	204.12	142.884	529.2	27.6444	-12.2464	Location is near Zambia. PP not found, very small village. I assume is diesel engine
14056	CONGO DEM REP	MUTWANGA	2020	9.4	3626.7	34091	Hydropower	ROR	NA	NA	NA	NA	NA	949.341	949.341	64.7729	29.7484	0.337703	ROR
14057	CONGO DEM REP	MWADINGUSHA	2020	71	3626.7	257496	Hydropower	Dammed	NA	NA	NA	NA	NA	3.43853e+08	3.43853e+08	141.623	27.2447	-10.7452	Reservoir
14058	CONGO DEM REP	N'SEKE	2020	186.3	3626.7	675654	Hydropower	Dammed	NA	NA	NA	NA	NA	3.71936e+06	3.71936e+06	371.61	25.4277	-10.3253	ROR Worldbank: Installed 260, operational 186,3
14059	CONGO DEM REP	N'ZILO	2020	100	3626.7	362670	Hydropower	Dammed	NA	NA	NA	NA	NA	0	0	199.469	25.4667	-10.5	ROR
14060	CONGO DEM REP	N'ZORO	2020	1	3626.7	3626.7	Hydropower	ROR	NA	NA	NA	NA	NA	0	0	6.89073	29.5355	3.03716	ROR
14061	CONGO DEM REP	N'ZORO II (KIBALI GOLD MINES)	2020	22	3626.7	79787.4	Hydropower	ROR	NA	NA	NA	NA	NA	0	0	151.596	23.6	-6.15	ROR
14062	CONGO DEM REP	OSO	2020	0.171	3626.7	620.166	Hydropower	ROR	NA	NA	NA	NA	NA	0	0	1.17831	27.3667	-1.15	ROR
14063	CONGO DEM REP	RUTSHURU	2020	13.8	3626.7	50048.5	Hydropower	ROR	NA	NA	NA	NA	NA	49052.2	49052.2	95.0921	29.447	-1.18557	ROR
14064	CONGO DEM REP	RUZIZI-I	2020	13	3626.7	47147.1	Hydropower	Dammed	NA	NA	NA	NA	NA	289681	289681	25.9309	28.8752	-2.5092	Reservoir
14065	CONGO DEM REP	RUZIZI-II	2020	32	3626.7	116054	Hydropower	ROR	NA	NA	NA	NA	NA	692611	692611	220.503	28.8752	-2.5092	Reservoir
14066	CONGO DEM REP	SANGA	2020	11	3626.7	39893.7	Hydropower	ROR	NA	NA	NA	NA	NA	49031.9	49031.9	75.798	15.4308	-4.66833	ROR, expanded with 5.76 MW in 2017. https://www.openstreetmap.org/way/848901558
14067	CONGO DEM REP	TSHALA (LUBILANJI II)	2020	1.75	2652.7	4642.22	Hydropower	ROR	NA	NA	NA	NA	NA	0	0	8.82023	23.6	-6.15	Worldbank
14068	CONGO DEM REP	TSHELA	2020	0.4	315	126	Oil	ICE	Diesel-Engines	Dry cooling	Air	Diesel	NA	40.824	28.5768	105.84	12.9608	-5.00777	By the size and fuel, it must be a small MCI generator
14069	CONGO DEM REP	TSHIIKAPA	2020	0.78	3626.7	2828.83	Hydropower	ROR	NA	NA	NA	NA	NA	0	0	5.37477	20.8667	-6.5	ROR
14070	CONGO DEM REP	TSHOPO	2020	19.5	3626.7	70720.6	Hydropower	ROR	NA	NA	NA	NA	NA	0	0	134.369	25.19	0.53	ROR
14071	CONGO DEM REP	TUBI TUBIDI	2020	12	3626.7	43520.4	Hydropower	Dammed	NA	NA	NA	NA	NA	2.92578e+06	2.92578e+06	23.9362	25.6579	-7.37838	Near lake Boya
14072	CONGO DEM REP	UNIBRA KINSHASA	2020	0.2	315	63	Oil	ICE	Diesel-Engines	Dry cooling	Air	Diesel	NA	20.412	14.2884	52.92	15.3215	-4.32459	By the size and fuel, it must be a small MCI generator
14073	CONGO DEM REP	VIRUNGA RWENZORI	2020	0.4	3626.7	1450.68	Hydropower	ROR	NA	NA	NA	NA	NA	0	0	2.75629	29.7484	0.337703	ROR
14074	CONGO DEM REP	ZONGO TOWN	2020	0.1	315	31.5	Oil	ICE	Diesel-Engines	Dry cooling	Air	Diesel	NA	10.206	7.14419	26.46	18.5997	4.33975	By the size and fuel, it must be a small MCI generator
14075	CONGO DEM REP	ZONGO-I	2020	75	3626.7	272002	Hydropower	ROR	NA	NA	NA	NA	NA	189400	189400	516.805	14.9025	-4.78	ROR
14076	CONGO DEM REP	ZONGO-II	2020	150	3626.7	544005	Hydropower	ROR	NA	NA	NA	NA	NA	120168	120168	1033.61	13.9144	-5.23657	ROR
14077	CONGO DEM REP	KILIBA MILL	2021	10	198	1980	Biomass	Rankine	Steam Turbine	No cooling	NA	Sugarcane	NA	321.219	224.853	83.16	29.1652	-3.23229	sugar plant, was destroyed, but started again in 2021
14078	CONGO DEM REP	BUSANGA	2022	240	3626.7	870408	Hydropower	Dammed	NA	NA	NA	NA	NA	5.53204e+07	5.53204e+07	733.123	25.4125	-10.1285	Operational in 2022. Congo River cascade system. Reservoir. https://zoom-eco.net/a-la-une/rdc-infrastructures-le-barrage-de-busanga-construit-par-sicomines-enfin-operationnel/ Downstream of other dams in the congo river.
14079	CONGO DEM REP	KATENDE	2025	64	3626.7	232109	Hydropower	Dammed	NA	NA	NA	NA	NA	1.24824e+07	1.24824e+07	195.5	22.2702	6.2048	Reservoir
14080	CONGO DEM REP	RUZIZI III	2026	145	3626.7	525872	Hydropower	Dammed	NA	NA	NA	NA	NA	2.82804e+07	2.82804e+07	442.929	22.4	-6.31667	Reservoir
14081	CONGO DEM REP	TSHOPO	x	12.65	3626.7	45877.8	Hydropower	ROR	NA	NA	NA	NA	NA	2.46722e+06	2.46722e+06	38.6417			ROR
14082	CONGO DEM REP	SOMBWE	x	135	3626.7	489604	Hydropower	Dammed	NA	NA	NA	NA	NA	2.633e+07	2.633e+07	412.382			In river Lufira, province Mitwaba
14083	CONGO DEM REP	TSHIBASHI	x	2.67	3626.7	9683.29	Hydropower	ROR	NA	NA	NA	NA	NA	520750	520750	8.15599			River Mwangoma, province Demba
14084	CONGO DEM REP	KINKASI	x	250	138	34500	NG	Brayton	Gas Turbine	No cooling	NA	Natural Gas		55503.6	44402.9	20872.5	15.0925	-4.69528	http://en.zoom-eco.net/breaking-news/drc-perenco-plans-construction-of-250-megawatt-gas-plant/
14087	CONGO DEM REP	RUZIZI IV	x	287	3626.7	1.04086e+06	Hydropower	Dammed	NA	NA	NA	NA	NA	5.59757e+07	5.59757e+07	876.693	22.4	-6.31667	Reservoir
14088	CONGO DEM REP	KINKASI	x	225	138	31050	NG	Brayton	Gas Turbine	No cooling	NA	Natural Gas		49953.2	39962.6	18785.2	15.0925	-4.69528	New to build in Muanda near the sea, not in Kinkasi!
14089	CONGO DEM REP	PIANA MWANGA	x	54	3626.7	195842	Hydropower	ROR	NA	NA	NA	NA	NA	1.0532e+07	1.0532e+07	164.953	28.1667	-7.66667	For tin mine. First ROR out of operation. New planshttps://en.wikipedia.org/wiki/Piana%E2%80%93Mwanga_Hydroelectric_Power_Station
14090	CONGO DEM REP	TSHIBWE	x	4.6	3626.7	16682.8	Hydropower	ROR	NA	NA	NA	NA	NA	897172	897172	14.0515			for diamond mine
14091	CONGO DEM REP	EXTRA Solar PV	2030	14.2	1378	19567.6	Sun	PV	Land	No cooling	NA	Flat	Am - Tropical Monsoon	274.064	191.845	1095.79			Assumed to be likely placed in a place with large solar resource for the country - Field
14092	CONGO DEM REP	EXTRA Wind	2030	14.2	2318	32915.6	Wind	Wind turbine	Onshore	No cooling	NA	NA	NA	0.00436097	0.00436097	24.3575			Considered Onshore and similar to existing
14093	CONGO DEM REP	EXTRA Geothermal	2030	14.2	6747.4	95813.1	Geo	Geothermal	Steam Turbine	Dry cooling	Air	Binary - Dry cooled	NA	150258	105181	239.533			Assumed similar conditions as power plants in neighborgh countries
14094	CONGO DEM REP	EXTRA Hydropower	x	1221.8	3626.7	4.4311e+06	Hydropower	Dammed	NA	NA	NA	NA	NA	2.38297e+08	2.38297e+08	3732.21			Assumed large Reservoir Plants
15001	COTE D'IVOIRE	AYAMÉ 1	2020	30	2531.6	75948	Hydropower	Dammed	NA	NA	NA	NA	NA	897496	897496	41.7714	-5.3612	3.1012	Reservoir. https://fr.wikipedia.org/wiki/Liste_des_centrales_%C3%A9lectriques_en_C%C3%B4te_d%27Ivoire
15002	COTE D'IVOIRE	AYAMÉ 2	2020	22	2623.7	57721.4	Hydropower	Dammed	NA	NA	NA	NA	NA	705327	705327	31.7468	-5.3455	3.0932	Reservoir. https://fr.wikipedia.org/wiki/Liste_des_centrales_%C3%A9lectriques_en_C%C3%B4te_d%27Ivoire
15003	COTE D'IVOIRE	AZITO	2020	450	6685	3008250	NG	Combined	Combined Cycle (CC)	Dry cooling	Air	Natural Gas, HFO	NA	113875	79712.3	1.30859e+06	-4.07606	5.30157	Coast. Combined cycle. Air cooling, just the need to make up water. https://www.gem.wiki/Azito_power_plant
15004	COTE D'IVOIRE	BUYO	2020	165	2623.7	432910	Hydropower	Dammed	NA	NA	NA	NA	NA	1.25043e+08	1.25043e+08	238.101	-7.04497	6.24155	Reservoir
15005	COTE D'IVOIRE	FAYE/GRAH	2020	5	2531.6	12658	Hydropower	Dammed	NA	NA	NA	NA	NA	346060	346060	6.9619	-6.61667	4.73333	ROR
15006	COTE D'IVOIRE	KOSSOU	2020	176	2531.6	445562	Hydropower	Dammed	NA	NA	NA	NA	NA	197653158	197653158	245.059	-5.4727	7.0301	Reservoir
15007	COTE D'IVOIRE	SIR REFINERY	2020	48	6685	320880	NG	ICE	Gas-Engines	Dry cooling	Air	Natural Gas, HFO	NA	103965	72775.5	313500	-3.99226	5.25851	Group of movable diesel engines working at the site of the refinery
15008	COTE D'IVOIRE	SOUBRE	2020	275	2531.6	696190	Hydropower	Dammed	NA	NA	NA	NA	NA	1.04805e+07	1.04805e+07	382.905	-6.65591	5.80272	Reservoir
15009	COTE D'IVOIRE	SUCRIVOIRE PLANT	2020	7.5	333.33	2499.97	Biomass	Rankine	Steam Turbine	No cooling	NA	Sugarcane	NA	405.576	283.903	104.999	-5.54997	7.55053	Siemens Energy cogeneration SST-300 steam turbine. There is no wet tower. https://www.siemens-energy.com/africa/en/company/francophone-africa/sucrivoire.html
15010	COTE D'IVOIRE	TAABO	2020	210	2531.6	531636	Hydropower	Dammed	NA	NA	NA	NA	NA	1.31669e+07	1.31669e+07	292.4	-5.0833	6.2167	Reservoir
15011	COTE D'IVOIRE	VRIDI	2020	321	6738.3	2.16299e+06	NG	Combined	Combined Cycle (CC)	Dry cooling	Air	Natural Gas	NA	81878.2	57314.8	940903	-3.97972	5.25917	Brayton, air cooling. I assume is Natural Gas
15012	COTE D'IVOIRE	VRIDI AGGREKO	2020	200	351	70200	Oil	ICE	Diesel-Engines	Dry cooling	Air	HFO	NA	22744.8	15921.3	58968	-4.00675	5.25948	ICE engines https://www.aggreko.com/en-asia/case-studies/utilities/emergency-power-for-ivory-coast https://www.gem.wiki/Agrekko_Vridi_power_station
15013	COTE D'IVOIRE	VRIDI CIPREL	2020	111	6685	742035	NG	Brayton	Gas Turbine	No cooling	NA	Natural Gas, HFO	NA	1.19379e+06	955029	448931	-4.00971	5.26156	Ciprel Power plant. Unit GT8 is only Gas turbine. https://www.gem.wiki/Ciprel_power_station
15014	COTE D'IVOIRE	VRIDI CIPREL	2020	225	6685	1504125	NG	Combined	Combined Cycle (CC)	Dry cooling	Air	Natural Gas, HFO	NA	56937.3	39856.1	654294	-4.02806	5.34111	Ciprel Power plant. Units GT9 and GT10 are combined cycles with dry cooling. https://www.gem.wiki/Ciprel_power_station
15015	COTE D'IVOIRE	AZITO	2023	180	6685	1203300	NG	Combined	Combined Cycle (CC)	Dry cooling	Air	Natural Gas, HFO	NA	45549.9	31884.9	523436	-4.03333	5.31667	Coast. Combined cycle
15016	COTE D'IVOIRE	KARPOWERSHIP	x	100	6685	668500	NG	ICE	Gas-Engines	Dry cooling	Air	Natural Gas, HFO	NA	216594	151616	653124			Floating plant. Likely a group of combustion engines. Assumed this.
15017	COTE D'IVOIRE	SONGON	x	372	6685	2486820	NG	Combined	Combined Cycle (CC)	Dry cooling	Air	Natural Gas, HFO	NA	94136.4	65895.5	1.08177e+06	-4.00826	5.35995	initial difficulties among builders. Near coast. Assumed combined power plant
15018	COTE D'IVOIRE	SINGROBO	x	44	2531.6	111390	Hydropower	Dammed	NA	NA	NA	NA	NA	1.72227e+07	1.72227e+07	61.2647	-5.28934	6.82762	Reservoir
15019	COTE D'IVOIRE	EXTRA Hydropower	2030	647	2531.6	1.63795e+06	Hydropower	Dammed	NA	NA	NA	NA	NA	2.53253e+08	2.53253e+08	900.87			Assumed large Reservoir Plants
15020	COTE D'IVOIRE	EXTRA Solar PV	2030	900	1590.9	1431810	Sun	PV	Land	No cooling	NA	Flat	Aw - Tropical Savannah	140920	98643.8	97363.1			Assumed to be likely placed in a place with large solar resource for the country - Field
15021	COTE D'IVOIRE	EXTRA Biomass	2030	403.5	333.33	134499	Biomass	Rankine	Steam Turbine	No cooling	NA	Sugarcane	NA	21820	15274	5648.94			Assumed similar conditions as power plants in the country
17001	EGYPT	ABU KORKAS SUGAR	2020	6	4644.8	27868.8	Biomass	Rankine	Steam Turbine	No cooling	NA	Sugarcane	NA	4521.21	3164.85	1170.49	30.8384	27.9312	Along Nile, sugar plant. No need of cooling
17002	EGYPT	ABU MADI WORKS	2020	9	4951	44559	NG	ICE	Gas-Engines	Dry cooling	Air	Natural Gas	NA	14437.1	10106	43534.1	31.1754	31.3464	The location is near the estimated place for the Abu Madi gas and oil field, but there is no indication of a 9 MW power plant
17003	EGYPT	ABU QIR	2020	911	4951	4510361	NG	Rankine	Steam Turbine	Once through	Saline	Natural Gas, HFO	NA	170736	113661	2.93173e+06	30.1403	31.2692	Once through. Coast. Steam turbines from 2012 and 13. https://www.power-technology.com/marketdata/new-abu-qir-power-plant-egypt/ https://www.gem.wiki/Abu_Qir_power_plant
17004	EGYPT	ABU QIR QALAA	2020	1300	4951	6436300	NG	Rankine	Steam Turbine	Once through	Saline	Natural Gas, HFO	NA	243640	162195	4183595	30.1449	31.2687	Rankine. Coast. https://www.gem.wiki/New_Abu_Qir_power_plant
17005	EGYPT	ABU QIR WORKS	2020	1300	4386	5701800	Oil	Rankine	Steam Turbine	Once through	Saline	Natural Gas	NA	925014	615794	4789512	30.1421	31.2694	Coast. Steam turbines from 2012 and 2013. https://www.gem.wiki/New_Abu_Qir_power_plant
17006	EGYPT	ABU RAWASH WWTP	2020	3.564	4386	15631.7	Oil	ICE	Diesel-Engines	Dry cooling	Air	Diesel	NA	5064.67	3545.27	13130.6	31.0765	30.0628	Group of diesel engines for the Waste water treatment plant
17007	EGYPT	ABU RUDEIS FIELD	2020	31.5	4951	155956	NG	Brayton	Gas Turbine	No cooling	NA	Natural Gas, HFO	NA	250903	200722	94353.7	33.1875	28.9036	Two small units near the suez oil company
17008	EGYPT	ABU RUDEIS FIELD	2020	10.5	4386	46053	Oil	ICE	Diesel-Engines	Dry cooling	Air	Diesel	NA	14921.2	10444.8	38684.5	33.1823	28.9605	Counterparts of the gas turbines of the rudeis field, but running with diesel
17009	EGYPT	ABU SIMBEL WWTP	2020	0.39	4386	1710.54	Oil	ICE	Diesel-Engines	Dry cooling	Air	Diesel	NA	554.215	387.95	1436.85	33.7061	27.3166	By the size and fuel, it must be a small MCI generator
17010	EGYPT	ABU SIMBUL	2020	1.8	4386	7894.8	Oil	ICE	Diesel-Engines	Dry cooling	Air	Diesel	NA	2557.91	1790.54	6631.63	31.6162	22.3457	By its size and fuel I assume it is an ICE with diesel
17011	EGYPT	ABU SULTAN	2020	600	4951	2970600	NG	Rankine	Steam Turbine	Once through	Saline	Natural Gas	NA	112449	74859.1	1930890	32.3085	30.4021	Coast. https://www.gem.wiki/Abu_Sultan_power_plant
17012	EGYPT	AGIBA RAML	2020	2.4	4951	11882.4	NG	ICE	Gas-Engines	Dry cooling	Air	Natural Gas	NA	3849.89	2694.93	11609.1	27.8335	30.0223	ICE with natural gas in the RAML field
17013	EGYPT	AHRAM FACTORY	2020	8.4	4386	36842.4	Oil	ICE	Diesel-Engines	Dry cooling	Air	Diesel	NA	11936.9	8355.85	30947.6	31.2505	30.1251	Due to its size and fuel it must be a group of mobile combustion engines with diesel
17014	EGYPT	AIN SOKHNA	2020	1300	4951	6436300	NG	Rankine	Steam Turbine	Once through	Saline	Natural Gas, HFO	NA	243640	162195	4183595	32.3546	29.6211	Super critical thermal power. Two Rankine units with Once trough cooling. Coast next to the suez canal. https://www.gem.wiki/Ain_Sokhna_power_plant
17015	EGYPT	AL SINDIAN MILL	2020	14.3	4951	70799.3	NG	ICE	Gas-Engines	Dry cooling	Air	Natural Gas	NA	22939	16057.3	69170.9	30.8829	29.9428	ICE engines for the paper mill.
17016	EGYPT	AL-ARISH (Mahata - Steam)	2020	66	4386	289476	Oil	Rankine	Steam Turbine	Once through	Saline	HFO	NA	46962.3	31263.4	243160	33.6827	31.1157	Rankine, once through. Coast
17017	EGYPT	ALEXANDRIA FLOOD	2020	2.5	4386	10965	Oil	ICE	Diesel-Engines	Dry cooling	Air	Diesel	NA	3552.66	2486.86	9210.6	29.9	31.2	By its size and fuel I assume it is an ICE with diesel
17018	EGYPT	ALEXANDRIA I&S	2020	4	4386	17544	Oil	ICE	Diesel-Engines	Dry cooling	Air	Diesel	NA	5684.25	3978.98	14737	29.9	31.2	Due to its size and fuel it must be a group of mobile combustion engines with diesel
17019	EGYPT	ALEXANDRIA WATER WORKS	2020	5.6	4386	24561.6	Oil	ICE	Diesel-Engines	Dry cooling	Air	Diesel	NA	7957.95	5570.57	20631.7	29.9212	31.2019	Due to its size and fuel it must be a group of mobile combustion engines with diesel
17020	EGYPT	APR ETHYDCO	2020	150	4951	742650	NG	Brayton	Gas Turbine	No cooling	NA	Natural Gas, HFO	NA	1.19478e+06	955820	449303	29.8351	31.0179	Near the etylene plant. Three units of gas turbines. https://www.gem.wiki/Ethydco_power_station
17021	EGYPT	ARAB STEEL WORKS	2020	50	4386	219300	Oil	ICE	Diesel-Engines	Dry cooling	Air	Diesel	NA	71053.1	49737.2	184212	31.25	30.05	Diesel generators for the arabian steel plant
17022	EGYPT	ASWAN	2020	592	4751.3	2.81277e+06	Hydropower	Dammed	NA	NA	NA	NA	NA	1.51356e+06	1.51356e+06	1547.02	32.8989	24.0875	reservoir
17023	EGYPT	ASWAN HIGH DAM	2020	2100	4751.3	9977730	Hydropower	Dammed	NA	NA	NA	NA	NA	1.86635e+08	1.86635e+08	5487.75	32.8989	24.0875	reservoir
17024	EGYPT	ASYUT (Walidia)	2020	600	4951	2970600	NG	Rankine	Steam Turbine	Once through	Freshwater	Natural Gas, HFO, Diesel	BWh - Desert Hot	3.93573e+08	2.13654e+06	1930890	31.1833	27.1833	Two steam turbine units operational before 2020. Once through with water from the Nile. It indicates that its main fuel is NG, but it can use Diesel. https://www.gem.wiki/Walidia_power_station https://www.power-technology.com/data-insights/power-plant-profile-assiut-walidia-thermal-power-station-egypt/?cf-view The other Walidia power plant (3499 and 3500) has been defined that started in 2021 htt…
17025	EGYPT	ASYUT REFINERY	2020	9	4386	39474	Oil	ICE	Diesel-Engines	Dry cooling	Air	HFO	NA	12789.6	8952.7	33158.2	30.9923	27.1964	Part of the refinery
17026	EGYPT	ASYUT WORKS	2020	4.835	4386	21206.3	Oil	ICE	Diesel-Engines	Dry cooling	Air	HFO	NA	6870.84	4809.59	17813.3	31.1837	27.181	Considering its close to the refinery, it must be HFO
17027	EGYPT	ATAKA	2020	640	4951	3168640	NG	Brayton	Gas Turbine	No cooling	NA	Natural Gas, HFO	NA	5.09771e+06	4.07817e+06	1.91703e+06	32.4723	29.9362	Four units of Gas turbines. https://www.gem.wiki/Ataka_power_plant
17028	EGYPT	AYOUN MOUSSA (Oyoun Moussa)	2020	640	4951	3168640	NG	Rankine	Steam Turbine	Once through	Saline	Natural Gas, HFO, Diesel	NA	119946	79849.7	2059616	32.5949	29.9118	Steam turbine,. Coast. https://www.gem.wiki/Oyoun_Mousa_Gas_power_plant
17029	EGYPT	BALAKS WWTP	2020	14.9	4386	65351.4	Oil	ICE	Diesel-Engines	Dry cooling	Air	Diesel	NA	21173.8	14821.7	54895.2	31.2167	30.0333	A group of diesel engines for the Waste water treatment plant. Near Nile
17030	EGYPT	BANHA	2020	750	4951	3713250	NG	Combined	Combined Cycle (CC)	Once through	Freshwater	Natural Gas, HFO	BWh - Desert Hot	2.81124e+08	1.54618e+06	1.61526e+06	31.2234	30.4974	Two units of Combined cycle. Once through with water from a Canal from Nile. https://www.gem.wiki/Banha_power_plant
17031	EGYPT	BENBAN BEA	2020	1650	1538	2537700	Sun	PV	land	No cooling	NA	Flat	BWh - Desert Hot	249762	174834	172564	32.7225	24.4324	Desert. https://en.wikipedia.org/wiki/Benban_Solar_Park
17032	EGYPT	BENI SUEF	2020	4800	4951	23764800	NG	Combined	Combined Cycle (CC)	Wet Tower	Freshwater	Natural Gas	BWh - Desert Hot	6.83693e+07	2.42891e+07	10337688	31.0064	28.9208	Combined cycle. Water from Nile. https://www.gem.wiki/Beni_Suef_power_plant
17033	EGYPT	BORG EL ARAB PLANT (Ahraba)	2020	6.6	4951	32676.6	NG	ICE	Gas-Engines	Dry cooling	Air	Natural Gas	NA	10587.2	7411.05	31925	29.6155	30.8702	Rack of cooling fans. The description of the satellite indicates 6 units of gas engines
17034	EGYPT	CAIRO 6 OCTOBER	2020	600	4951	2970600	NG	Brayton	Gas Turbine	No cooling	NA	Natural Gas, Diesel	NA	4.7791e+06	3.82328e+06	1797213	31.0456	30.054	Four units of gas turbines. Near Nile. https://www.gem.wiki/6_October_power_plant
17035	EGYPT	CAIRO 6 OCTOBER	2020	919	4951	4549969	NG	Combined	Combined Cycle (CC)	Dry cooling	Air	Natural Gas, Diesel	NA	172235	120565	1.97924e+06	31.0456	30.054	Four units of combined cycle with one large dry cooling tower (919MW from 2019). https://www.gem.wiki/6_October_power_plant
17036	EGYPT	CAIRO ADMIN CITY (New Capital)	2020	4800	4951	23764800	NG	Combined	Combined Cycle (CC)	Dry cooling	Air	Natural Gas	NA	899596	629717	10337688	31.7533	29.9094	Four sets of two units of combined cycle. Air cooling, four units. https://www.gem.wiki/New_Capital_power_station https://www.presidency.eg/en/%D8%A7%D9%84%D9%85%D8%B4%D8%A7%D8%B1%D9%8A%D8%B9-%D8%A7%D9%84%D9%82%D9%88%D9%85%D9%8A%D8%A9/%D9%85%D8%AD%D8%B7%D8%A9-%D9%83%D9%87%D8%B1%D8%A8%D8%A7%D8%A1-%D8%A7%D9%84%D8%B9%D8%A7%D8%B5%D9%85%D8%A9-%D8%A7%D9%84%D8%A5%D8%AF%D8%A7%D8%B1%D9%8A%D8%A9-%D8%A7%D9%…
17037	EGYPT	CAIRO INTL AIRPORT	2020	2.4	4386	10526.4	Oil	ICE	Diesel-Engines	Dry cooling	Air	Diesel	NA	3410.55	2387.39	8842.18	31.3792	30.1088	Backup generators for the Airport
17038	EGYPT	CAIRO NORTH	2020	1500	4951	7426500	NG	Combined	Combined Cycle (CC)	Once through	Freshwater	Natural Gas, HFO	BWh - Desert Hot	5.62247e+08	3.09236e+06	3.23053e+06	31.2674	30.1095	Two sets of two units of combined cycle. Once through with water from the Nile. https://www.gem.wiki/Cairo_North_power_plant
17039	EGYPT	CAIRO SOUTH	2020	165	4951	816915	NG	Combined	Combined Cycle (CC)	Once through	Freshwater	Natural Gas, HFO	BWh - Desert Hot	6.18472e+07	340160	355358	31.25	30.05	Part of the Cairo South Complex. One unit of combined cycle. Coast. Out of operation in 2021 and 2022. https://www.gem.wiki/Cairo_South_power_plant
17040	EGYPT	CAIRO SOUTH	2020	330	4951	1633830	NG	Brayton	Gas Turbine	No cooling	NA	Natural Gas, HFO	NA	2.62851e+06	2.1028e+06	988467	31.25	30.05	Part of the Cairo South Complex. Two units of Gas turbines. Coast. Out of operation in 2021 and 2022. https://www.gem.wiki/Cairo_South_power_plant
17041	EGYPT	CAIRO WEST (Cairo West Extension)	2020	1360	4951	6733360	NG	Rankine	Steam Turbine	Once through	Freshwater	Natural Gas, HFO, Diesel	BWh - Desert Hot	8.92099e+08	4.84282e+06	4376684	31.1666	30.1384	Four units of combined cycle. Once through cooling. Water through canal from Nile. One unit included since 2021 (not counted here). https://www.gem.wiki/Cairo_West_Extension_power_plant
17042	EGYPT	CAIRO WWTP	2020	12.8	4386	56140.8	Oil	ICE	Diesel-Engines	Dry cooling	Air	Diesel	NA	18189.6	12732.7	47158.3	31.18	30.0339	Waste water treatment plant. Near Nile
17043	EGYPT	DAHAB	2020	10	4386	43860	Oil	ICE	Diesel-Engines	Dry cooling	Air	Diesel	NA	14210.6	9947.44	36842.4	34.5134	28.501	Diesel engines, likely for the desalination plant
17044	EGYPT	DAMANHOUR	2020	158	4951	782258	NG	Combined	Combined Cycle (CC)	Once through	Freshwater	Natural Gas, HFO	BWh - Desert Hot	5.92234e+07	325729	340282	30.4304	31.0859	Combined cycle. Canal to Nile. https://www.gem.wiki/Damanhour_power_plant
17045	EGYPT	DAMIETTA	2020	1500	4951	7426500	NG	Combined	Combined Cycle (CC)	Once through	Freshwater	Natural Gas, HFO	BWh - Desert Hot	5.62247e+08	3.09236e+06	3.23053e+06	31.7237	31.3812	Three sets of two Combined cycle units with once through cooling. Water from the Damietta Branch (Nile). https://www.gem.wiki/Damietta_power_plant
17046	EGYPT	DAMIETTA TERMINAL	2020	124.85	4951	618132	NG	Brayton	Gas Turbine	No cooling	NA	Natural Gas, HFO	NA	994451	795561	373970	31.7451	31.4693	Five gas turbine units in the LNG terminal
17047	EGYPT	DESHNA (QUS) FACTORY	2020	20.3	4386	89035.8	Oil	ICE	Diesel-Engines	Dry cooling	Air	Diesel	NA	28847.6	20193.3	74790.1	32.7446	25.9146	Group of diesel generators nside the factory
17048	EGYPT	DISOUQ GAS PLANT	2020	4	4386	17544	Oil	ICE	Diesel-Engines	Dry cooling	Air	Diesel	NA	5684.25	3978.98	14737	31.0422	31.3078	Oil and gas field. Diesel generators
17049	EGYPT	ECC CEMENT PLANT	2020	1.82	4386	7982.52	Oil	ICE	Diesel-Engines	Dry cooling	Air	Diesel	NA	2586.33	1810.43	6705.32	32.3167	29.6002	Diesel generator for the cement plant
17050	EGYPT	EDFU SUGAR PLANT	2020	12.6	4644.8	58524.5	Biomass	Rankine	Steam Turbine	No cooling	NA	Sugarcane	NA	9494.54	6646.18	2458.03	32.8772	24.9792	Along Nile, sugar plant. No need of cooling
17051	EGYPT	EL AYAT WWTP	2020	0.805	4386	3530.73	Oil	ICE	Diesel-Engines	Dry cooling	Air	Diesel	NA	1143.96	800.769	2965.81	31.2131	30.0449	By the size and fuel, it must be a small MCI generator
17052	EGYPT	EL FIKRYA WWTP	2020	0.675	4386	2960.55	Oil	ICE	Diesel-Engines	Dry cooling	Air	Diesel	NA	959.217	671.452	2486.86	30.819	27.9339	By the size and fuel, it must be a small MCI generator
17053	EGYPT	EL KHARGA	2020	7.2	4386	31579.2	Oil	ICE	Diesel-Engines	Dry cooling	Air	Diesel	NA	10231.7	7162.16	26526.5	30.5234	25.4552	Diesel engines outside of the city
17054	EGYPT	EL QARA FIIELD	2020	9	4951	44559	NG	ICE	Gas-Engines	Dry cooling	Air	Natural Gas	NA	14437.1	10106	43534.1	30.8347	31.2076	El Qara is a location where there are fossil fuels, but also very developed for agriculture. Likely is a group of diesel engines working with natural gas Location is Alexandria
17055	EGYPT	EL SADAT PAPER	2020	8.22	4951	40697.2	NG	ICE	Gas-Engines	Dry cooling	Air	Natural Gas	NA	13185.9	9230.12	39761.2	30.5308	30.3588	Likely a group of diesel engines for the factory
17056	EGYPT	EL TOR	2020	5	4386	21930	Oil	ICE	Diesel-Engines	Dry cooling	Air	Diesel	NA	7105.31	4973.72	18421.2	33.6189	28.2538	Group of diesel engines in three buildings
17057	EGYPT	EL-AMERIYA REFINERY	2020	105	4951	519855	NG	Combined	Combined Cycle (CC)	Wet Tower	Freshwater	Natural Gas	BWh - Desert Hot	1.49558e+06	531324	226137	29.8495	31.0021	Combined cycle, once through cooling, near canal. https://www.gem.wiki/El_Ameriya_Refinery_power_station
17058	EGYPT	EL-AMERYA FTZ (midelec)	2020	105	4951	519855	NG	Brayton	Gas Turbine	No cooling	NA	Natural Gas, HFO	NA	836343	669074	314512	29.9	31.2	Three brayton units
17059	EGYPT	EL-ATF	2020	750	4951	3713250	NG	Combined	Combined Cycle (CC)	Once through	Freshwater	Natural Gas, HFO	BWh - Desert Hot	2.81124e+08	1.54618e+06	1.61526e+06	30.5291	31.1851	Combined Cycle, Gas turbine + heat recovery. Once throug cooling from water from the Nile. https://www.gem.wiki/El-Atf_power_plant
17060	EGYPT	EL-KOUSIR	2020	1.8	4386	7894.8	Oil	ICE	Diesel-Engines	Dry cooling	Air	Diesel	NA	2557.91	1790.54	6631.63	34.279	26.1088	By its size and fuel I assume it is an ICE with diesel
17061	EGYPT	EL-KUREIMAT	2020	1254	4951	6208554	NG	Rankine	Steam Turbine	Once through	Freshwater	Natural Gas, HFO	BWh - Desert Hot	8.22568e+08	4.46537e+06	4.03556e+06	31.2232	29.2721	Once through cooling. Water from Nile. Combined cycle. https://www.gem.wiki/Kuriemat_power_station
17062	EGYPT	EL-KUREIMAT	2020	1500	4951	7426500	NG	Combined	Combined Cycle (CC)	Once through	Freshwater	Natural Gas	BWh - Desert Hot	5.62247e+08	3.09236e+06	3.23053e+06	31.2232	29.2721	Once through cooling. Water from Nile. Combined cycle. https://www.gem.wiki/Kuriemat_power_station
17063	EGYPT	EL-KUREIMAT ISCC	2020	130	4951	643630	NG	Combined	Combined Cycle (CC)	Wet Tower	Freshwater	Natural Gas	BWh - Desert Hot	1.85167e+06	657829	279979	31.2486	29.2773	Combined with solar parabolic through. Total is 150 MW. https://www.gem.wiki/Kuriemat_ISCC_power_plant
17064	EGYPT	EL-KUREIMAT ISCC	2020	20	1538	30760	Sun	CSP	PT	Wet Tower	Freshwater	NA	BWh - Desert Hot	316049	221235	307.6	31.2486	29.2773	Solar parabolic through. Combined with gas plant. Total is 150 MW. Near Nile. Cooling tower
17065	EGYPT	EL-MAHMOUDIA	2020	336	4951	1663536	NG	Brayton	Gas Turbine	No cooling	NA	Natural Gas, HFO	NA	2.6763e+06	2.14104e+06	1.00644e+06	30.5293	31.1744	Two gas turbines next to a canal from the nile. https://www.gem.wiki/New_Mahmoudia_Gas_power_plant
17066	EGYPT	EL-NUBARIA	2020	2250	4951	11139750	NG	Combined	Combined Cycle (CC)	Once through	Freshwater	Natural Gas, HFO	BWh - Desert Hot	8.43371e+08	4.63854e+06	4.84579e+06	0.66712	30.6993	Combined cycle. Once through cooling. Water through canal from Nile. https://www.gem.wiki/Nubaria_power_plant
17067	EGYPT	EL-SALLOUM	2020	2.4	4386	10526.4	Oil	ICE	Diesel-Engines	Dry cooling	Air	Diesel	NA	3410.55	2387.39	8842.18	25.1541	31.5725	By its size and fuel I assume it is an ICE with diesel
17068	EGYPT	EL-SHABAB	2020	1500	4951	7426500	NG	Combined	Combined Cycle (CC)	Dry cooling	Air	Natural Gas, HFO	NA	281124	196787	3.23053e+06	31.9234	30.4653	Two sets of four units of combined cycle. Each set with a dry cooling tower. https://www.gem.wiki/El-Shabab_power_station
17069	EGYPT	EL-SIUF	2020	199.8	4951	989210	NG	Brayton	Gas Turbine	No cooling	NA	Natural Gas, HFO	NA	1.59144e+06	1.27315e+06	598472	29.7623	31.0277	Steam turbine. Once trough. Canal to Nile.
17070	EGYPT	EL-TEBBIN (Tibeen, Al-Tebbin)	2020	700	4951	3465700	NG	Rankine	Steam Turbine	Once through	Freshwater	Natural Gas, HFO	BWh - Desert Hot	4.59169e+08	2.49263e+06	2252705	31.2982	29.7755	Two large units of Steam turbine. Once through with water from the Nile. https://www.gem.wiki/El-Tebeen_power_plant
17071	EGYPT	ESNA	2020	85.68	4751.3	407091	Hydropower	Dammed	NA	NA	NA	NA	NA	0	0	223.9	32.65	25.6833	ROR
17072	EGYPT	FAIYUN	2020	0.8	4751.3	3801.04	Hydropower	ROR	NA	NA	NA	NA	NA	0	0	7.22198	30.8144	29.5389	ROR
17073	EGYPT	FAIYUN EMISAL	2020	1.8	4386	7894.8	Oil	ICE	Diesel-Engines	Dry cooling	Air	Diesel	NA	2557.91	1790.54	6631.63	30.7062	29.4503	Diesel generators near the EMISAL factory.
17074	EGYPT	GABAR EL ASFAR	2020	24	4386	105264	Oil	ICE	Diesel-Engines	Dry cooling	Air	Diesel	NA	34105.5	23873.9	88421.8	31.3887	30.1956	Group of diesel engines for the Waste water treatment plant
17075	EGYPT	GABEL EL-ZEIT (Gulf El-Zayt)	2020	580	41.9	24302	Wind	Wind turbine	Onshore	No cooling	NA	NA	NA	0.00321976	0.00321976	17.9835	33.1809	28.1236	Wind Farm formed by three phases (El-Zayt I - 240 MW, II - 220 MW, III - 120 MW). https://www.gem.wiki/Gulf_Of_Ziet_Wind_Complex
17076	EGYPT	GAMASA SOLAR	2020	1	1538	1538	Sun	PV	Land	No cooling	NA	Flat	BWh - Desert Hot	151.371	105.96	104.584	31.4779	31.4497	Desert. start 2017
17077	EGYPT	GIZA NORTH	2020	2250	4951	11139750	NG	Combined	Combined Cycle (CC)	Once through	Freshwater	Natural Gas, HFO	BWh - Desert Hot	8.43371e+08	4.63854e+06	4.84579e+06	30.9471	30.2483	Combined cycle. Once through cooling. Water through canal from Nile. https://www.gem.wiki/North_Giza_power_plant
17078	EGYPT	GIZA PLANT	2020	2250	4951	11139750	NG	Combined	Combined Cycle (CC)	Dry cooling	Air	Natural Gas, HFO	NA	421685	295180	4.84579e+06	31.0442	30.0579	Combined cycle. Next to 6 of october plant
17079	EGYPT	GUIRGA MILL	2020	10	4386	43860	Oil	Rankine	Steam Turbine	Once through	Freshwater	HFO	BWh - Desert Hot	8.30141e+06	49808.4	36842.4	31.8874	26.3533	Sugar plant. Once through. Near Nile
17080	EGYPT	HAWAMDIA FACTORY	2020	16	4644.8	74316.8	Biomass	Rankine	Steam Turbine	No cooling	NA	Sugarcane	NA	12056.6	8439.59	3121.31	31.25	29.9	Along Nile, sugar plant. No need of cooling
17081	EGYPT	HELWAN	2020	121	4386	530706	Oil	ICE	Diesel-Engines	Dry cooling	Air	Diesel	NA	171949	120364	445793	31.3333	29.85	Probably an old power plant that has been decomissioned as the newer and larger ones are introduced into the grid. I asume that they are diesel engines
17082	EGYPT	HELWAN SEMADCO	2020	3.2	4386	14035.2	Oil	ICE	Diesel-Engines	Dry cooling	Air	Diesel	NA	4547.4	3183.18	11789.6	31.3107	29.8255	Diesel engines for the Cement plant
17083	EGYPT	HURGHADA	2020	140.1	4951	693635	NG	Brayton	Gas Turbine	No cooling	NA	Natural Gas, HFO	NA	1.11592e+06	892736	419649	33.8178	27.1488	Six gas turbine units.
17084	EGYPT	HURGHADA WIND I	2020	262	41.9	10977.8	Wind	Wind turbine	Onshore	No cooling	NA	NA	NA	0.00145444	0.00145444	8.12357	33.8129	27.2574	Ready in 2019. https://www.power-technology.com/marketdata/power-plant-profile-hurghada-wind-farm-i-egypt/
17085	EGYPT	IDKU TERMINAL	2020	68	4951	336668	NG	Brayton	Gas Turbine	No cooling	NA	Natural Gas, HFO	NA	541631	433305	203684	30.3212	31.3508	Small brayton turbines for the LNG station in Idku
17086	EGYPT	ISMAILIA	2020	20	4386	87720	Oil	ICE	Diesel-Engines	Dry cooling	Air	Diesel	NA	28421.3	19894.9	73684.8	32.2625	30.5828	Probably it has moved since the introduction of larger plants nearby, or it is a group of diesel generators in the desalination plant
17087	EGYPT	KAFR EL ZAYAT WORKS	2020	8.085	4386	35460.8	Oil	ICE	Diesel-Engines	Dry cooling	Air	Diesel	NA	11489.3	8042.51	29787.1	30.8079	30.8305	Group of diesel engines in the factory Near Nile
17088	EGYPT	KARMOUZ	2020	23.05	4386	101097	Oil	ICE	Diesel-Engines	Dry cooling	Air	Diesel	NA	32755.5	22928.8	84921.7	29.9142	31.176	Diesel engines near the substation and transformation grid. Near salt lake with connection to sea
17089	EGYPT	KIRIAZI FACTORY	2020	12	4386	52632	Oil	ICE	Diesel-Engines	Dry cooling	Air	Diesel	NA	17052.8	11936.9	44210.9	31.4702	30.2713	Likely diesel engines for the industrial and factory complex
17090	EGYPT	LAKE BURULLUS	2020	4800	4951	23764800	NG	Combined	Combined Cycle (CC)	Wet Tower	Freshwater	Natural Gas	BWh - Desert Hot	6.83693e+07	2.42891e+07	10337688	30.8073	31.5303	Water from Lake Burullus. Four sets of two units, four cooling towers. https://www.gem.wiki/Burullus_power_plant
17091	EGYPT	LUXOR SOLAR	2020	2	1538	3076	Sun	PV	Land	No cooling	NA	Flat	BWh - Desert Hot	302.742	211.919	209.168	32.6396	25.6872	Desert. I assume its land by its size and location
17092	EGYPT	MAGHARA	2020	8.8	4386	38596.8	Oil	ICE	Diesel-Engines	Dry cooling	Air	Diesel	NA	12505.4	8753.75	32421.3	34.0233	30.8949	Coal mine. No water, desert. Air cooling?
17093	EGYPT	MARSA ALAM	2020	30	4386	131580	Oil	ICE	Diesel-Engines	Dry cooling	Air	Diesel	NA	42631.9	29842.3	110527	34.879	25.0676	By size and observed infrastructure, I assume is MCI with diesel
17094	EGYPT	MASDAR ABU MINQAR	2020	0.5	1538	769	Sun	PV	Land	No cooling	NA	Flat	BWh - Desert Hot	75.6855	52.9799	52.292	27.6514	26.4986	Desert.
17095	EGYPT	MASDAR ABU RAMAD	2020	2	1538	3076	Sun	PV	Land	No cooling	NA	Flat	BWh - Desert Hot	302.742	211.919	209.168	36.4088	22.4043	Desert. Located in Abu Ramad. PV panels Masdar
17096	EGYPT	MASDAR AL-FARAFRA	2020	5	1538	7690	Sun	PV	Land	No cooling	NA	Flat	BWh - Desert Hot	756.855	529.799	522.92	27.9632	27.0469	Desert. Also known as Masar Alam
17097	EGYPT	MASDAR DARB AL ARBAEEN	2020	0.5	1538	769	Sun	PV	Land	No cooling	NA	Flat	BWh - Desert Hot	75.6855	52.9799	52.292	30.1406	23.6021	Desert. I assume its land by its size and location
17098	EGYPT	MASDAR HALAYEB	2020	1	1538	1538	Sun	PV	Land	No cooling	NA	Flat	BWh - Desert Hot	151.371	105.96	104.584	36.6679	22.1747	Desert. PV panels Masdar
17099	EGYPT	MASDAR MARSA ALAM	2020	6	1538	9228	Sun	PV	Land	No cooling	NA	Flat	BWh - Desert Hot	908.226	635.758	627.504	34.8724	25.0623	Desert.
17100	EGYPT	MASDAR SHALATEEN	2020	5	1538	7690	Sun	PV	Land	No cooling	NA	Flat	BWh - Desert Hot	756.855	529.799	522.92	35.6125	23.1271	Desert.
17101	EGYPT	MASS FACTORY	2020	0.36	4386	1578.96	Oil	ICE	Diesel-Engines	Dry cooling	Air	Diesel	NA	511.583	358.108	1326.33	31.2497	30.0626	By the size and fuel, it must be a small MCI generator
17102	EGYPT	MATROUH (West Delta)	2020	60	4951	297060	NG	Rankine	Steam Turbine	Once through	Saline	Natural Gas, HFO	NA	11244.9	7485.91	193089	27.2042	31.3704	Coast. https://www.openstreetmap.org/way/509611910#map=15/31.3607/27.2208
17103	EGYPT	NAGA HAMMADI	2020	64	4751.3	304083	Hydropower	Dammed	NA	NA	NA	NA	NA	227601	227601	167.246	32.1694	26.1361	ROR
17104	EGYPT	NAGA HAMMADI SMELTER	2020	10	4951	49510	NG	Rankine	Steam Turbine	Wet Tower	Freshwater	Natural Gas	BWh - Desert Hot	226773	180856	32181.5	32.3358	25.9936	Rankine, groundwater fed cooling towers
17105	EGYPT	NEW ASYUT	2020	400	4386	1754400	Oil	Rankine	Steam Turbine	Once through	Freshwater	HFO	BWh - Desert Hot	3.32056e+08	1.99234e+06	1473696	31.2012	27.1756	Once through cooling with water from the Nile. https://www.pgesco.com/projects/new-assiut-power-plant-1000-mw-fast-track/
17106	EGYPT	NEW ASYUT BARRAGE	2020	32	4751.3	152042	Hydropower	Dammed	NA	NA	NA	NA	NA	1.73403e+06	1.73403e+06	83.6229	31.1859	27.1783	ROR
17107	EGYPT	NEW DAMIETTA PLANT	2020	1.35	4386	5921.1	Oil	ICE	Diesel-Engines	Dry cooling	Air	Diesel	NA	1918.43	1342.9	4973.72	31.8	31.4	By the size and fuel, it must be a small MCI generator
17108	EGYPT	NEW TALKHA (New combined)	2020	750	4951	3713250	NG	Combined	Combined Cycle (CC)	Once through	Freshwater	Natural Gas	BWh - Desert Hot	2.81124e+08	1.54618e+06	1.61526e+06	31.3956	31.0608	Combined cycle from 2010. Once trough with water from the Damietta Branch of the Nile. https://www.gem.wiki/New_Combined_Talkha_power_plant
17109	EGYPT	NUBARIA SUGAR PLANT	2020	16	4951	79216	NG	Brayton	Gas Turbine	No cooling	NA	Natural Gas, HFO	NA	127443	101954	47925.7	30.2291	30.6326	Brayton cycle to provide electricity to the sugarplant
17110	EGYPT	NUWEIBA DIESEL	2020	5	4386	21930	Oil	ICE	Diesel-Engines	Dry cooling	Air	Diesel	NA	7105.31	4973.72	18421.2	34.6709	29.0314	Group of diesel engines in two buildings
17111	EGYPT	PORT SAID	2020	682	4951	3376582	NG	Rankine	Steam Turbine	Once through	Saline	Natural Gas	NA	127818	85089.8	2.19478e+06	32.5202	31.0995	Steam turbine, once through, coast
17112	EGYPT	PORT SAID	2020	44	4386	192984	Oil	ICE	Diesel-Engines	Dry cooling	Air	HFO	NA	62526.8	43768.7	162107	32.3	31.2667	Coast. Because of size and fuel I assume this is a MCI
17113	EGYPT	PORT SAID EAST	2020	682	4951	3376582	NG	Rankine	Steam Turbine	Once through	Saline	Natural Gas, HFO	NA	127818	85089.8	2.19478e+06	32.5202	31.0995	Steam turbine. Coast. https://www.gem.wiki/Port_Said_East_power_plant
17114	EGYPT	QARUN FIELD	2020	20.4	4951	101000	NG	Brayton	Gas Turbine	No cooling	NA	Natural Gas, HFO	NA	162489	129992	61105.2	29.487	29.5396	Gas field managed by the Khalda Petroleum Company. Eight movable gas turbines
17115	EGYPT	QUENA MILL	2020	45	4644.8	209016	Biomass	Rankine	Steam Turbine	Once through	Freshwater	Paper	BWh - Desert Hot	3.95606e+07	237363	35532.7	32.754	25.9122	Along Nile. Paper mill. Once through
17116	EGYPT	RAS ABU SOMA	2020	8	4386	35088	Oil	ICE	Diesel-Engines	Dry cooling	Air	Diesel	NA	11368.5	7957.95	29473.9	33.9858	26.8469	I assume a group of diesel engines for the Soma area
17117	EGYPT	RAS GHARIB	2020	5	4951	24755	NG	Brayton	Gas Turbine	No cooling	NA	Natural Gas	NA	39825.8	31860.7	14976.8	33.0899	28.3474	Three gas turbines. According to the satellite imaging, they were dismantled somewhere between june 2021 and january 2022
17118	EGYPT	RAS GHARIB (Ras Ghareb)	2020	262.5	41.9	10998.8	Wind	Wind turbine	Onshore	No cooling	NA	NA	NA	0.00145722	0.00145722	8.13908	33.0043	28.1743	https://www.power-technology.com/projects/ras-ghareb-windfarm/ https://www.gem.wiki/Ras_Ghareb_wind_farm
17119	EGYPT	RAS SIDR	2020	4	4386	17544	Oil	ICE	Diesel-Engines	Dry cooling	Air	Diesel	NA	5684.25	3978.98	14737	32.7104	29.5874	Group of diesel engines
17120	EGYPT	SAFAGA	2020	9.9	4386	43421.4	Oil	ICE	Diesel-Engines	Dry cooling	Air	Diesel	NA	14068.5	9847.97	36474	33.9333	26.7333	Likely a group of diesel engines in Safaga port. Coast
17121	EGYPT	SAPPHIRE TERMINAL	2020	4.7	4951	23269.7	NG	Brayton	Gas Turbine	No cooling	NA	Natural Gas	NA	37436.3	29949	14078.2	30.3303	31.3728	In the idku terminal, in the place where the gas from the sapphire field comes from
17122	EGYPT	SHARM EL SHEIKH	2020	10	4951	49510	NG	Brayton	Gas Turbine	No cooling	NA	Natural Gas	NA	79651.7	63721.4	29953.5	34.3016	27.8771	Six units of gas turbines
17123	EGYPT	SHARM EL SHEIKH	2020	432	4386	1894752	Oil	Brayton	Gas Turbine	No cooling	NA	HFO, Natural Gas	NA	3.04828e+06	2.43862e+06	1.59159e+06	34.2881	27.8636	Brayton. Coast
17124	EGYPT	SHARQ EL-OWEINAT	2020	12	4386	52632	Oil	ICE	Diesel-Engines	Dry cooling	Air	Diesel	NA	17052.8	11936.9	44210.9	28.7162	22.5825	Groundwater pump station in the desert with diesel engines
17125	EGYPT	SIDI BARRANI	2020	7	4386	30702	Oil	ICE	Diesel-Engines	Dry cooling	Air	Diesel	NA	9947.44	6963.21	25789.7	25.9476	31.6175	Diesel generators for the desalination plant
17126	EGYPT	SIDI KRIR-I	2020	640	4951	3168640	NG	Rankine	Steam Turbine	Once through	Saline	Natural Gas, HFO	NA	119946	79849.7	2059616	29.6585	31.0433	Part of the Sidi Krir Complex. Two Rankine steam towers. Coast. https://www.gem.wiki/Sidi_Krir_power_plant
17127	EGYPT	SIDI KRIR-II	2020	682.5	4951	3.37906e+06	NG	Rankine	Steam Turbine	Once through	Saline	Natural Gas, HFO	NA	127911	85152.2	2.19639e+06	29.6585	31.0433	Part of the Sidi Krir Complex.Two Steam turbines ST3 and ST$. Coast. https://www.gem.wiki/Sidi_Krir_power_plant
17128	EGYPT	SIDI KRIR-III	2020	750	4951	3713250	NG	Combined	Combined Cycle (CC)	Once through	Saline	Natural Gas, HFO	NA	140562	98393.3	1.61526e+06	29.6585	31.0433	Part of the Sidi Krir Complex.one combined cycle unit. Coast. https://www.gem.wiki/Sidi_Krir_power_plant
17129	EGYPT	SIWA	2020	7.6	4386	33333.6	Oil	ICE	Diesel-Engines	Dry cooling	Air	Diesel	NA	10800.1	7560.05	28000.2	25.521	29.187	Diesel power plant for the Siwa village
17130	EGYPT	SIWA	2020	10	1538	15380	Sun	PV	Land	No cooling	NA	Flat	BWh - Desert Hot	1513.71	1059.6	1045.84	25.5195	29.2041	Desert.
17131	EGYPT	SODFA-EL GHANAYEM WWTP	2020	0.805	4386	3530.73	Oil	ICE	Diesel-Engines	Dry cooling	Air	Diesel	NA	1143.96	800.769	2965.81	31.3685	26.9396	By the size and fuel, it must be a small MCI generator
17132	EGYPT	SOUTH HELWAN	2020	1950	4951	9654450	NG	Rankine	Steam Turbine	Once through	Freshwater	Natural Gas, HFO	BWh - Desert Hot	1.27911e+09	6.94375e+06	6.27539e+06	31.2165	29.219	Three units of Steam turbines. Once through with water from the Nile. https://www.gem.wiki/South_Helwan_power_station
17133	EGYPT	SUEZ	2020	650	4951	3218150	NG	Rankine	Steam Turbine	Once through	Saline	Natural Gas, HFO	NA	121820	81097.3	2.0918e+06	32.5041	29.9511	Steam turbine with once through cooling.. Coast. Start year 2017. https://www.gem.wiki/Suez_power_plant
17134	EGYPT	SUEZ GULF	2020	682	4951	3376582	NG	Rankine	Steam Turbine	Once through	Saline	Natural Gas, HFO	NA	127818	85089.8	2.19478e+06	32.3537	29.6185	One unit of Steam turbine. Coast. https://www.gem.wiki/Suez_Gulf_power_plant
17135	EGYPT	TABA	2020	6.8	4386	29824.8	Oil	ICE	Diesel-Engines	Dry cooling	Air	Diesel	NA	9663.23	6764.26	25052.8	34.8926	29.4915	Diesel generators for the Taba village
17136	EGYPT	TADO FACTORY	2020	0.61	4386	2675.46	Oil	ICE	Diesel-Engines	Dry cooling	Air	Diesel	NA	866.848	606.794	2247.39	31.2497	30.0626	By the size and fuel, it must be a small MCI generator
17137	EGYPT	TALKHA SEMADCO	2020	17.7	4386	77632.2	Oil	ICE	Diesel-Engines	Dry cooling	Air	Diesel	NA	25152.8	17607	65211	30.8079	30.8305	fertilizer plant. Group of diesel generators inside the SEMADCO plant's complex
17138	EGYPT	TALKHA STEAM	2020	420	4951	2079420	NG	Rankine	Steam Turbine	Wet Tower	Freshwater	Natural Gas, HFO	BWh - Desert Hot	9.52447e+06	7.59596e+06	1351623	31.3779	31.0539	Steam turbine. Decommissioned in 2022. https://www.gem.wiki/Talkha_Steam_power_plant
17139	EGYPT	TANTA CITY	2020	3	4386	13158	Oil	ICE	Diesel-Engines	Dry cooling	Air	Diesel	NA	4263.19	2984.23	11052.7	31.0019	30.7885	Considering its size and location assumed is an ICE
17140	EGYPT	TEC PLANT	2020	0.4	4386	1754.4	Oil	ICE	Diesel-Engines	Dry cooling	Air	Diesel	NA	568.425	397.898	1473.7	31.2497	30.0626	By the size and fuel, it must be a small MCI generator
17141	EGYPT	TOSHKA	2020	12.69	4386	55658.3	Oil	ICE	Diesel-Engines	Dry cooling	Air	Diesel	NA	18033.3	12623.3	46753	31.5317	22.8741	Pumping station for irrigation water. Near lake.
17142	EGYPT	WADI EL-NATRUN	2020	0.04	1538	61.52	Sun	PV	Land	No cooling	NA	Flat	BWh - Desert Hot	6.05484	4.23839	4.18336	30.2149	30.4183	Desert.
17143	EGYPT	WADI EL-RAYAN	2020	0.05	4386	219.3	Oil	ICE	Diesel-Engines	Dry cooling	Air	Diesel	NA	71.0531	49.7372	184.212	30.3167	29.1667	By the size and fuel, it must be a small MCI generator
17144	EGYPT	WADI EL-RAYAN	2020	0.038	1538	58.444	Sun	PV	Rooftop	No cooling	NA	Flat	BWh - Desert Hot	0.818568	0.572998	3.27286	30.1667	29.1167	Desert. I assume it is rooftop by its size and location
17145	EGYPT	WADI HOF	2020	100.2	4951	496090	NG	Brayton	Gas Turbine	No cooling	NA	Natural Gas, HFO	NA	798110	638488	300135	31.3192	29.8756	Power plant decommisioned. By the end of 2019 the fuel tanks were gone, and the turbines were gone by may of 2022. Open cycle gas turbine. https://www.openstreetmap.org/way/219754953#map=17/29.87527/31.31880
17146	EGYPT	WEST DAMIETTA	2020	1500	4951	7426500	NG	Combined	Combined Cycle (CC)	Dry cooling	Air	Natural Gas, HFO	NA	281124	196787	3.23053e+06	31.6047	31.4429	Two sets of fourn combined cycle units + one dry cooling tower. Near the Coast. https://www.gem.wiki/West_Damietta_power_plant
17147	EGYPT	ZAFARANA	2020	545	41.9	22835.5	Wind	Wind turbine	Onshore	No cooling	NA	NA	NA	0.00302546	0.00302546	16.8983	32.621	29.1988	https://www.gem.wiki/Zafarana_wind_farm
17148	EGYPT	ZAGAZIG CITY	2020	5.58	4386	24473.9	Oil	ICE	Diesel-Engines	Dry cooling	Air	Diesel	NA	7929.53	5550.67	20558.1	31.4759	30.5722	Group of diesel engines near the fuel depot of the city
17149	EGYPT	CAIRO WEST extension	2021	650	4951	3218150	NG	Rankine	Steam Turbine	Once through	Freshwater	Natural Gas, HFO, Diesel	BWh - Desert Hot	4.26371e+08	2.31458e+06	2.0918e+06	31.1666	30.1384	Extension of Cairo West with same technology
17150	EGYPT	WALIDIA	2021	650	4386	2850900	Oil	Rankine	Steam Turbine	Once through	Freshwater	HFO	BWh - Desert Hot	5.39592e+08	3.23755e+06	2394756			Steam turbines. Once through. Near Nile. Also works with NG
17151	EGYPT	WEST BAKR WIND FARM	2021	249.6	41.9	10458.2	Wind	Wind turbine	Onshore	No cooling	NA	NA	NA	0.00138561	0.00138561	7.7391	33.2602	28.1338	Onshore
17152	EGYPT	KIMA PLANT	2022	27	4386	118422	Oil	Rankine	Steam Turbine	Once through	Freshwater	HFO	BWh - Desert Hot	2.24138e+07	134483	99474.5			Fertilizer plant. Rankine. Cooling towers. Near Nile
17153	EGYPT	BORG EL ARAB PLANT	2023	25	4951	123775	NG	ICE	Gas-Engines	Dry cooling	Air	Natural Gas	NA	40103.1	28072.1	120928	29.6154	30.8701	Wartsila engines
17154	EGYPT	SINAI	2024	250	4951	1237750	NG	Rankine	Steam Turbine	Wet Tower	Freshwater	Natural Gas, HFO	BWh - Desert Hot	9.52447e+06	7.59596e+06	1351623			Cooling towers, groundwater
17154	EGYPT	DAIRUT	2024	2250	4951	11139750	NG	Brayton	Gas Turbine	No cooling	NA	Natural Gas	NA	1.79216e+07	1.43373e+07	6.73955e+06			Proposed
17154	EGYPT	AL-ARISH	2024	250	4951	1237750	NG	Brayton	Gas Turbine	No cooling	NA	Natural Gas	NA	1.99129e+06	1.59303e+06	748839			Proposed
17154	EGYPT	NAGA HAMMADI SMELTER	2024	300	1538	461400	Sun	PV	Land	No cooling	NA	Flat	BWh - Desert Hot	45411.3	31787.9	31375.2	32.3358	25.9936	Desert
17154	EGYPT	KOM OMBO CAPITAL	2024	200	1538	307600	Sun	PV	Land	No cooling	NA	Flat	BWh - Desert Hot	30274.2	21191.9	20916.8	32.8818	24.4415	Desert
17155	EGYPT	ZAFARANA SCATEC	2024	50	1538	76900	Sun	PV	Land	No cooling	NA	Flat	BWh - Desert Hot	7568.55	5297.99	5229.2	32.6575	29.1152	Coast
17156	EGYPT	HURGHADA WIND II	2024	500	41.9	20950	Wind	Wind turbine	Onshore	No cooling	NA	NA	NA	0.00277565	0.00277565	15.503			https://www.energymonitor.ai/renewables/major-wind-farm-to-electrify-one-million-egyptian-households/?cf-view
17157	EGYPT	GULF OF SUEZ	2025	501.7	41.9	21021.2	Wind	Wind turbine	Onshore	No cooling	NA	NA	NA	0.00278509	0.00278509	15.5557			Onshore
17158	EGYPT	DABAA	2026	4800	7348.4	35272320	Uranium	Nuclear	Steam Turbine	Once through	Saline	Pressurized	NA	1.3352e+07	4.00561e+06	349196	28.4978	31.0442	Using saline water near the coast
17159	EGYPT	BORG EL ARAB	x	31	4951	153481	NG	ICE	Gas-Engines	Dry cooling	Air	Natural Gas	NA	49727.8	34809.5	149951			Part of Borg al Arab plant
17160	EGYPT	HURGHADA NORTH	x	20	1538	30760	Sun	PV	Land	No cooling	NA	Flat	BWh - Desert Hot	3027.42	2119.19	2091.68	33.8129	27.2574	Desert
17161	EGYPT	HURGHADA SOUTH	x	438	41.9	18352.2	Wind	Wind turbine	Onshore	No cooling	NA	NA	NA	0.00243147	0.00243147	13.5806			Onshore
17162	EGYPT	ABU RUDEIS	x	50	41.9	2095	Wind	Wind turbine	Onshore	No cooling	NA	NA	NA	0.000277565	0.000277565	1.5503			https://www.gem.wiki/Kafr_el-Sheikh_power_station
17163	EGYPT	EL AFT, KAFR EL SHEIKH	x	2300	4951	11387300	NG	Combined	Combined Cycle (CC)	Once through	Freshwater	Natural Gas, HFO	BWh - Desert Hot	2.81124e+08	1.54618e+06	1.61526e+06			Assumed extension of the plant El-AFT
17164	EGYPT	DAMANHOUR NEW	x	1800	4951	8911800	NG	Rankine	Steam Turbine	Once through	Saline	Natural Gas, HFO	NA	127818	85089.8	2.19478e+06			Rankine, once through. Coast
17165	EGYPT	EXTRA Solar PV	2030	20646.9	1538	3.1755e+07	Sun	PV	Land	No cooling	NA	Flat	BWh - Desert Hot	3.12535e+06	2.18774e+06	2.15934e+06			Assumed to be likely placed in a place with large solar resource - Desert area
17166	EGYPT	EXTRA Solar CSP	2030	4080	1538	6275040	Sun	CSP	PT	Wet Tower	Freshwater	NA	BWh - Desert Hot	6.44741e+07	4.51319e+07	62750.4			Assumed to be likely placed in a place with large solar resource - Desert area
17167	EGYPT	EXTRA Wind	2030	17211.2	41.9	721149	Wind	Wind turbine	Onshore	No cooling	NA	NA	NA	0.0955446	0.0955446	533.65			Considered Onshore and similar to existing
17168	EGYPT	EXTRA Hydropower	2030	25.52	4751.3	121253	Hydropower	ROR	NA	NA	NA	NA	NA	1.68782e+06	1.68782e+06	66.7348			Due to its size, assumed to be ROR
18001	DJIBOUTI	ABNOUB-EL FATH WWTP	2020	2.612	6240	16298.9	Oil	ICE	Diesel-Engines	Dry cooling	Air	Diesel	NA	5280.83	3696.58	13691.1	43.174	11.5237	Diesel generator in the small wastewater treatment plant
18001	EQUATORIAL GUINEA	ANNOBON ISLAND	2020	1	2925	2925	Oil	ICE	Diesel-Engines	Dry cooling	Air	Diesel	NA	947.699	663.389	2457	5.61951	-1.42211	Coast. By its size and location is a diesel engine
18002	DJIBOUTI	Ali Adde	2020	0.06	1500	90	Sun	PV	Land	No cooling	NA	Flat	BWh - Desert Hot	8.85786	6.2005	6.12	42.8876	11.1287	Desert.
18002	EQUATORIAL GUINEA	BATA	2020	38	2925	111150	NG	ICE	Gas-Engines	Dry cooling	Air	Natural Gas	NA	36012.6	25208.8	108594	9.74771	1.82511	Coast
18003	DJIBOUTI	ALI SABIEH	2020	0.8	6240	4992	Oil	ICE	Diesel-Engines	Dry cooling	Air	Diesel	NA	1617.41	1132.18	4193.28	42.7125	11.1558	By the size and fuel, it must be a small MCI generator
18003	EQUATORIAL GUINEA	BATA	2020	24.84	2925	72657	Oil	ICE	Diesel-Engines	Dry cooling	Air	Diesel	NA	23540.8	16478.6	61031.9	9.74771	1.82511	Coast. But for size and fuel, assume that this is MCI
18004	DJIBOUTI	BOULAOS	2020	34.15	6240	213096	Oil	Rankine	Steam Turbine	Wet tower	Freshwater	Diesel	BWh - Desert Hot	967987	887322	179001	43.1569	11.5759	Boulaos power plant is divided into two. One parte ICE engines and One Rankine https://www.esmap.org/sites/esmap.org/files/TR_DJIBOUTIDraft.pdf
18004	EQUATORIAL GUINEA	BICOMO	2020	3.2	1011.1	3235.52	Hydropower	ROR	NA	NA	NA	NA	NA	0	0	6.14749	8.7196	3.7806	ROR
18005	DJIBOUTI	BOULAOS	2020	34.15	6240	213096	Oil	ICE	Diesel-Engines	Dry cooling	Air	Diesel	NA	69043	48330.1	179001	43.1569	11.5759	Boulaos power plant is divided into two. One parte ICE engines and One Rankine https://www.esmap.org/sites/esmap.org/files/TR_DJIBOUTIDraft.pdf
18005	EQUATORIAL GUINEA	DJIBLOHO	2020	120	1011.1	121332	Hydropower	Dammed	NA	NA	NA	NA	NA	52356.3	52356.3	66.7326	10.5	1.58333	ROR
18006	DJIBOUTI	DIKHIL	2020	0.8	6240	4992	Oil	ICE	Diesel-Engines	Dry cooling	Air	Diesel	NA	1617.41	1132.18	4193.28	42.3739	11.1086	By the size and fuel, it must be a small MCI generator
18006	EQUATORIAL GUINEA	MALABO	2020	100	2925	292500	NG	Brayton	Gas Turbine	No cooling	NA	Natural Gas	NA	470574	376459	176962	8.71902	3.77245	Coast
18007	DJIBOUTI	MARABOUT	2020	13.8	6240	86112	Oil	ICE	Diesel-Engines	Dry cooling	Air	Diesel	NA	27900.3	19530.2	72334.1	43.1501	11.6218	Location not found. Coast. working installed capacity is lower than installed. Assumed an ICE with diesel engines
18007	EQUATORIAL GUINEA	MUSOLA	2020	0.55	1011.1	556.105	Hydropower	ROR	NA	NA	NA	NA	NA	0	0	1.0566	8.61909	3.43621	ROR
18008	DJIBOUTI	OBOCK	2020	0.9	6240	5616	Oil	ICE	Diesel-Engines	Dry cooling	Air	Diesel	NA	1819.58	1273.71	4717.44	43.2906	11.9631	By the size and fuel, it must be a small MCI generator
18008	EQUATORIAL GUINEA	PUNTA EUROPA	2020	52.4	2925	153270	NG	Brayton	Gas Turbine	No cooling	NA	Natural Gas	NA	246581	197265	92728.3	8.71705	3.79003	Coast. Considering that this is a LNG terminal, assumed Natural Gas
18009	DJIBOUTI	TADJOURAH	2020	13	6240	81120	Oil	ICE	Diesel-Engines	Dry cooling	Air	Diesel	NA	26282.9	18398	68140.8	42.8844	11.7853	There is no indication near the village of Tadjourah that there is other type of power plant. Assumed a group of diesel engines Installed capacity is an assumption Total in Djibouti is 100 MW https://www.tresor.economie.gouv.fr/Pays/DJ/energie-une-forte-dependance-aux-importations-d-electricite
18009	EQUATORIAL GUINEA	RIABA	2020	3.6	1011.1	3639.96	Hydropower	ROR	NA	NA	NA	NA	NA	11976.3	11976.3	6.91592	8.76209	3.38288	ROR
18010	DJIBOUTI	LAKE ASSAL	x	30	6747.4	202422	Geo	Geothermal	Steam Turbine	Dry cooling	Air	Binary - Dry cooled	NA	317447	222213	506.055	42.4014	11.6644	Assumed similar conditions as power plants in neighborgh countries
18010	EQUATORIAL GUINEA	SENDJE	2025	200	1011.1	202220	Hydropower	Dammed	NA	NA	NA	NA	NA	101033	101033	126.977	9.82214	1.65624	Still under construction. Estimated until 2025. https://www.power-technology.com/marketdata/power-plant-profile-sendje-green-field-hydropower-plant-equatorial-guinea/?cf-view
18011	DJIBOUTI	ARTA DJIBOUTI	x	60	1818	109080	Wind	Wind turbine	Onshore	No cooling	NA	NA	NA	0.0144519	0.0144519	80.7192	42.8419	11.5222	Near Lake Assal
18011	EQUATORIAL GUINEA	EXTRA Hydropower	2030	662.65	1011.1	670005	Hydropower	Dammed	NA	NA	NA	NA	NA	334747	334747	420.707			Assumed large Reservoir Plants
18012	DJIBOUTI	ARTA DJIBOUTI	x	30	1500	45000	Sun	PV	Land	No cooling	NA	Flat	BWh - Desert Hot	4428.93	3100.25	3060	42.8419	11.5222	Coast
18012	EQUATORIAL GUINEA	EXTRA Solar PV	2030	2.5	1378	3445	Sun	PV	Land	No cooling	NA	Flat	Am - Tropical Monsoon	48.2508	33.7755	192.92			Assumed to be likely placed in a place with large solar resource for the country - Field
18013	DJIBOUTI	EXTRA Solar PV	2030	219.94	1500	329910	Sun	PV	Land	No cooling	NA	Flat	BWh - Desert Hot	32470	22729	22433.9			Assumed to be likely placed in a place with large solar resource - Desert area
18013	EQUATORIAL GUINEA	EXTRA Wind	2030	2.5	2318	5795	Wind	Wind turbine	Onshore	No cooling	NA	NA	NA	0.000767776	0.000767776	4.2883			Considered Onshore and similar to existing
18014	DJIBOUTI	EXTRA Wind	2030	270	1818	490860	Wind	Wind turbine	Onshore	No cooling	NA	NA	NA	0.0650338	0.0650338	363.236			Considered Onshore and similar to existing
18015	DJIBOUTI	EXTRA Biomass	2030	10	199	1990	Biomass	Rankine	Steam Turbine	No cooling	NA	Wood	NA	322.842	225.989	83.58			Assumed similar conditions as power plants in neighborgh countries
18016	DJIBOUTI	EXTRA Geothermal	2030	1170	6747.4	7894458	Geo	Geothermal	Steam Turbine	Dry cooling	Air	Binary - Dry cooled	NA	1.23804e+07	8.66629e+06	19736.1			Assumed similar conditions as power plants in neighborgh countries
19001	ERITREA	ABA SAMUEL	2020	6.6	4751.3	31358.6	Hydropower	ROR	NA	NA	NA	NA	NA	31592.8	31592.8	59.5813	40.6347	7.54604	Reservoir https://www.cleanriverstrust.co.uk/aba-samuel-reservoir/
19002	ERITREA	Adi Halo	2020	2	1496.4	2992.8	Sun	PV	Land	No cooling	NA	Flat	BSh - Arid Steppe - Hot	294.553	206.187	203.51	38.8168	15.1863	Semi-arid.
19003	ERITREA	ADI-KEIH	2020	1	1955	1955	Oil	ICE	Diesel-Engines	Dry cooling	Air	Diesel	NA	633.419	443.394	1642.2	39.3772	14.8444	By the size and fuel, it must be a small MCI generator
19004	ERITREA	ASSAB	2020	8.7	1955	17008.5	Oil	ICE	Diesel-Engines	Dry cooling	Air	HFO	NA	5510.75	3857.52	14287.1	42.7394	13.0092	Once trough. Refinery. Internal combustion
19005	ERITREA	ASSAB WIND	2020	0.825	1818	1499.85	Wind	Wind turbine	Onshore	No cooling	NA	NA	NA	0.000198714	0.000198714	1.10989	42.7369	13.0139	Onshore
19006	ERITREA	BELEZA	2020	33.1	1955	64710.5	Oil	ICE	Diesel-Engines	Dry cooling	Air	HFO	NA	20966.2	14676.3	54356.8	38.9218	15.4197	Internal combustion. Near lake. Looks like it uses once through for the engine's cooling. Seems abandoned or in the need of large repairs https://documents1.worldbank.org/curated/en/594161468233719926/pdf/437320PJPR0P1117382B01OFF0USE0ONLY1.pdf
19007	ERITREA	BISHA MINE	2020	22	1955	43010	Oil	ICE	Diesel-Engines	Dry cooling	Air	Diesel	NA	13935.2	9754.66	36128.4	37.5105	15.519	Very likely group of diesel engines working for the mine
19008	ERITREA	BISHA MINE	2020	7.5	1496.4	11223	Sun	PV	Land	No cooling	NA	Flat	BWh - Desert Hot	1104.58	773.203	763.164	37.5138	15.5171	Desert. https://solarbw.com/aggreko-powers-bisha-mine-with-hybrid-plant/
19009	ERITREA	HIRGIGO	2020	132	1955	258060	Oil	Rankine	Steam Turbine	Once through	Saline	HFO	NA	41865.6	27870.5	216770	39.4422	15.5786	Coast, once through. Rankine. By the looks of the fuel tanks it seems like HFO
19010	ERITREA	KEREN	2020	1	1955	1955	Oil	ICE	Diesel-Engines	Dry cooling	Air	Diesel	NA	633.419	443.394	1642.2	38.4581	15.7778	By the size and fuel, it must be a small MCI generator
19011	ERITREA	MENDEFERA	2020	1	1955	1955	Oil	ICE	Diesel-Engines	Dry cooling	Air	Diesel	NA	633.419	443.394	1642.2	38.8153	14.8872	By the size and fuel, it must be a small MCI generator
19012	ERITREA	TESSENAI	2020	2.7	1955	5278.5	Oil	ICE	Diesel-Engines	Dry cooling	Air	Diesel	NA	1710.23	1197.16	4433.94	36.6526	15.1634	Probably a diesel engine for the Tessenay village
19013	ERITREA	EXTRA Solar PV	2030	100	1496.4	149640	Sun	PV	Land	No cooling	NA	Flat	BWh - Desert Hot	14727.7	10309.4	10175.5			Assumed to be likely placed in a place with large solar resource - Desert area
19014	ERITREA	EXTRA Wind	2030	150	1818	272700	Wind	Wind turbine	Onshore	No cooling	NA	NA	NA	0.0361299	0.0361299	201.798			Considered Onshore and similar to existing
19015	ERITREA	EXTRA Geothermal	2030	50	6747.4	337370	Geo	Geothermal	Steam Turbine	Dry cooling	Air	Binary - Dry cooled	NA	529078	370354	843.425			Assumed similar conditions as power plants in neighborgh countries
20001	ETHIOPIA	ABA SAMUEL	2020	6.6	4481.4	29577.2	Hydropower	Dammed	NA	NA	NA	NA	NA	0	0	16.2675	38.7051	8.81588	https://www.eep.com.et/en/power-generation/
20002	ETHIOPIA	ABI ADDI	2020	0.155	26	4.03	Oil	ICE	Diesel-Engines	Dry cooling	Air	Diesel	NA	1.30572	0.914003	3.3852	38.9739	13.5608	By the size and fuel, it must be a small MCI generator
20003	ETHIOPIA	ADAMA WIND	2020	204	2426	494904	Wind	Wind turbine	Onshore	No cooling	NA	NA	NA	0.0655695	0.0655695	366.229	39.2599	8.59641	https://www.gem.wiki/Adama_wind_farm
20004	ETHIOPIA	ADDIS BREWERY	2020	3.8	26	98.8	Oil	ICE	Diesel-Engines	Dry cooling	Air	Diesel	NA	32.0112	22.4078	82.992	38.7469	9.02497	Likely a group of diesel generators for the Brewery
20005	ETHIOPIA	ADOLA	2020	1.86	4481.4	8335.4	Hydropower	ROR	NA	NA	NA	NA	NA	0	0	15.8373	38.9833	5.88333	ROR
20006	ETHIOPIA	ALEM KETEMA	2020	0.486	26	12.636	Oil	ICE	Diesel-Engines	Dry cooling	Air	Diesel	NA	4.09406	2.86584	10.6142	39.0333	10.0833	By the size and fuel, it must be a small MCI generator
20007	ETHIOPIA	ASAYTA	2020	0.941	26	24.466	Oil	ICE	Diesel-Engines	Dry cooling	Air	Diesel	NA	7.92698	5.54888	20.5514	41.4394	11.5636	By the size and fuel, it must be a small MCI generator
20008	ETHIOPIA	ASHEGODA-1	2020	30	2426	72780	Wind	Wind turbine	Onshore	No cooling	NA	NA	NA	0.00964258	0.00964258	53.8572	39.5735	13.4255	Ashengoda wind farm. https://www.gem.wiki/Ashegoda_wind_farm
20009	ETHIOPIA	ASHEGODA-2	2020	90.18	2426	218777	Wind	Wind turbine	Onshore	No cooling	NA	NA	NA	0.0289856	0.0289856	161.895	39.5735	13.4255	Ashengoda wind farm. https://www.gem.wiki/Ashegoda_wind_farm
20010	ETHIOPIA	ASOSSA	2020	0.839	26	21.814	Oil	ICE	Diesel-Engines	Dry cooling	Air	Diesel	NA	7.06773	4.94741	18.3238	34.5333	10.0667	By the size and fuel, it must be a small MCI generator
20011	ETHIOPIA	AWASH 7 KILO	2020	35	26	910	Oil	ICE	Diesel-Engines	Dry cooling	Air	Diesel	NA	294.84	206.388	764.4	39.3333	8.4	Likely a group of diesel engines. Probably in Awash, not here.
20012	ETHIOPIA	AWASH-I (KOKA)	2020	43.2	4481.4	193596	Hydropower	Dammed	NA	NA	NA	NA	NA	68121.3	68121.3	106.478	39.3522	8.39251	reservoir
20013	ETHIOPIA	AWASH-II	2020	32	4481.4	143405	Hydropower	ROR	NA	NA	NA	NA	NA	52109.4	52109.4	272.469	39.3522	8.39251	ROR
20014	ETHIOPIA	AWASH-III	2020	32	4481.4	143405	Hydropower	ROR	NA	NA	NA	NA	NA	0	0	272.469	39.3522	8.39251	ROR
20015	ETHIOPIA	BAHIR DAR UNIVERSITY	2020	0.01	1496.4	14.964	Sun	PV	Rooftop	No cooling	NA	Flat	Csb - Temperate Dry Summer	0.0566449	0.0396514	0.837984	37.3973	11.574	City. Due its size it is considered Rooftop
20016	ETHIOPIA	BELES	2020	460	4481.4	2.06144e+06	Hydropower	Dammed	NA	NA	NA	NA	NA	9.78214e+07	9.78214e+07	1133.79	37.21	11.68	reservoir
20017	ETHIOPIA	BIZET	2020	0.55	26	14.3	Oil	ICE	Diesel-Engines	Dry cooling	Air	Diesel	NA	4.6332	3.24324	12.012	39.2902	14.2816	By the size and fuel, it must be a small MCI generator
20018	ETHIOPIA	BONGA	2020	0.77	26	20.02	Oil	ICE	Diesel-Engines	Dry cooling	Air	Diesel	NA	6.48647	4.54053	16.8168	36.2424	7.27225	By the size and fuel, it must be a small MCI generator
20019	ETHIOPIA	BOTOR BECHO SAWMILL	2020	1	199	199	Biomass	Rankine	Steam Turbine	No cooling	NA	Wood	NA	32.2842	22.5989	8.358	37.2731	8.36729	The satellite image is not clear enough, but I see that it uses the residues of wood as fuel. No cooling towers, no source of water nearby. https://www.ajol.info/index.php/sinet/article/view/18270/38637
20020	ETHIOPIA	BUNO BEDELLE	2020	0.153	4481.4	685.654	Hydropower	ROR	NA	NA	NA	NA	NA	0	0	1.30274	36.3522	8.45614	ROR
20021	ETHIOPIA	DEGEHABOUR	2020	0.286	26	7.436	Oil	ICE	Diesel-Engines	Dry cooling	Air	Diesel	NA	2.40926	1.68648	6.24624	43.5572	8.22056	By the size and fuel, it must be a small MCI generator
20022	ETHIOPIA	DEMBI	2020	0.8	4481.4	3585.12	Hydropower	ROR	NA	NA	NA	NA	NA	0	0	6.81173	36.4614	8.08133	ROR
20023	ETHIOPIA	DIRE DAWA	2020	40.3	26	1047.8	Oil	ICE	Diesel-Engines	Dry cooling	Air	Diesel	NA	339.487	237.641	880.152	41.8661	9.59306	Likely diesel engines for the city of Dire-Dawa
20024	ETHIOPIA	DJIMA	2020	0.195	4481.4	873.873	Hydropower	ROR	NA	NA	NA	NA	NA	0	0	1.66036	36.8333	7.66667	ROR
20025	ETHIOPIA	DUBTI	2020	0.486	26	12.636	Oil	ICE	Diesel-Engines	Dry cooling	Air	Diesel	NA	4.09406	2.86584	10.6142	41.0853	11.7361	By the size and fuel, it must be a small MCI generator
20026	ETHIOPIA	FINCHAA	2020	133.9	4481.4	600059	Hydropower	Dammed	NA	NA	NA	NA	NA	4.00049e+08	4.00049e+08	330.033	37.3833	9.55	reservoir
20027	ETHIOPIA	FINCHAA SUGAR	2020	31	199	6169	Biomass	Rankine	Steam Turbine	Wet Tower	Freshwater	Sugarcane	Csb - Temperate Dry Summer	15249	11909.6	1048.73	37.4212	9.79471	River, CHP, forced flow cooling towers
20028	ETHIOPIA	FINCHAA-AMERTI-NESHE (FAN)	2020	97	4481.4	434696	Hydropower	Dammed	NA	NA	NA	NA	NA	5.42436e+07	5.42436e+07	239.083	35.7333	8.6	reservoir
20029	ETHIOPIA	GENALE-DAWA-III	2020	254	4481.4	1.13828e+06	Hydropower	Dammed	NA	NA	NA	NA	NA	613108	613108	626.052	42.0167	4.26667	Reservoir
20030	ETHIOPIA	GHIMBI	2020	1.078	26	28.028	Oil	ICE	Diesel-Engines	Dry cooling	Air	Diesel	NA	9.08106	6.35675	23.5435	35.8333	9.16667	Hospital. Assumed Diesel generator due to its size and fuel.
20031	ETHIOPIA	GILGEL GIBE-I	2020	183.9	4481.4	824129	Hydropower	Dammed	NA	NA	NA	NA	NA	5.11548e+07	5.11548e+07	453.271	37.391	7.929	reservoir
20032	ETHIOPIA	GILGEL GIBE-II	2020	420	4481.4	1.88219e+06	Hydropower	ROR	NA	NA	NA	NA	NA	0	0	3576.16	37.391	7.929	reservoir
20033	ETHIOPIA	GILGEL GIBE-III	2020	1870	4481.4	8.38022e+06	Hydropower	Dammed	NA	NA	NA	NA	NA	185504130	185504130	4609.12	37.3042	6.85607	reservoir
20034	ETHIOPIA	GINIR	2020	0.305	26	7.93	Oil	ICE	Diesel-Engines	Dry cooling	Air	Diesel	NA	2.56932	1.79852	6.6612	40.7108	7.14025	By the size and fuel, it must be a small MCI generator
20035	ETHIOPIA	GODE	2020	0.791	26	20.566	Oil	ICE	Diesel-Engines	Dry cooling	Air	Diesel	NA	6.66338	4.66437	17.2754	43.1303	6.0225	By the size and fuel, it must be a small MCI generator
20036	ETHIOPIA	HARAR BREWERY	2020	1.665	26	43.29	Oil	ICE	Diesel-Engines	Dry cooling	Air	Diesel	NA	14.0259	9.81816	36.3636	42.1261	9.30058	Diesel generator for the Brewery.
20037	ETHIOPIA	HAWZEIN	2020	0.15	26	3.9	Oil	ICE	Diesel-Engines	Dry cooling	Air	Diesel	NA	1.2636	0.884519	3.276	39.4297	13.9784	By the size and fuel, it must be a small MCI generator
20038	ETHIOPIA	JINKA	2020	0.705	26	18.33	Oil	ICE	Diesel-Engines	Dry cooling	Air	Diesel	NA	5.93892	4.15724	15.3972	36.65	5.65	By the size and fuel, it must be a small MCI generator
20039	ETHIOPIA	KALITI	2020	13.44	26	349.44	Oil	ICE	Diesel-Engines	Dry cooling	Air	Diesel	NA	113.218	79.2529	293.53	38.7694	8.8905	Likely a group of diesel engines. Probably for the industries nearby
20040	ETHIOPIA	KEBRI DEHAR	2020	0.3	26	7.8	Oil	ICE	Diesel-Engines	Dry cooling	Air	Diesel	NA	2.5272	1.76904	6.552	44.2781	6.74	By the size and fuel, it must be a small MCI generator
20041	ETHIOPIA	KOREM	2020	1.291	26	33.566	Oil	ICE	Diesel-Engines	Dry cooling	Air	Diesel	NA	10.8754	7.61276	28.1954	39.5228	12.5058	Hospital. Assumed Diesel generator due to its size and fuel.
20042	ETHIOPIA	LALIBELA	2020	0.155	26	4.03	Oil	ICE	Diesel-Engines	Dry cooling	Air	Diesel	NA	1.30572	0.914003	3.3852	39.0333	12.0333	By the size and fuel, it must be a small MCI generator
20043	ETHIOPIA	MEHAL MEDA	2020	0.579	26	15.054	Oil	ICE	Diesel-Engines	Dry cooling	Air	Diesel	NA	4.87749	3.41424	12.6454	39.6667	10.3	By the size and fuel, it must be a small MCI generator
20044	ETHIOPIA	MELKA WAKENA	2020	153	4481.4	685654	Hydropower	Dammed	NA	NA	NA	NA	NA	91821	91821	377.11	39.4175	7.1494	reservoir
20045	ETHIOPIA	METAHARA SUGAR	2020	6.6	199	1313.4	Biomass	Rankine	Steam Turbine	No cooling	NA	Sugarcane	NA	213.075	149.153	55.1628	39.9224	8.83673	River, CHP, no cooling towers. No need of cooling
20046	ETHIOPIA	METEMA	2020	0.14	26	3.64	Oil	ICE	Diesel-Engines	Dry cooling	Air	Diesel	NA	1.17936	0.825551	3.0576	36.2	12.9667	By the size and fuel, it must be a small MCI generator
20047	ETHIOPIA	MOYALE	2020	0.64	26	16.64	Oil	ICE	Diesel-Engines	Dry cooling	Air	Diesel	NA	5.39136	3.77395	13.9776	39.0584	3.5167	By the size and fuel, it must be a small MCI generator
20048	ETHIOPIA	MOYALIE	2020	0.719	26	18.694	Oil	ICE	Diesel-Engines	Dry cooling	Air	Diesel	NA	6.05685	4.2398	15.703	39.0486	3.54349	By the size and fuel, it must be a small MCI generator
20049	ETHIOPIA	NEFAS MEWICHA	2020	0.84	26	21.84	Oil	ICE	Diesel-Engines	Dry cooling	Air	Diesel	NA	7.07615	4.95331	18.3456	38.4667	11.7333	By the size and fuel, it must be a small MCI generator
20050	ETHIOPIA	NEGELE BORENA	2020	2.153	26	55.978	Oil	ICE	Diesel-Engines	Dry cooling	Air	Diesel	NA	18.1369	12.6958	47.0215	39.5624	5.33995	By its size and fuel I assume it is an ICE with diesel
20051	ETHIOPIA	NEJJO	2020	0.15	26	3.9	Oil	ICE	Diesel-Engines	Dry cooling	Air	Diesel	NA	1.2636	0.884519	3.276	35.5	9.5	By the size and fuel, it must be a small MCI generator
20052	ETHIOPIA	NEKEMTE	2020	2.272	26	59.072	Oil	ICE	Diesel-Engines	Dry cooling	Air	Diesel	NA	19.1393	13.3975	49.6205	36.55	9.08333	Diesel generator for the Hospital Unit
20053	ETHIOPIA	PHARMACURE PLANT	2020	1.201	26	31.226	Oil	ICE	Diesel-Engines	Dry cooling	Air	Diesel	NA	10.1172	7.08205	26.2298	38.7469	9.02497	By the size and fuel, it must be a small MCI generator
20054	ETHIOPIA	REMA-DIRE	2020	0.15	1496.4	224.46	Sun	PV	Rooftop	No cooling	NA	Flat	Cwb - Temperate Dry Winter	0.849674	0.594771	12.5698	38.9176	10.2762	City. Due its size it is considered Rooftop
20055	ETHIOPIA	REPPIE (KOSHE) LANDFILL	2020	50	199	9950	Biomass	Rankine	Steam Turbine	Wet Tower	Freshwater	Waste	Cwb - Temperate Dry Winter	24595.1	19209.1	1691.5	38.7092	8.9751	Waste incineration, cooling towers. Combined cycle
20056	ETHIOPIA	SEKOTA	2020	0.155	26	4.03	Oil	ICE	Diesel-Engines	Dry cooling	Air	Diesel	NA	1.30572	0.914003	3.3852	39.0392	12.637	By the size and fuel, it must be a small MCI generator
20057	ETHIOPIA	SETIT HUMERA	2020	0.29	26	7.54	Oil	ICE	Diesel-Engines	Dry cooling	Air	Diesel	NA	2.44296	1.71007	6.3336	36.6293	14.2646	By the size and fuel, it must be a small MCI generator
20058	ETHIOPIA	SHEARATON ADDIS	2020	2.4	26	62.4	Oil	ICE	Diesel-Engines	Dry cooling	Air	Diesel	NA	20.2176	14.1523	52.416	38.7469	9.02497	Likely a group of diesel generators for the sheraton Hotel
20059	ETHIOPIA	SHIRE	2020	1.036	26	26.936	Oil	ICE	Diesel-Engines	Dry cooling	Air	Diesel	NA	8.72726	6.10908	22.6262	38.4028	14.1383	By its size and fuel I assume it is an ICE with diesel
20060	ETHIOPIA	SOR RIVER	2020	5	4481.4	22407	Hydropower	ROR	NA	NA	NA	NA	NA	0	0	42.5733	35.4397	8.39762	ROR
20061	ETHIOPIA	TEKEZE-I	2020	300	4481.4	1344420	Hydropower	Dammed	NA	NA	NA	NA	NA	1.29169e+08	1.29169e+08	739.431	38.71	13.3	reservoir
20062	ETHIOPIA	TENDAHO SUGAR	2020	60	199	11940	Biomass	Rankine	Steam Turbine	Wet Tower	Freshwater	Sugarcane	BWh - Desert Hot	54237.4	49717.6	2029.8	41.3897	11.5504	CHP, cooling towers, river
20063	ETHIOPIA	TENTA	2020	0.14	26	3.64	Oil	ICE	Diesel-Engines	Dry cooling	Air	Diesel	NA	1.17936	0.825551	3.0576	39.2495	11.3232	By the size and fuel, it must be a small MCI generator
20064	ETHIOPIA	TEPPI	2020	0.486	26	12.636	Oil	ICE	Diesel-Engines	Dry cooling	Air	Diesel	NA	4.09406	2.86584	10.6142	35.45	7.2	By the size and fuel, it must be a small MCI generator
20065	ETHIOPIA	TIS ABAY	2020	84.4	4481.4	378230	Hydropower	ROR	NA	NA	NA	NA	NA	0	0	718.637	37.5833	11.4833	ROR
20066	ETHIOPIA	WARDER	2020	0.14	26	3.64	Oil	ICE	Diesel-Engines	Dry cooling	Air	Diesel	NA	1.17936	0.825551	3.0576	45.3408	6.97444	By the size and fuel, it must be a small MCI generator
20067	ETHIOPIA	WONJI SHOA	2020	31.5	199	6268.5	Biomass	Rankine	Steam Turbine	Wet tower	Freshwater	Sugarcane	Cwb - Temperate Dry Winter	15494.9	12101.7	1065.64	39.3095	8.37674	Cooling Tower, CHP
20068	ETHIOPIA	WORE-ILU	2020	0.28	26	7.28	Oil	ICE	Diesel-Engines	Dry cooling	Air	Diesel	NA	2.35872	1.6511	6.1152	39.4333	10.6	By the size and fuel, it must be a small MCI generator
20069	ETHIOPIA	YADOT RIVER	2020	0.344	4481.4	1541.6	Hydropower	ROR	NA	NA	NA	NA	NA	0	0	2.92904	39.8485	6.42189	ROR
20070	ETHIOPIA	GILGEL GIBE-IV (Koysha)	2021	2160	4481.4	9679824	Hydropower		NA	NA	NA	NA	NA	336700	336700	5323.9	36.5499	6.57614	Reservoir. Extension of the Gilbel Gibe Casacaded Project
20071	ETHIOPIA	AYSHA	2022	120	2426	291120	Wind	Wind turbine	NA	NA	NA	NA	NA	0.0385703	0.0385703	215.429	42.5897	10.6884	Constructed, near the town of Aysha a square of Wind turbines
20072	ETHIOPIA	GRAND RENAISSANCE first stage	2022	750	4481.4	3.36105e+06	Hydropower	Dammed	NA	NA	NA	NA	NA	1601224308	1601224308	1848.58	35.0936	11.214	It started producing electricity in 2022, and it is called the Grand Ethiopian Renaiisance Dam https://en.wikipedia.org/wiki/Grand_Ethiopian_Renaissance_Dam
20073	ETHIOPIA	TENDAHO	2025	180	6747.4	1214532	Geo	Geothermal	Steam Turbine	Dry cooling	Air	Binary - Dry cooled	NA	1.90468e+06	1.33328e+06	3036.33			Considered similar to the newest plants in Kenya
20074	ETHIOPIA	GEBA-2	2025	195	4481.4	873873	Hydropower	Dammed	NA	NA	NA	NA	NA	4.39294e+07	4.39294e+07	647.465	35.1084	8.1937	Sources indicate that the project is likely shelved
20075	ETHIOPIA	GENALE-DAWA-VI	2025	250.8	4481.4	1.12394e+06	Hydropower	Dammed	NA	NA	NA	NA	NA	5.65e+07	5.65e+07	832.739	42.0167	4.26667	Reservoir. Extension of the Genale-Dawa cascaded project
20076	ETHIOPIA	AWASH	2026	500	1496.4	748200	Sun	PV	Land	No cooling	NA	Flat	Cwb - Temperate Dry Winter	2832.25	1982.57	41899.2	37.5833	11.4833	https://www.power-technology.com/data-insights/power-plant-profile-awash-55-solar-pv-park-ethiopia/
20077	ETHIOPIA	CORBETTI	2030	1000	6747.4	6747400	Geo	Geothermal	Steam Turbine	Dry cooling	Air	Binary - Dry cooled	NA	1.05816e+07	7.40709e+06	16868.5			Considered similar to the newest plants in Kenya
20078	ETHIOPIA	ALUTO LANGANO	x	70	6747.4	472318	Geo	Geothermal	Steam Turbine	Dry cooling	Air	Binary - Dry cooled	NA	740709	518496	1180.8			Considered similar to the newest plants in Kenya
20079	ETHIOPIA	GEBA-1	x	190	4481.4	851466	Hydropower	Dammed	NA	NA	NA	NA	NA	4.2803e+07	4.2803e+07	630.863	35.1084	8.1937	Sources indicate that the project is likely shelved
20080	ETHIOPIA	GRAND RENAISSANCE final stage	x	4818.2	4481.4	2.15923e+07	Hydropower	Dammed	NA	NA	NA	NA	NA	1.08544e+09	1.08544e+09	15998	35.0936	11.214	Final stage previous complete operation of the GRAND. Likely more evaporation
20081	ETHIOPIA	AYSHA (second phase)	x	120	2426	291120	Wind	Wind turbine	NA	NA	NA	NA	NA	0.0385703	0.0385703	215.429	42.5897	10.6884	Extension of the Aysha project
21001	GABON	AKOK	2020	0.03	1129	33.87	Oil	ICE	Diesel-Engines	Dry cooling	Air	Diesel	NA	10.9739	7.68171	28.4508	11.608	1.63731	By its size and fuel I assume it is an ICE with diesel
21002	GABON	ALENAKIRI	2020	70	3923	274610	NG	ICE	Gas-Engines	Dry cooling	Air	Natural Gas, Diesel	NA	88973.6	62281.5	268294	9.52094	0.314301	Diesel Engines dry cooling. https://telemenia.com/en/large-scale-power-plants/liberville-alenakiri-gabon/
21003	GABON	BIFOUN	2020	0.11	1129	124.19	Oil	ICE	Diesel-Engines	Dry cooling	Air	Diesel	NA	40.2375	28.1663	104.32	10.3833	-0.333333	By the size and fuel, it must be a small MCI generator
21004	GABON	BITAM	2020	1.76	1129	1987.04	Oil	ICE	Diesel-Engines	Dry cooling	Air	Diesel	NA	643.8	450.66	1669.11	11.5006	2.07597	By its size and fuel I assume it is an ICE with diesel
21005	GABON	BONGOLO	2020	6.23	4826.8	30071	Hydropower	ROR	NA	NA	NA	NA	NA	0	0	57.1348	11.4611	-2.23874	ROR
21006	GABON	CAP LOPEZ	2020	35	3923	137305	NG	ICE	Gas-Engines	Dry cooling	Air	Natural Gas, Diesel	NA	44486.8	31140.7	134147	8.71948	-0.69675	Group of diesel engines for the gas and oil port
21007	GABON	COCO BEACH	2020	0.64	1129	722.56	Oil	ICE	Diesel-Engines	Dry cooling	Air	Diesel	NA	234.109	163.876	606.95	9.58229	1.00019	By the size and fuel, it must be a small MCI generator
21008	GABON	FOUGAMOU	2020	0.82	1129	925.78	Oil	ICE	Diesel-Engines	Dry cooling	Air	Diesel	NA	299.952	209.967	777.655	10.5902	-1.21038	By the size and fuel, it must be a small MCI generator
21009	GABON	GAMBA	2020	3.4	3923	13338.2	NG	ICE	Gas-Engines	Dry cooling	Air	Natural Gas	NA	4321.57	3025.1	13031.4	10.0183	-2.77839	Group of diesel engines near the woodgroup office. Near the coast
21010	GABON	GRAND POUBARA	2020	160	4826.8	772288	Hydropower	Dammed	NA	NA	NA	NA	NA	15285.1	15285.1	424.758	13.552	-1.77329	Reservoir
21011	GABON	IBOUNDJI	2020	0.4	4826.8	1930.72	Hydropower	ROR	NA	NA	NA	NA	NA	0	0	3.66837	12.4667	-1.14134	ROR
21012	GABON	KINGUELE	2020	57.6	4826.8	278024	Hydropower	ROR	NA	NA	NA	NA	NA	0	0	528.245	10.281	0.455	ROR
21013	GABON	KOULA-MOUTOU	2020	4.73	1129	5340.17	Oil	ICE	Diesel-Engines	Dry cooling	Air	Diesel	NA	1730.21	1211.15	4485.74	12.4705	-1.14394	Group of diesel engines in the power plant
21014	GABON	LAMBARENE	2020	4.5	1129	5080.5	Oil	ICE	Diesel-Engines	Dry cooling	Air	Diesel	NA	1646.08	1152.26	4267.62	10.221	-0.7141	Group of diesel engines in the power plant, which is also used for the water pumping of the village
21015	GABON	LASTOURVILLE	2020	1.01	1129	1140.29	Oil	ICE	Diesel-Engines	Dry cooling	Air	Diesel	NA	369.454	258.618	957.844	12.7793	-0.831318	By the size and fuel, it must be a small MCI generator
21016	GABON	LECONI	2020	0.456	1129	514.824	Oil	ICE	Diesel-Engines	Dry cooling	Air	Diesel	NA	166.803	116.762	432.452	14.2591	-1.58431	By the size and fuel, it must be a small MCI generator
21017	GABON	MAKOKOU	2020	1.352	1129	1526.41	Oil	ICE	Diesel-Engines	Dry cooling	Air	Diesel	NA	494.556	346.189	1282.18	12.8642	0.573811	By the size and fuel, it must be a small MCI generator
21018	GABON	MALINGA	2020	0.47	4826.8	2268.6	Hydropower	ROR	NA	NA	NA	NA	NA	0	0	4.31033	11.9063	-1.90234	ROR
21019	GABON	MANDJI	2020	0.167	1129	188.543	Oil	ICE	Diesel-Engines	Dry cooling	Air	Diesel	NA	61.0879	42.7615	158.376	12.3322	-2.03709	By the size and fuel, it must be a small MCI generator
21020	GABON	MAYUMBA	2020	0.83	1129	937.07	Oil	ICE	Diesel-Engines	Dry cooling	Air	Diesel	NA	303.61	212.527	787.139	10.6554	-3.43198	By the size and fuel, it must be a small MCI generator
21021	GABON	MBIGOU	2020	0.2	4826.8	965.36	Hydropower	ROR	NA	NA	NA	NA	NA	0	0	1.83418	12.3789	-1.41351	ROR
21022	GABON	MEKAMBO	2020	0.25	1129	282.25	Oil	ICE	Diesel-Engines	Dry cooling	Air	Diesel	NA	91.4489	64.0142	237.09	13.9594	1.00652	By the size and fuel, it must be a small MCI generator
21023	GABON	MIMONGO	2020	0.2	1129	225.8	Oil	ICE	Diesel-Engines	Dry cooling	Air	Diesel	NA	73.1591	51.2114	189.672	11.6	-1.18333	By the size and fuel, it must be a small MCI generator
21024	GABON	MINVOUL	2020	0.25	1129	282.25	Oil	ICE	Diesel-Engines	Dry cooling	Air	Diesel	NA	91.4489	64.0142	237.09	12.132	2.15161	By the size and fuel, it must be a small MCI generator
21025	GABON	MITZIC	2020	0.83	1129	937.07	Oil	ICE	Diesel-Engines	Dry cooling	Air	Diesel	NA	303.61	212.527	787.139	11.549	0.782055	By the size and fuel, it must be a small MCI generator
21026	GABON	MOABI	2020	0.254	1129	286.766	Oil	ICE	Diesel-Engines	Dry cooling	Air	Diesel	NA	92.9121	65.0385	240.883	11.0007	-2.42245	By the size and fuel, it must be a small MCI generator
21027	GABON	MOANDA COMILOG	2020	2.815	1129	3178.13	Oil	ICE	Diesel-Engines	Dry cooling	Air	HFO	NA	1029.71	720.8	2669.63	13.236	-1.54039	Group of diesel engines for the Manganese Mine in Comilog
21028	GABON	MOUILA	2020	2.7	1129	3048.3	Oil	ICE	Diesel-Engines	Dry cooling	Air	Diesel	NA	987.648	691.354	2560.57	11.0559	-1.86846	Considering its size and location assumed is an ICE
21029	GABON	MOYABI	2020	8.8	1129	9935.2	Oil	ICE	Diesel-Engines	Dry cooling	Air	Diesel	NA	3219	2253.3	8345.57	13.3258	-1.66838	By the size and fuel, it must be a group of ICE generators
21030	GABON	NDINDI	2020	0.112	1129	126.448	Oil	ICE	Diesel-Engines	Dry cooling	Air	Diesel	NA	40.9691	28.6784	106.216	12.02	-1.76098	Inland in green area. By the size and fuel, it must be a small MCI generator
21031	GABON	NDJOLE	2020	1.08	1129	1219.32	Oil	ICE	Diesel-Engines	Dry cooling	Air	Diesel	NA	395.059	276.542	1024.23	10.7649	-0.17827	By the size and fuel, it must be a small MCI generator
21032	GABON	OMBOUE	2020	0.45	1129	508.05	Oil	ICE	Diesel-Engines	Dry cooling	Air	Diesel	NA	164.608	115.226	426.762	9.26184	-1.57464	By the size and fuel, it must be a small MCI generator
21033	GABON	OWENDO	2020	128	3923	502144	NG	ICE	Gas-Engines	Dry cooling	Air	Natural Gas, Diesel	NA	162695	113886	490595	9.50519	0.346002	Diesel engines. Groups of cooling racks. River nearby. https://hawilti.com/energy/gastopower/gabon-signs-concession-agreement-for-new-120-mw-gas-to-power-plant/
21034	GABON	OYEM	2020	4.95	1129	5588.55	Oil	ICE	Diesel-Engines	Dry cooling	Air	Diesel	NA	1810.69	1267.48	4694.38	11.5891	1.59493	Group of diesel engines in the power plant
21035	GABON	PORT GENTIL PERENCO	2020	105	3923	411915	NG	Brayton	Gas Turbine	No cooling	NA	Natural Gas	NA	662689	530151	249209	8.78151	-0.719328	Brayton turbines. No cooling. River nearby. https://hawilti.com/energy/gastopower/gabon-signs-concession-agreement-for-new-120-mw-gas-to-power-plant/
21036	GABON	PORT-GENTIL	2020	16.5	1129	18628.5	Oil	ICE	Diesel-Engines	Dry cooling	Air	HFO	NA	6035.63	4224.94	15647.9	8.75542	-0.756533	Coast
21037	GABON	PORT-GENTIL REFINERY	2020	51.8	1129	58482.2	Oil	ICE	Diesel-Engines	Dry cooling	Air	HFO	NA	18948.2	13263.8	49125	8.77514	-0.68207	Group of diesel engines for the refinery
21038	GABON	POUBARA	2020	37.76	4826.8	182260	Hydropower	Dammed	NA	NA	NA	NA	NA	146459	146459	100.243	13.5515	-1.76216	Reservoir, in combination with Grand Poubara
21039	GABON	RABI KOUNGA FIELD	2020	15.51	3923	60845.7	NG	Brayton	Gas Turbine	No cooling	NA	HFO	NA	97888.6	78310.9	36811.7	9.91322	-1.54872	Oil field, so probably HFO. Near lake. The size and fuel makes me think is a GT
21040	GABON	TCHIBANGA	2020	1.568	1129	1770.27	Oil	ICE	Diesel-Engines	Dry cooling	Air	Diesel	NA	573.568	401.497	1487.03	11.0333	-2.85	By the size and fuel, it must be a small MCI generator
21041	GABON	TCHIMBELE	2020	68.4	4826.8	330153	Hydropower	Dammed	NA	NA	NA	NA	NA	0	0	181.584	10.407	0.621	Reservoir
21042	GABON	OWENDO	2024	120	3923	470760	NG	ICE	Gas-Engines	Dry cooling	Air	Natural Gas, Diesel	NA	152526	106768	459933	9.301	0.001742	Warsila engines. https://www.wartsila.com/media/news/23-09-2021-wartsila-signs-concession-agreement-to-develop-supply-construct-operate-and-maintain-major-120-mw-power-plant-project-in-gabon-2979375
21043	GABON	OYEM	2024	50	1378	68900	Sun	PV	Land	No cooling	NA	Flat	Am - Tropical Monsoon	965.015	675.511	3858.4	11.3304	1.3547	Assumed based on a similar country because is the first of its kind. https://en.wikipedia.org/wiki/List_of_power_stations_in_Gabon
21047	GABON	EXTRA Solar PV	2030	65	1378	89570	Sun	PV	Land	No cooling	NA	Flat	Am - Tropical Monsoon	1254.52	878.164	5015.92			Assumed to be likely placed in a place with large solar resource for the country - Field
22001	GAMBIA	BANSANG	2020	0.9	3941	3546.9	Oil	ICE	Diesel-Engines	Dry cooling	Air	Diesel	NA	1149.19	804.436	2979.4	-14.65	13.4333	By the size and fuel, it must be a small MCI generator
22002	GAMBIA	BASSE REGION	2020	2.7	3941	10640.7	Oil	ICE	Diesel-Engines	Dry cooling	Air	Diesel	NA	3447.58	2413.31	8938.19	-14.2192	13.3094	Considering its size and location assumed is an ICE
22003	GAMBIA	BATAKUNKU VILLAGE	2020	0.15	83.3	12.495	Wind	Wind turbine	Onshore	No cooling	NA	NA	NA	1.65546e-06	1.65546e-06	0.0092463	-16.8021	13.3336	Onshore
22004	GAMBIA	BRIKAMA GEG	2020	38.4	3941	151334	Oil	ICE	Diesel-Engines	Dry cooling	Air	Diesel, HFO	NA	49032.3	34322.6	127121	-16.6345	13.2951	ICE with cooling racks. https://openinframap.org/stats/area/Gambia/plants http://www.globalpowersystems.eu/en/project-detail/brikama-power-plant-ipp-phase-1-2006-2007/
22005	GAMBIA	BRIKAMA NAWEC	2020	17.8	3941	70149.8	Oil	ICE	Diesel-Engines	Dry cooling	Air	Diesel, HFO	NA	22728.5	15910	58925.8	-16.6356	13.2928	ICE with cooling racks. https://openinframap.org/stats/area/Gambia/plants http://www.globalpowersystems.eu/en/project-detail/brikama-power-plant-ipp-phase-1-2006-2007/
22006	GAMBIA	ESSAU	2020	0.58	3941	2285.78	Oil	ICE	Diesel-Engines	Dry cooling	Air	Diesel	NA	740.592	518.414	1920.06	-16.5172	13.4786	By the size and fuel, it must be a small MCI generator
22007	GAMBIA	FARAFENNI	2020	2.4	3941	9458.4	Oil	ICE	Diesel-Engines	Dry cooling	Air	Diesel	NA	3064.52	2145.16	7945.06	-15.6	13.5667	Considering its size and location assumed is an ICE
22008	GAMBIA	JANJANBUREH	2020	0.27	3941	1064.07	Oil	ICE	Diesel-Engines	Dry cooling	Air	Diesel	NA	344.758	241.331	893.819	-14.7667	13.5333	By the size and fuel, it must be a small MCI generator
22009	GAMBIA	KAUR GROUNDNUT	2020	0.022	3941	86.702	Oil	ICE	Diesel-Engines	Dry cooling	Air	Diesel	NA	28.0914	19.664	72.8297	-15.3336	13.7101	Hospital. No water. By its size and fuel I assume it is an ICE with diesel
22010	GAMBIA	KAUR NAWEC	2020	0.22	3941	867.02	Oil	ICE	Diesel-Engines	Dry cooling	Air	Diesel	NA	280.914	196.64	728.297	-15.3509	13.6966	By the size and fuel, it must be a small MCI generator
22011	GAMBIA	KEREWAN	2020	0.9	3941	3546.9	Oil	ICE	Diesel-Engines	Dry cooling	Air	Diesel	NA	1149.19	804.436	2979.4	-16.0888	13.4898	By the size and fuel, it must be a small MCI generator
22012	GAMBIA	KOTU	2020	41.4	3941	163157	Oil	ICE	Diesel-Engines	Dry cooling	Air	Diesel	NA	52863	37004.1	137052	-16.6961	13.4542	ICE with cooling racks. Coast. https://openinframap.org/stats/area/Gambia/plants
22013	GAMBIA	LEMON CREEK HOTEL RESORT	2020	0.067	1591	106.597	Sun	PV	Land	No cooling	NA	Flat	Aw - Tropical Savannah	10.4914	7.34395	7.2486	-16.7354	13.4183	Forest.
22014	GAMBIA	TANJI	2020	0.9	83.3	74.97	Wind	Wind turbine	Onshore	No cooling	NA	NA	NA	9.93273e-06	9.93273e-06	0.0554778	-16.7883	13.3486	Onshore
22016	GAMBIA	TROPIC CENTER RETAIL	x	0.24	1591	381.84	Sun	PV	Land	No cooling	NA	Flat	Aw - Tropical Savannah	37.581	26.3067	25.9651			https://nvisionenergy.com/
22017	GAMBIA	BRIKAMA	x	20	3941	78820	Oil	ICE	Diesel-Engines	Dry cooling	Air	Diesel	NA	25537.7	17876.4	66208.8	-16.6438	13.2812	https://africa-energy-portal.org/news/gambia-barrow-commissions-284m-brikama-power-plant
22019	GAMBIA	BASSE REGION	x	3.5	1591	5568.5	Sun	PV	Land	No cooling	NA	Flat	Aw - Tropical Savannah	548.056	383.639	378.658	-14.2192	13.3094	Field
22020	GAMBIA	EXTRA Wind	2030	3.6	83.3	299.88	Wind	Wind turbine	Onshore	No cooling	NA	NA	NA	3.97309e-05	3.97309e-05	0.221911			Considered Onshore and similar to existing
22021	GAMBIA	EXTRA Solar PV	x	99.267	1591	157934	Sun	PV	Land	No cooling	NA	Flat	Aw - Tropical Savannah	15544	10880.8	10739.5			Very likely SOMA solar, but smaller
23001	GHANA	ADA FOAH TIDAL	2020	0.4	3510.7	1404.28	Hydropower	NA	NA	NA	NA	NA	NA	0	0	0	0.618048	5.77969	Wave energy, in sea. Operational 2016
23002	GHANA	AKOSOMBO	2020	1038	3510.7	3.64411e+06	Hydropower	Dammed	NA	NA	NA	NA	NA	7.50287e+09	7.50287e+09	2004.26	0.0594	6.2998	Reservoir
23003	GHANA	AMANDI ENERGY	2020	203	2439	495117	NG	Combined	Combined Cycle (CC)	Dry cooling	Air	Natural Gas, HFO, Diesel	NA	18742.2	13119.6	215376	-1.66739	4.9682	Coast. Combined cycle. Operational in 2019. http://aelgh.com/overview/. It takes the water from a nearby water source, but it is freshwater. https://www.gem.wiki/Amandi_power_station
23004	GHANA	ASANKO GOLD MINE	2020	20	2439	48780	Oil	ICE	Diesel-Engines	Dry cooling	Air	Diesel	NA	15804.7	11063.3	40975.2	-2.00644	6.33916	Internal combustion. https://s24.q4cdn.com/325379252/files/doc_presentations/2015/2015-05-14_P1_AGMSV.pdf
23005	GHANA	AXIM/ADEISO	2020	0.128	2439	312.192	Oil	ICE	Diesel-Engines	Dry cooling	Air	Diesel	NA	101.15	70.8051	262.241	-2.24046	4.86992	By the size and fuel, it must be a small MCI generator
23006	GHANA	BANEAH	2020	5	2943.5	14717.5	Hydropower	Dammed	NA	NA	NA	NA	NA	0	0	8.09463	-12.863	10.0407	ROR
23007	GHANA	BENSO OIL PALM	2020	0.5	1652.3	826.15	Biomass	Rankine	Steam Turbine	No cooling	NA	Palm Oil	NA	134.028	93.8195	34.6983	-1.91461	5.10849	Condense steam by the process, do not require cooling towers. https://www.researchgate.net/publication/321880463_Palm_biomass_waste_as_supplementary_source_of_electricity_generation_in_Ghana_Case_of_the_Juaben_Oil_Mills/figures?lo=1
23008	GHANA	BRIDGE POWER	2020	202	2439	492678	NG	Combined	Combined Cycle (CC)	Dry cooling	Air	Natural Gas, LPG	NA	18649.9	13054.9	214315	0.0302354	5.73481	Coast. Operational in 2020
23009	GHANA	BUI DAM	2020	403	3510.7	1.41481e+06	Hydropower	Dammed	NA	NA	NA	NA	NA	2.55883e+08	2.55883e+08	778.147	-2.1661	8.1822	Reservoir
23010	GHANA	BURMA CAMP BASE	2020	8.8	2439	21463.2	Oil	ICE	Diesel-Engines	Dry cooling	Air	Diesel	NA	6954.07	4867.85	18029.1	-0.170388	5.6122	Diesel engines for the Military base (and airport)
23011	GHANA	BURMA CAMP HOSPITAL	2020	4.4	2439	10731.6	Oil	ICE	Diesel-Engines	Dry cooling	Air	Diesel	NA	3477.04	2433.92	9014.54	-0.196896	5.55602	Diesel generators for the military base in Accra
23012	GHANA	CHIRANO MINE IGCC	2020	2.5	1652.3	4130.75	Biomass	Combined	GT+HeatRecovery	Wet Tower	Freshwater	Wood and coal	Aw - Tropical Savannah	11883.8	4221.88	165.23	-2.3732	6.29168	Pond next to it. IGCC. Cooling tower. Wood + Coal
23013	GHANA	CHIRANO MINE IGCC	2020	30	1652.3	49569	Coal	Combined	Steam Turbine	Wet Tower	Freshwater	IGCC	Aw - Tropical Savannah	99073.4	78433.1	39159.5	-2.37329	6.29164	Pond next to it. Integrated gasification combined cycle
23014	GHANA	DAMANG GOLD MINE	2020	17.6	2439	42926.4	NG	Brayton	Gas Turbine	No cooling	NA	Natural Gas	NA	69060	55248	25970.5	-1.84912	5.52274	Gas turbines for the mine. https://www.genserenergy.com/operations/ghana/damang-plant/
23015	GHANA	GOMOA ONYADZE	2020	20	1590.9	31818	Sun	PV	Land	No cooling	NA	Flat	Aw - Tropical Savannah	3131.55	2192.09	2163.62	-0.703554	5.34501	Semi-Arid. Operational in 2018
23016	GHANA	KETE KRACHI	2020	0.25	2439	609.75	Oil	ICE	Diesel-Engines	Dry cooling	Air	Diesel	NA	197.559	138.291	512.19	-0.0498	7.79391	By the size and fuel, it must be a small MCI generator
23017	GHANA	KPONE CENPOWER	2020	350	2439	853650	Oil	Combined	Combined Cycle (CC)	Once through	Freshwater	HFO, Natural Gas	Aw - Tropical Savannah	6.46283e+07	355456	717066	0.0513246	5.69313	Coast. Combined cycle gas turbine. Operational in 2019. https://www.cenpowergen.com/ https://www.gem.wiki/Kpone_IPP_(KIPP)_power_station I am not sure if they are using once through cooling as there are no indications in the images of inlets and outlets of water from the nearby river. Nonetheless, I do not see any other type of cooling
23018	GHANA	KPONE VRA	2020	220	2439	536580	NG	Brayton	Gas Turbine	No cooling	NA	Natural Gas	NA	863250	690600	324631	0.00926	5.73462	Coast. Operational in 2016. VRA is Volta River Authority. https://www.gem.wiki/Kpone_Thermal_power_plant
23019	GHANA	KPONG	2020	160	3510.7	561712	Hydropower	Dammed	NA	NA	NA	NA	NA	2.37704e+07	2.37704e+07	308.942	0.1255	6.1201	ROR
23020	GHANA	KUMASI MILL	2020	0.384	1652.3	634.483	Biomass	Rankine	Steam Turbine	No cooling	NA	Wood	NA	102.933	72.0534	26.6483	-1.62443	6.68848	Wood company. Wood residues. No cooling. Near the city
23021	GHANA	KWAE ESTATE	2020	2.5	1652.3	4130.75	Biomass	Rankine	Steam Turbine	No cooling	NA	Palm Oil	NA	670.14	469.098	173.492	-0.911579	6.1211	Condense steam by the process, do not require cooling towers. Superheated steam. https://www.gopdc-ltd.com/industrial-facilities/
23022	GHANA	NAVRONGO	2020	2.5	1590.9	3977.25	Sun	PV	Land	No cooling	NA	Flat	Aw - Tropical Savannah	391.444	274.011	270.453	-1.05521	10.9236	Semi-arid. https://vra.com/our_mandate/solar_energy.php
23023	GHANA	NSUTA-WASSAW BIOMASS	2020	2	1652.3	3304.6	Biomass	ICE	Gas-Engines	Dry cooling	Air	Biogas - Gasifier	NA	1070.69	749.483	313.937	-1.97517	5.28651	Lake nearby. gasification of biomass plant (Generators too small to be visible!). https://africabusinesscommunities.com/news/clenergen_signs_agreement_with_ghana_manganese_company_for_biomass_power_plant.html
23024	GHANA	NSUTA-WASSAW MINE	2020	0.76	2439	1853.64	Oil	ICE	Diesel-Engines	Dry cooling	Air	Diesel	NA	600.579	420.405	1557.06	-1.95703	5.28746	By the size and fuel, it must be a small MCI generator
23025	GHANA	NYAKROM HIGH SCHOOL	2020	0.009	1000	9	Sun	PV	Rooftop	No cooling	NA	Flat	Aw - Tropical Savannah	0.126054	0.0882379	0.504	-0.880623	5.6333	City. Due its size it is considered Rooftop
23026	GHANA	OBATAN MINE	2020	6	2439	14634	Oil	ICE	Diesel-Engines	Dry cooling	Air	Diesel	NA	4741.41	3318.99	12292.6	-1.02851	6.34183	Diesel engines of the mine
23027	GHANA	POWERSHIP GHANA-2	2020	450	2439	1097550	NG	ICE	Gas-Engines	Once through	Saline	Natural Gas, HFO	NA	355606	248924	1.07231e+06	-1.69652	4.93835	Powership. Operating in 2019. Combined cycle internal combustion plant. https://www.power-technology.com/data-insights/power-plant-profile-karadeniz-powership-osman-khan-ghana-ghana/ https://www.gem.wiki/Karpowership_(Ghana)_Osman_Khan_power_station This is not a conventional combined cycle. Instead of the turbine, there are ICE, then the heat recovery
23028	GHANA	SAMREBOI MILL	2020	2.8	1652.3	4626.44	Biomass	Rankine	Steam Turbine	No cooling	NA	Wood	NA	750.556	525.389	194.31	-2.56328	5.61271	Wood company. Wood residues. No cooling.
23029	GHANA	ST MARTIN PORRES HOSPITAL	2020	0.038	2439	92.682	Oil	ICE	Diesel-Engines	Dry cooling	Air	Diesel	NA	30.0289	21.0203	77.8529	-0.11207	6.36515	Coast
23030	GHANA	SUNON ASOGLI (KPONE)	2020	560	2439	1365840	NG	Combined	Combined Cycle (CC)	Wet Tower	Freshwater	Natural Gas	Aw - Tropical Savannah	3.9294e+06	1.39597e+06	594140	0.04705	5.6803	Combined cycle with gas turbine and heat recovery. For the recovery they use forced flow cooling towers. Operational in 2018. https://www.gem.wiki/Sunon_Asogli_power_station
23031	GHANA	SWEDRU MUNICIPAL HOSPITAL	2020	0.08	2439	195.12	Oil	ICE	Diesel-Engines	Dry cooling	Air	Diesel	NA	63.2188	44.2532	163.901	-0.705779	5.52982	By the size and fuel, it must be a small MCI generator
23032	GHANA	TAKORADI RENTAL (Ameri)	2020	250	2439	609750	NG	Brayton	Gas Turbine	No cooling	NA	Natural Gas	NA	980966	784773	368899	-1.66034	4.97425	Coast. Small gas turbines. Movile Units. https://www.power-technology.com/data-insights/power-plant-profile-ameri-aboadze-power-plant-ghana/?cf-view
23033	GHANA	TAKORADI-T1 (TAPCO)	2020	330	2439	804870	NG	Combined	Combined Cycle (CC)	Wet Tower	Freshwater	Natural Gas, HFO	Aw - Tropical Savannah	2.31554e+06	822626	350118	-1.65828	4.97186	Coast. Combined cycle. https://www.gem.wiki/Takoradi_(TAPCO)_1_Thermal_power_plant. It takes the water from a nearby water source, but it is freshwater
23034	GHANA	TAKORADI-T2 (TICO)	2020	320	2439	780480	NG	Combined	Combined Cycle (CC)	Once through	Freshwater	Natural Gas, HFO	Aw - Tropical Savannah	5.90888e+07	324988	339509	-1.65977	4.97163	Coast. Combined cycle. It takes the water from a nearby water source, but it is freshwater. https://www.gem.wiki/Takoradi_(TICO)_Thermal_power_plant
23035	GHANA	TAKORADI-T3 (TAPCO)	2020	132	2439	321948	NG	Combined	Combined Cycle (CC)	Wet tower	Freshwater	Natural Gas, HFO	Aw - Tropical Savannah	926216	329051	140047	-1.75	4.88333	Coast. Combined cycle. https://www.gem.wiki/Takoradi_(TAPCO)_3_Thermal_power_plant
23036	GHANA	TEMA CENIT	2020	110	2439	268290	NG	Brayton	Gas Turbine	No cooling	NA	Natural Gas, HFO	NA	431625	345300	162315	0.01224	5.67446	Brayton https://www.gem.wiki/Tema_CENIT_Thermal_power_plant_(TCTPP)
23037	GHANA	TEMA REFINERY	2020	10.1	2439	24633.9	NG	Brayton	Gas Turbine	No cooling	NA	Natural Gas	NA	39631	31704.8	14903.5	0.007328	5.66966	Gas turbines for the Refinery
23038	GHANA	TEMA UNILEVER	2020	5.2	2439	12682.8	NG	Brayton	Gas Turbine	No cooling	NA	Natural Gas	NA	20404.1	16323.3	7673.09	0.00920167	5.647	One gas turbine in the Unilever Industrial Complex. Combined heat and power. https://www.ghanabusinessnews.com/2012/07/08/unilever-commissions-17-5m-combined-heat-and-power-plant/
23039	GHANA	TEMA VRA-1	2020	75	2439	182925	Oil	ICE	Diesel-Engines	Dry cooling	Air	Diesel, HFO	NA	59267.7	41487.4	153657	0.0136569	5.67766	Diesel generators (movable units). https://www.vra.com/our_mandate/tema_thermal_power_complex.php
23040	GHANA	TETTEH QUARSHIE HOSPITAL	2020	0.4	2439	975.6	Oil	ICE	Diesel-Engines	Dry cooling	Air	Diesel	NA	316.094	221.266	819.504	-1.4	7.05314	By the size and fuel, it must be a small MCI generator
23041	GHANA	TSATSADU	2020	0.045	3510.7	157.981	Hydropower	ROR	NA	NA	NA	NA	NA	0	0	0.300165	0.387554	7.16528	Full operation of the site being tested
23042	GHANA	TWIFO OIL PALM	2020	0.6	1652.3	991.38	Biomass	Rankine	Steam Turbine	No cooling	NA	Palm Oil	NA	160.833	112.583	41.638	-1.54368	5.54296	Condense steam by the process, do not require cooling towers. Near river. https://www.findpower.com/list-of-power-plants-in-ghana-/
23043	GHANA	VPOWER TEMA	2020	50	2439	121950	NG	Brayton	Gas Turbine	No cooling	NA	Natural Gas	NA	196193	156955	73779.8	0.0138894	5.67745	Brayton, air cooling
23044	GHANA	WASSA MINE	2020	48	2439	117072	Oil	ICE	Diesel-Engines	Dry cooling	Air	Diesel	NA	37931.3	26551.9	98340.5	-1.71598	5.48619	Group of diesel engines in the Gold mine
23045	GHANA	BUI DAM HYBRID SOLAR	2021	55	1590.9	87499.5	Sun	PV	Land	No cooling	NA	Flat	Aw - Tropical Savannah	8611.76	6028.23	5949.97	0.0594	6.2998	Including 5 MW foalting PV. https://www.esi-africa.com/renewable-energy/tour-ghanas-hybrid-power-plant-a-successful-mix-of-solar-and-hydro/
23046	GHANA	KOMENDA SUGAR	2021	3	1652.3	4956.9	Biomass	Rankine	Steam Turbine	No cooling	NA	Sugarcane	NA	804.167	562.917	208.19	-1.41328	5.1638	https://www.chinimandi.com/komenda-sugar-mill-to-generate-electricity/
23047	GHANA	KALEO SOLAR FARM	2022	13	1590.9	20681.7	Sun	PV	Land	No cooling	NA	Flat	Aw - Tropical Savannah	2035.51	1424.86	1406.36			https://www.afrik21.africa/en/ghana-kaleo-solar-pv-plant-goes-into-operation/
23048	GHANA	NANTE SOLAR PARK	2024	70	1590.9	111363	Sun	PV	Land	No cooling	NA	Flat	Aw - Tropical Savannah	10960.4	7672.3	7572.68			https://www.power-technology.com/marketdata/power-plant-profile-nante-solar-pv-park-ghana/
23049	GHANA	KUMASI PROJECT	2025	27.6	1652.3	45603.5	Biomass	ICE	Gas-Engines	Dry cooling	Air	Biogas - Gasifier	NA	14775.5	10342.9	4332.33	-1.61627	6.6666	Biogas with gasifier, not with landfill https://www.power-technology.com/marketdata/power-plant-profile-kumasi-waste-to-energy-plant-ghana/
23050	GHANA	HEMANG	2026	60	3510.7	210642	Hydropower	Dammed	NA	NA	NA	NA	NA	2.9082e+08	2.9082e+08	115.832	-1.575	5.187	https://www.power-technology.com/marketdata/power-plant-profile-hemang-ghana/
23051	GHANA	AWISAM	2028	50	3510.7	175535	Hydropower	Dammed	NA	NA	NA	NA	NA	2.4235e+08	2.4235e+08	96.5268	-1.59233	5.7923	https://www.power-technology.com/marketdata/power-plant-profile-awisam-ghana/
23052	GHANA	JUALE	2028	87	3510.7	305431	Hydropower	Dammed	NA	NA	NA	NA	NA	4.21689e+08	4.21689e+08	167.957	0.116667	8.68333	https://www.power-technology.com/marketdata/power-plant-profile-juale-ghana/
23053	GHANA	TANOSO	2028	56	3510.7	196599	Hydropower	Dammed	NA	NA	NA	NA	NA	2.71432e+08	2.71432e+08	108.11	-1.69063	6.69831	Reservoir
23054	GHANA	CHIRANO MINE IGCC	x	60	1652.3	99138	Coal	Combined	Steam Turbine	Wet Tower	Freshwater	IGCC	Aw - Tropical Savannah	198147	156866	78319	-2.38113	6.31046	Extension of the Chirano Mine power plant. https://s24.q4cdn.com/325379252/files/doc_presentations/2015/2015-05-14_P1_AGMSV.pdf
23055	GHANA	TARKWA GOLD MINE	x	120	1652.3	198276	Coal	Combined	Steam Turbine	Wet Tower	Freshwater	IGCC	Aw - Tropical Savannah	396294	313733	156638	-1.99305	5.30183	Assumed similar to the Chirano Mine. https://s24.q4cdn.com/325379252/files/doc_presentations/2015/2015-05-14_P1_AGMSV.pdf
23056	GHANA	MIM SAWMILL	x	10	1652.3	16523	Biomass	Rankine	Steam Turbine	No cooling	NA	Wood	NA	2680.56	1876.39	693.966	-2.5396	6.1467	New governmental funding to start up after closure in 2016. https://allafrica.com/stories/202009170453.html
23057	GHANA	BRIDGE POWER	x	222	2439	541458	NG	Combined	Combined Cycle (CC)	Wet tower	Freshwater	Natural Gas, HFO	Aw - Tropical Savannah	1.55773e+06	553403	235534	0.0302354	5.73481	Coast. Combined cycle
23058	GHANA	ESIAMA	x	45	2439	109755	NG	Brayton	Gas Turbine	No cooling	NA	Natural Gas, HFO	NA	176574	141259	66401.8	-2.34929	4.93875	Assumed gas turbine
23059	GHANA	INCHABAN	x	360	2439	878040	NG	Brayton	Gas Turbine	No cooling	NA	Natural Gas, HFO	NA	1.41259e+06	1.13007e+06	531214	-1.68125	4.99816	Coast. Nothing here yet. https://www.synergyrealproperty.org/ghana-undertake-construction-new-power-plant-next-year/
23060	GHANA	WASSA MINE	x	48	2439	117072	NG	Brayton	Gas Turbine	No cooling	NA	Natural Gas, HFO	NA	188345	150676	70828.6	-1.65907	4.97198	Under construction in 2023. Probably replacing the old plant. https://www.genserenergy.com/operations/ghana/wassa-plant/
23062	GHANA	ADA FOAH TIDAL	x	1000	3510.7	3510700	Hydropower	NA	NA	NA	NA	NA	NA	0	0	0	0.618048	5.77969	Wave energy, in sea. https://en.wikipedia.org/wiki/Ada_Foah_Wave_Farm
23063	GHANA	ANKOBRA RIVER	x	45	3510.7	157982	Hydropower	Dammed	NA	NA	NA	NA	NA	2.18115e+08	2.18115e+08	86.8742	-1.02319	7.94653	https://www.graphic.com.gh/news/general-news/3-small-hydro-dams-to-be-built-on-ankobra-river.html
23064	GHANA	KULPAWN	x	36	3510.7	126385	Hydropower	Dammed	NA	NA	NA	NA	NA	1.74492e+08	1.74492e+08	69.4993	-0.905662	9.54393	https://www.hydropower.org/blog/ghana-assessing-the-sustainability-of-new-hydropower-sites
23065	GHANA	PWALUGU	x	48	3510.7	168514	Hydropower	Dammed	NA	NA	NA	NA	NA	2.32656e+08	2.32656e+08	92.6658	-0.858889	10.605	https://www.hydropower.org/blog/ghana-assessing-the-sustainability-of-new-hydropower-sites
23066	GHANA	DABOYA	x	43	3510.7	150960	Hydropower	Dammed	NA	NA	NA	NA	NA	2.08421e+08	2.08421e+08	83.0131	-1.37895	9.5311	https://www.hydropower.org/blog/ghana-assessing-the-sustainability-of-new-hydropower-sites
23069	GHANA	EXTRA Geothermal	2030	50	6747.4	337370	Geo	Geothermal	Steam Turbine	Dry cooling	Air	Binary - Dry cooled	NA	529078	370354	843.425			Assumed similar conditions as power plants in neighborgh countries
23070	GHANA	Extra Wind	x	150	2520	378000	Wind	Wind turbine	Onshore	No cooling	NA	NA	NA	0.050081	0.050081	279.72			Likely SeGE Wind but considered smaller (10 MW smaller)
23071	GHANA	EXTRA Solar PV	x	89.5	1590.9	142386	Sun	PV	Land	No cooling	NA	Flat	Aw - Tropical Savannah	14013.7	9809.58	9682.22			Likely BOLE SOLAR but defined to be smaller
24001	GUINEA	BOKE	2020	2.5	1360	3400	Oil	ICE	Diesel-Engines	Dry cooling	Air	Diesel	NA	1101.6	771.119	2856	-14.3	10.9333	Likely it is a group of diesel engines for a factory near Boké
24002	GUINEA	CONAKRY CEMENT PLANT	2020	6	1360	8160	Oil	ICE	Diesel-Engines	Dry cooling	Air	Diesel	NA	2643.84	1850.69	6854.4	-13.496	9.72363	Diesel engines for the Cement plant
24003	GUINEA	CONAKRY EDG	2020	0.6	1360	816	Oil	ICE	Diesel-Engines	Dry cooling	Air	Diesel	NA	264.384	185.069	685.44	-13.6773	9.53795	By the size and fuel, it must be a small MCI generator
24004	GUINEA	CONAKRY RENTAL (Te-Power)	2020	50	1360	68000	Oil	ICE	Diesel-Engines	Dry cooling	Air	HFO	NA	22032	15422.4	57120	-13.6038	9.60173	Coast. Diesel engine. This power plant must be Te-power. Operational in 2019
24005	GUINEA	DONKEA	2020	15	2943.5	44152.5	Hydropower	Dammed	NA	NA	NA	NA	NA	1.57729e+06	1.57729e+06	24.2839	-12.995	9.95	Reservoir
24006	GUINEA	FARANAH	2020	3	1360	4080	Oil	ICE	Diesel-Engines	Dry cooling	Air	Diesel	NA	1321.92	925.343	3427.2	-10.7381	10.0582	Likely it is a group of diesel engines for a factory near Faranah
24007	GUINEA	FRIGUIA REFINERY	2020	52.2	1360	70992	Oil	ICE	Diesel-Engines	Dry cooling	Air	HFO	NA	23001.4	16101	59633.3	-13.5797	10.3884	Part of the refinery. Even when the satellite shows a cooling tower, the images show that it has not been used for a while
24008	GUINEA	GAOUAL	2020	1	1360	1360	Oil	ICE	Diesel-Engines	Dry cooling	Air	Diesel	NA	440.64	308.448	1142.4	-13.2004	11.7624	Hospital. Assumed Diesel generator due to its size and fuel.
24009	GUINEA	GARAFIRI	2020	75.45	2943.5	222087	Hydropower	Dammed	NA	NA	NA	NA	NA	5.57349e+07	5.57349e+07	122.148	-12.6635	10.5283	Reservoir
24010	GUINEA	GRANDES-CHUTES	2020	28.32	3138.9	88893.6	Hydropower	Dammed	NA	NA	NA	NA	NA	30217.4	30217.4	48.8915	-13.0986	9.92111	Reservoir
24011	GUINEA	GUECKEDOU	2020	2	1360	2720	Oil	ICE	Diesel-Engines	Dry cooling	Air	Diesel	NA	881.279	616.896	2284.8	-10.1311	8.56497	By its size and fuel I assume it is an ICE with diesel
24012	GUINEA	KALETA	2020	240	2943.5	706440	Hydropower	Dammed	NA	NA	NA	NA	NA	2.70405e+06	2.70405e+06	388.542	-13.2765	10.4627	Reservoir. Operational in 2015
24013	GUINEA	KAMSAR-1	2020	24	1360	32640	Oil	ICE	Diesel-Engines	Dry cooling	Air	Diesel	NA	10575.4	7402.75	27417.6	-14.6132	10.646	Power plant in the factory. Operational in 2018. https://imm.energy/en/portfolio-item/kamsar-guinea-conakry/
24014	GUINEA	KAMSAR-2	2020	3	1360	4080	Oil	ICE	Diesel-Engines	Dry cooling	Air	Diesel	NA	1321.92	925.343	3427.2	-14.6126	10.6465	Smaller power plant in the factory, next to Kamsar-1. https://imm.energy/en/portfolio-item/kamsar-guinea-conakry/
24015	GUINEA	KARPOWERSHIP	2020	125	1360	170000	Oil	ICE	Diesel-Engines	Dry cooling	Air	HFO	NA	55080	38556	142800	-13.7154	9.51839	Operational in February 2020 until early 2023. https://www.facebook.com/globaltimesonline/photos/karpower-goes-to-guineakarpowership-a-member-of-karadeniz-energy-group-istanbul-/2554514474677200/
24016	GUINEA	KINKON	2020	3.5	2943.5	10302.2	Hydropower	Dammed	NA	NA	NA	NA	NA	0	0	5.66624	-12.3979	11.0575	ROR
24017	GUINEA	KIPE POWER	2020	50	1360	68000	Oil	ICE	Diesel-Engines	Dry cooling	Air	HFO	NA	22032	15422.4	57120	-13.636	9.60268	MAN diesel engines running on HFO. Operating since 2016. Before on site were movable diesel engines https://iltekno.com/iltekno-signed-technical-consultancy-services-tcs-contract/ https://en.wikipedia.org/wiki/List_of_power_stations_in_Guinea
24018	GUINEA	LA LOFFA	2020	0.2	2943.5	588.7	Hydropower	ROR	NA	NA	NA	NA	NA	0	0	1.11853	-9.47311	8.54143	ROR
24019	GUINEA	LEFA CORRIDOR	2020	36	1360	48960	Oil	ICE	Diesel-Engines	Dry cooling	Air	Diesel	NA	15863	11104.1	41126.4	-10.048	11.7505	Diesel engines for the mine
24020	GUINEA	SANGAREDI	2020	23.77	1360	32327.2	Oil	ICE	Diesel-Engines	Dry cooling	Air	Diesel	NA	10474	7331.8	27154.8	-13.7956	11.1018	Bauxiet mine, no water
24021	GUINEA	SIGUIRI MINE	2020	30	1360	40800	Oil	ICE	Diesel-Engines	Dry cooling	Air	Diesel	NA	13219.2	9253.43	34272	-9.39055	11.5685	Diesel engines for the mine
24022	GUINEA	SOGUIPAH	2020	3.2	1360	4352	Oil	ICE	Diesel-Engines	Dry cooling	Air	Diesel	NA	1410.05	987.033	3655.68	-8.97476	7.34144	Group of diesel generators inside the Soguipah factory.
24023	GUINEA	TINKISSO	2020	15	235.5	3532.5	Hydropower	ROR	NA	NA	NA	NA	NA	39060.4	39060.4	6.71175	-11.1167	10.75	ROR https://database.earth/energy/power-plant/tinkisso
24024	GUINEA	TOMBO (Kaloum)	2020	126.5	1360	172040	Oil	ICE	Diesel-Engines	Dry cooling	Air	HFO	NA	55740.9	39018.6	144514	-13.7122	9.50917	Kaloum 1,2,3,4, all based on diesel engines with cooling racks. https://en.wikipedia.org/wiki/List_of_power_stations_in_Guinea https://www.wartsila.com/energy/learn-more/references/utilities/kaloum-5-republic-of-guinea
24025	GUINEA	SOUAPITI	2021	550	2943.5	1618925	Hydropower	Dammed	NA	NA	NA	NA	NA	2.37128e+08	2.37128e+08	3075.96	-13.2485	10.4251	Reservoir. https://en.wikipedia.org/wiki/Souapiti_Hydropower_Station
24026	GUINEA	LEFA CORRIDOR	2022	33	1360	44880	Oil	ICE	Diesel-Engines	Dry cooling	Air	Diesel	NA	14541.1	10178.8	37699.2	-9.16743	11.4217	Gold mine. Air cooling? Replacing the old plant, more efficient. https://nordgold.com/media/news/nordgold-launches-new-power-plant-at-its-lefa-gold-mine-in-guinea/
24027	GUINEA	GARDETE SOLAR FARM	2022	20	1528	30560	Sun	PV	Land	No cooling	NA	Flat	Aw - Tropical Savannah	3007.74	2105.42	2078.08	-14.001	12.1001	https://www.gem.wiki/Gardete_solar_farm
24028	GUINEA	KINIERO MINE (OIL)	2024	13	1360	17680	Oil	ICE	Diesel-Engines	Dry cooling	Air	Diesel	NA	5728.32	4009.82	14851.2	-10.1667	11.4	Diesel generator. https://www.mining-technology.com/projects/kiniero-gold-project-the-republic-of-guinea/
24029	GUINEA	KINIERO MINE (SUN)	2024	18	1528	27504	Sun	PV	Land	No cooling	NA	Flat	Aw - Tropical Savannah	2706.96	1894.87	1870.27	-10.1667	11.4	https://www.mining-technology.com/projects/kiniero-gold-project-the-republic-of-guinea/
24030	GUINEA	AMARIA HYDROPOWER PLANT	2025	300	2943.5	883050	Hydropower	Dammed	NA	NA	NA	NA	NA	4.9311e+07	4.9311e+07	490.243			Konkoure river. https://www.power-technology.com/marketdata/power-plant-profile-amaria-hydro-power-plant-guinea/
24031	GUINEA	FOMI (NIANDAN RIVER)	2026	90	2943.5	264915	Hydropower	Dammed	NA	NA	NA	NA	NA	1.47933e+07	1.47933e+07	147.073	-9.7	10.5167	https://en.wikipedia.org/wiki/List_of_power_stations_in_Guinea
24032	GUINEA	CONAKRY WAVE	x	100	2943.5	294350	Hydropower	NA	NA	NA	NA	NA	NA	0	0	0	0	0	Wave power. Must have footprints but there are no data. Plans already in 2013. https://www.esi-africa.com/top-stories/agreement-for-100-mw-wave-power-facility-in-guinea/
24033	GUINEA	TIOPO (KOGON RIVER)	x	105	2943.5	309068	Hydropower	Dammed	NA	NA	NA	NA	NA	1.72589e+07	1.72589e+07	171.585	-14.3	10.9333	https://www.gem.wiki/Tiopo_hydroelectric_plant
24034	GUINEA	KHOUMAGUELI SOLAR POWER STATION	x	40	1528	61120	Sun	PV	Land	No cooling	NA	Flat	Aw - Tropical Savannah	6015.47	4210.83	4156.16	-12.4056	11.4603	https://en.wikipedia.org/wiki/Khoumagueli_Solar_Power_Station
24035	GUINEA	EXTRA Hydropower	2030	201.53	2943.5	593204	Hydropower	Dammed	NA	NA	NA	NA	NA	3.31255e+07	3.31255e+07	329.329			Assumed large Reservoir Plants
25001	GUINEA-BISSAU	BAMBADINCA STA CLARO	2020	0.3	1155	346.5	Oil	ICE	Diesel-Engines	Dry cooling	Air	Diesel	NA	112.266	78.5861	291.06	-14.8922	11.9882	By the size and fuel, it must be a small MCI generator
25002	GUINEA-BISSAU	BAMBADINCA STA CLARO	2020	10	1528	15280	Sun	PV	Land	No cooling	NA	Flat	Aw - Tropical Savannah	1503.87	1052.71	1039.04	-14.8554	12.017	Forest. https://www.clarke-energy.com/2015/tropical-power-launches-energy-park/
25003	GUINEA-BISSAU	BISSAU	2020	15	1155	17325	Oil	ICE	Diesel-Engines	Dry cooling	Air	Diesel	NA	5613.3	3929.31	14553	-15.5871	11.8533	Small site where the diesel engines are located. Total installed capacity in 2019 was 15 MW. https://country.eiu.com/article.aspx?articleid=1077685691&Country=Guinea-Bissau&topic=Economy&subtopic=Forecast&subsubtopic=Policy+trends
25004	GUINEA-BISSAU	CICER BREWERY	2020	1.528	1155	1764.84	Oil	ICE	Diesel-Engines	Dry cooling	Air	Diesel	NA	571.808	400.265	1482.47	-15.5909	11.8387	ICE in the factory. By its size and location is a diesel engine
25005	GUINEA-BISSAU	KARPOWERSHIP	2020	35	1155	40425	Oil	ICE	Diesel-Engines	Dry cooling	Air	Diesel	NA	13097.7	9168.38	33957	-15.58	11.8483	Boat providing electricity. Operational 2019. https://www.karpowership.com/project-guinea-bissau https://country.eiu.com/article.aspx?articleid=1077685691&Country=Guinea-Bissau&topic=Economy&subtopic=Forecast&subsubtopic=Policy+trends
25006	GUINEA-BISSAU	EXTRA Hydropower	2030	37.2	2943.5	109498	Hydropower	Dammed	NA	NA	NA	NA	NA	6.11457e+06	6.11457e+06	60.7902			Assumed large Reservoir Plants
25007	GUINEA-BISSAU	EXTRA Solar PV	2030	27.9	1528	42631.2	Sun	PV	Land	No cooling	NA	Flat	Aw - Tropical Savannah	4195.79	2937.05	2898.92			Assumed to be likely placed in a place with large solar resource for the country - Field
25008	GUINEA-BISSAU	EXTRA Wind	2030	27.9	2520	70308	Wind	Wind turbine	Onshore	No cooling	NA	NA	NA	0.00931507	0.00931507	52.0279			Considered Onshore and similar to existing
26001	KENYA	AHP CENTRAL	2020	0.338	1916	647.608	Oil	ICE	Diesel-Engines	Dry cooling	Air	Diesel	NA	209.825	146.877	543.991	35.2831	-0.367744	By the size and fuel, it must be a small MCI generator
26002	KENYA	ATHI RIVER GULF	2020	80	1916	153280	Oil	ICE	Diesel-Engines	Dry cooling	Air	HFO	NA	49662.7	34763.9	128755	37.0042	-1.45881	Dry cooling, fans. https://www.gem.wiki/Athi_River_power_station
26003	KENYA	ATHI TRIUMPH	2020	90	1916	172440	Oil	ICE	Diesel-Engines	Dry cooling	Air	HFO	NA	55870.5	39109.4	144850	36.9536	-1.46112	Diesel engines working with HFO. https://www.gem.wiki/Athi_Triumph_power_station
26004	KENYA	BARICHO WATERWORKS	2020	90	1528	137520	Sun	PV	Rooftop	No cooling	NA	Flat	Aw - Tropical Savannah	1926.11	1348.28	7701.12	39.7833	-3.1	Estimated value. Due to its size I assume that it is a rooftop and agricultural Land.
26005	KENYA	BATIAN FLOWER FARM	2020	0.234	1528	357.552	Sun	PV	Rooftop	No cooling	NA	Flat	Aw - Tropical Savannah	5.00788	3.50552	20.0229	37.2862	0.0761224	Agricultural Land. https://nvisionenergy.com/
26006	KENYA	BLACK PETALS FLOWER FARM	2020	0.175	1528	267.4	Sun	PV	Rooftop	No cooling	NA	Flat	Cfb - Temperate Without dry Season	1.01222	0.708553	14.9744	36.7449	-1.14212	Agricultural Land. https://nvisionenergy.com/
26007	KENYA	BOMET	2020	2.4	4311.8	10348.3	Hydropower	ROR	NA	NA	NA	NA	NA	0	0	19.6618	35.3391	-0.785561	Ready in 2017. https://www.enco.energy/portfolio/iria-maina-hydropower-plant/
26008	KENYA	BUTALI MILL	2020	12	2211	26532	Biomass	Rankine	Steam Turbine	No cooling	NA	Sugarcane	NA	4304.34	3013.04	1114.34	34.8377	0.487292	No cooling. CHP. Installed around 2014. https://www.standardmedia.co.ke/western/article/2000098930/butali-sugar-company-eyes-more-revenue-with-12-megawatts-power-project
26009	KENYA	CHANGANA	2020	0.225	1916	431.1	Oil	ICE	Diesel-Engines	Dry cooling	Air	Diesel	NA	139.676	97.7734	362.124	35.2979	-0.453838	Tea factory of Finlays
26010	KENYA	CHEMAMUL	2020	0.378	4311.8	1629.86	Hydropower	ROR	NA	NA	NA	NA	NA	0	0	3.09673	35.1187	-0.683333	ROR. Tea factory
26011	KENYA	CHEMELIL SUGAR	2020	26	2211	57486	Biomass	Rankine	Steam Turbine	No cooling	NA	Sugarcane	NA	9326.06	6528.25	2414.41	35.1319	-0.081475	No cooling. https://nation.africa/kenya/business/chemelil-set-to-build-power-plant-in-2-years-643096
26012	KENYA	CHEMELIL SUGAR	2020	5.5	2211	12160.5	Biomass	Rankine	Steam Turbine	No cooling	NA	Sugarcane	NA	1972.82	1380.97	510.741	35.1374	-0.079632	No cooling. CHP
26013	KENYA	CHEMOSIT	2020	1.3	4311.8	5605.34	Hydropower	Dammed	NA	NA	NA	NA	NA	0	0	3.08294	35.2831	-0.367744	Reservoir with a tunnel to the power station. This is withdrawal. https://www.kenyanews.go.ke/chemosit-residents-calls-for-halting-of-ktdas-setet-hydro-power-project/
26014	KENYA	DANCO PLASTICS	2020	0.9	1528	1375.2	Sun	PV	Rooftop	No cooling	NA	Flat	Cfb - Temperate Without dry Season	5.2057	3.64399	77.0112	36.96	-1.14976	City. https://nvisionenergy.com/
26015	KENYA	DIMBOLIL	2020	0.374	4311.8	1612.61	Hydropower	ROR	NA	NA	NA	NA	NA	0	0	3.06397	35.2831	-0.367744	ROR
26016	KENYA	EBURRU	2020	2.5	6747.4	16868.5	Geo	Geothermal	Steam Turbine	Wet Tower	Freshwater	Flash	Csb - Temperate Dry Summer	1149.38	702.396	1231.4	36.2489	-0.641157	One small cooling tower
26017	KENYA	ECO ROSES FLOWER FARM	2020	0.3	1528	458.4	Sun	PV	Rooftop	No cooling	NA	Flat	Aw - Tropical Savannah	6.42036	4.49425	25.6704	35.8513	-0.219955	Agricultural Land. https://nvisionenergy.com/
26018	KENYA	ELDORET MILL (Rupa, textiles)	2020	4.2	2211	9286.2	Biomass	Rankine	Steam Turbine	No cooling	NA	Cotton	NA	1506.52	1054.56	390.02	35.2833	0.516667	Water nearby
26019	KENYA	ELDOSOL	2020	40	1528	61120	Sun	PV	Land	No cooling	NA	Flat	Aw - Tropical Savannah	6015.47	4210.83	4156.16	35.3596	0.415415	Semi-Arid
26020	KENYA	FAZA ISLAND	2020	0.4	1916	766.4	Oil	ICE	Diesel-Engines	Dry cooling	Air	Diesel	NA	248.313	173.819	643.776	41.06	-2.10904	By the size and fuel, it must be a small MCI generator
26021	KENYA	GARDEN CITY MALL	2020	1.2	1528	1833.6	Sun	PV	Rooftop	No cooling	NA	Flat	Cfb - Temperate Without dry Season	6.94093	4.85865	102.682	36.8795	-1.23359	City
26022	KENYA	GARISSA	2020	10	1916	19160	Oil	ICE	Diesel-Engines	Dry cooling	Air	Diesel	NA	6207.84	4345.48	16094.4	39.6375	-0.445142	Location looks abandoned in Google Maps. The latest picture of the street 2021, shows that the place is indeed abandoned, but I do not know if this was still the case for 2020 https://www.ketraco.co.ke/information-center/media-center/news/garissa-finally-joins-national-grid
26023	KENYA	GARISSA SOLAR	2020	55	1528	84040	Sun	PV	Land	No cooling	NA	Flat	BWh - Desert Hot	8271.28	5789.89	5714.72	39.6008	-0.34	Desert. Operational in 2018. https://en.wikipedia.org/wiki/Garissa_Solar_Power_Station
26024	KENYA	GITARU	2020	225	4311.8	970155	Hydropower	Dammed	NA	NA	NA	NA	NA	1.9006e+06	1.9006e+06	533.585	37.675	-0.6417	Reservoir
26025	KENYA	GOGO	2020	1	4311.8	4311.8	Hydropower	ROR	NA	NA	NA	NA	NA	9700.49	9700.49	8.19242	34.4333	-1.08333	ROR. Study to upgrade to 8 MW. https://www.hydroprojekt.de/en/news/news-message/article/expansion-of-the-gogo-hydropower-plant-in-kenya/
26026	KENYA	GOLDEN TULIP FLOWER FARM	2020	0.06	1528	91.68	Sun	PV	Rooftop	No cooling	NA	Flat	Csb - Temperate Dry Summer	0.347047	0.242933	5.13408	36.4269	-0.256472	Agricultural Land. https://nvisionenergy.com/
26027	KENYA	GORGE FARM	2020	2.8	2211	6190.8	Biomass	ICE	Gas-Engines	Dry cooling	Air	Biogas - Anaerobic Digester	NA	2005.82	1404.07	588.126	36.431	-0.717178	Biogas obtained from a Anaerobic Digester. Near lake Naivasha. Biogas for electricity. https://www.kenyacic.org/2017/08/study-tour-to-gorge-park-energy-farm-and-solinc-east-africa/
26028	KENYA	GROVE FLOWERS	2020	0.075	1528	114.6	Sun	PV	Land	No cooling	NA	Flat	Csb - Temperate Dry Summer	2.60285	1.82199	7.7928	36.302	-0.715781	Agricultural Land. https://nvisionenergy.com/
26029	KENYA	GUCHA OGEMBO	2020	12	4311.8	51741.6	Hydropower	ROR	NA	NA	NA	NA	NA	17991.1	17991.1	98.309	34.1333	-0.933333	https://en.wikipedia.org/wiki/Gucha_River
26030	KENYA	GURA	2020	6	4311.8	25870.8	Hydropower	ROR	NA	NA	NA	NA	NA	0	0	49.1545	36.9502	-0.429598	ROR. https://cog.go.ke/index.php/newsmed/new/495-kisumu-vihiga-county-devolutiontorch-handover
26031	KENYA	ICIPE DUDUVILLE	2020	0.578	1528	883.184	Sun	PV	Rooftop	No cooling	NA	Flat	Cfb - Temperate Without dry Season	3.34322	2.34025	49.4583	36.8967	-1.22193	City.
26032	KENYA	ICIPE ODHIAMBO	2020	0.578	1528	883.184	Sun	PV	Rooftop	No cooling	NA	Flat	Af - Tropical Rainforest	12.3699	8.65893	49.4583	34.206	-0.436791	City.
26033	KENYA	IKNIU	2020	0.001	4311.8	4.3118	Hydropower	ROR	NA	NA	NA	NA	NA	0	0	0.00819242	36.8333	-1.16667	ROR
26034	KENYA	IMENTI Tea factory	2020	0.92	4311.8	3966.86	Hydropower	ROR	NA	NA	NA	NA	NA	0	0	7.53703	37.7007	-0.071338	ROR
26035	KENYA	JAMIJI	2020	0.626	4311.8	2699.19	Hydropower	Dammed	NA	NA	NA	NA	NA	0	0	1.48455	35.2831	-0.367744	ROR
26036	KENYA	JAMIJI	2020	1.2	1916	2299.2	Oil	ICE	Diesel-Engines	Dry cooling	Air	Diesel	NA	744.94	521.458	1931.33	35.2831	-0.367744	City centre Kericho. Assumed Diesel generator due to its size and fuel.
26037	KENYA	KAHAWA WEST	2020	0.05	2318	115.9	Wind	Wind turbine	Onshore	No cooling	NA	NA	NA	1.53555e-05	1.53555e-05	0.085766	36.8219	-1.29207	Onshore
26038	KENYA	KAMBURU	2020	93	4311.8	400997	Hydropower	Dammed	NA	NA	NA	NA	NA	36113.2	36113.2	220.549	37.625	-0.85	Reservoir
26039	KENYA	KAPCHET TEA	2020	2	2318	4636	Wind	Wind turbine	Onshore	No cooling	NA	NA	NA	0.000614221	0.000614221	3.43064	35.2831	-0.367744	Onshore
26040	KENYA	KAPRORET	2020	0.158	4311.8	681.264	Hydropower	ROR	NA	NA	NA	NA	NA	0	0	1.2944	35.4333	-0.716667	ROR
26041	KENYA	KATHAMBA	2020	0.001	4311.8	4.3118	Hydropower	ROR	NA	NA	NA	NA	NA	0	0	0.00819242	37.2785	-0.499328	ROR
26042	KENYA	KEEKONYOKIE BIOGAS	2020	0.02	2211	44.22	Biomass	ICE	Gas-Engines	Dry cooling	Air	Biogas - Anaerobic Digester	NA	14.3273	10.0291	4.2009	36.6848	-1.42987	Anaerobic Digestor. Slaughterhouse waste to biogas to electricity. https://nation.africa/kenya/business/enterprise/maasai-clan-s-abattoir-spins-off-thriving-biogas-912594
26043	KENYA	KERENGA	2020	0.42	4311.8	1810.96	Hydropower	ROR	NA	NA	NA	NA	NA	0	0	3.44082	35.2831	-0.367744	ROR
26044	KENYA	KIAMBERE	2020	165	4311.8	711447	Hydropower	Dammed	NA	NA	NA	NA	NA	1094.16	1094.16	391.296	37.8944	-0.7667	Reservoir
26045	KENYA	KIANGOMBE	2020	0.002	4311.8	8.6236	Hydropower	ROR	NA	NA	NA	NA	NA	0	0	0.0163848	37.2803	-0.498865	ROR
26046	KENYA	KIANGURWE	2020	0.24	4311.8	1034.83	Hydropower	ROR	NA	NA	NA	NA	NA	0	0	1.96618	37.1751	-0.476094	ROR. https://kerea.org/renewables/small-hydro/
26047	KENYA	KILIFI BIOGAS	2020	0.15	2211	331.65	Biomass	ICE	Gas-Engines	Dry cooling	Air	Biogas - Anaerobic Digester	NA	107.455	75.2182	31.5067	39.8499	-3.63045	Anaerobic Digester (requires freshwater). Cow manure and sisal residues into biogas for electricity. https://energypedia.info/wiki/Biogas_Plant_-_Sisal_cum_Cattle_Farm_in_Kilifi,_Kenya
26048	KENYA	KINDARUMA	2020	72	4311.8	310450	Hydropower	Dammed	NA	NA	NA	NA	NA	8469170	8469170	170.747	37.8167	-0.8139	Reservoir
26049	KENYA	KIP brands factory	2020	0.065	1528	99.32	Sun	PV	Rooftop	No cooling	NA	Flat	Cfb - Temperate Without dry Season	0.375967	0.263177	5.56192	36.8937	-1.32888	City. https://nvisionenergy.com/
26050	KENYA	KIPEVU-I	2020	63	1916	120708	Oil	ICE	Diesel-Engines	Dry cooling	Air	HFO	NA	39109.4	27376.6	101395	39.6354	-4.03966	Dry cooling. Freshwater nearby. https://www.gem.wiki/Kipevu_I_power_station
26051	KENYA	KIPEVU-II TSAVO	2020	75	1916	143700	Oil	ICE	Diesel-Engines	Dry cooling	Air	HFO	NA	46558.8	32591.1	120708	39.6354	-4.03966	Dry cooling, rack of fans. https://www.gem.wiki/Kipevu_II_Tsavo_power_station
26052	KENYA	KIPEVU-III	2020	116.97	1916	224115	Oil	ICE	Diesel-Engines	Dry cooling	Air	HFO	NA	72613	50829.1	188256	39.6335	-4.03805	Dry cooling. Rack of fans. https://www.gem.wiki/Kipevu_III_power_station
26053	KENYA	KITONYONI VILLAGE	2020	0.014	1528	21.392	Sun	PV	Rooftop	No cooling	NA	Flat	BSh - Arid Steppe - Hot	0.299617	0.209732	1.19795	37.656	-1.9552	Semi-arid.
26054	KENYA	KITUMBE	2020	1.292	1916	2475.47	Oil	ICE	Diesel-Engines	Dry cooling	Air	Diesel	NA	802.052	561.437	2079.4	35.2614	-0.434333	Tea factory. Assumed Diesel generator due to its size and fuel.
26055	KENYA	KPRL REFINERY	2020	9.2	1916	17627.2	Oil	ICE	Diesel-Engines	Dry cooling	Air	HFO	NA	5711.21	3997.85	14806.8	39.623	-4.01783	Likely diesel engines for the Refinery
26056	KENYA	KUBALI HERB FARM	2020	0.06	1528	91.68	Sun	PV	Land	No cooling	NA	Flat	Aw - Tropical Savannah	9.02321	6.31625	6.23424	36.4494	0.216132	Agricultural Land. https://nvisionenergy.com/
26057	KENYA	KWALE SUGAR	2020	18	2211	39798	Biomass	Rankine	Steam Turbine	No cooling	NA	Sugarcane	NA	6456.51	4519.55	1671.52	39.4813	-4.46529	No cooling. Combined heat and power. https://www.expogr.com/expokenya/detail_news.php?newsid=158&pageid=2
26058	KENYA	KYMULOT	2020	0.448	1916	858.368	Oil	ICE	Diesel-Engines	Dry cooling	Air	Diesel	NA	278.111	194.678	721.029	35.2831	-0.367744	By the size and fuel, it must be a small MCI generator
26059	KENYA	LAKE TURKANA WIND	2020	310.25	2318	719160	Wind	Wind turbine	Onshore	No cooling	NA	NA	NA	0.095281	0.095281	532.178	36.7932	2.4891	Operational in 2018. https://en.wikipedia.org/wiki/Lake_Turkana_Wind_Power_Station https://www.gem.wiki/Lake_Turkana_wind_farm
26060	KENYA	LAMU	2020	1.156	1916	2214.9	Oil	ICE	Diesel-Engines	Dry cooling	Air	Diesel	NA	717.626	502.338	1860.51	40.902	-2.27169	Hotel. Assumed Diesel generator due to its size and fuel.
26061	KENYA	LAUREL FLOWER FARM	2020	0.18	1528	275.04	Sun	PV	Rooftop	No cooling	NA	Flat	Csb - Temperate Dry Summer	1.04114	0.728798	15.4022	36.485	-0.276316	Agricultural Land. https://nvisionenergy.com/
26062	KENYA	LODWAR	2020	2.5	1916	4790	Oil	ICE	Diesel-Engines	Dry cooling	Air	Diesel	NA	1551.96	1086.37	4023.6	35.5973	3.11911	Likely a group of diesel generators for the village https://www.kplc.co.ke/content/item/3947/restricted-tender-notice---restricted-tender-notice---for-provision-of-2.5mw-generators-at-lodwar-and-mandera-power-stations
26063	KENYA	LOISABA CONSERVANCY	2020	0.074	1528	113.072	Sun	PV	Land	No cooling	NA	Flat	Aw - Tropical Savannah	11.1286	7.79004	7.6889	36.8035	0.611231	Semi-arid.
26064	KENYA	LOWER NYAMINDI	2020	1.86	4311.8	8019.95	Hydropower	ROR	NA	NA	NA	NA	NA	0	0	15.2379	37.3565	-0.492706	Operational in 2016. https://www.andritz.com/hydro-en/hydronews/28/hy-news-28-20-lower-nyamindi-south-mara-hydro
26065	KENYA	MAGADI WORKS	2020	1.843	1916	3531.19	Oil	ICE	Diesel-Engines	Dry cooling	Air	HFO	NA	1144.1	800.873	2966.2	36.287	-1.89365	Near lake. Tata chemical, soda ash, aims to replace expensive thermal by solar 10MW. https://www.capitalfm.co.ke/business/2023/02/tata-chemicals-magadi-eyes-innovative-climate-smart-solutions-for-growth/
26066	KENYA	MANDERA	2020	2.5	1916	4790	Oil	ICE	Diesel-Engines	Dry cooling	Air	Diesel	NA	1551.96	1086.37	4023.6	41.867	3.93663	Diesel generators for the Hospital unit
26067	KENYA	MANDERA	2020	0.3	1528	458.4	Sun	PV	Land	No cooling	NA	Flat	BWh - Desert Hot	45.1161	31.5812	31.1712	41.7992	3.92097	Semi-arid.
26068	KENYA	MARIGAT BIOMASS	2020	12	2211	26532	Biomass	ICE	Gas-Engines	Dry cooling	Air	Biogas - Gasifier	NA	8596.36	6017.45	2520.54	35.9658	0.465607	Gasification of Prosopis Juliflora a invasive wood species. https://kenyaenergyfuture.wordpress.com/2015/09/16/marigat-biomass-energy-using-the-invasive-prosopis-juliflora-tree/
26069	KENYA	MARSABIT	2020	0.54	1916	1034.64	Oil	ICE	Diesel-Engines	Dry cooling	Air	Diesel	NA	335.223	234.656	869.098	37.9899	2.32839	Hospital. By the size and fuel, it must be a small MCI generator
26070	KENYA	MASINGA	2020	40	4311.8	172472	Hydropower	Dammed	NA	NA	NA	NA	NA	1.89512e+08	1.89512e+08	94.8596	37.5167	-0.9	Reservoir
26071	KENYA	MASOBET	2020	1.11	4311.8	4786.1	Hydropower	ROR	NA	NA	NA	NA	NA	0	0	9.09359	35.2831	-0.367744	ROR
26072	KENYA	MATAARA CHANIA	2020	0.03	4311.8	129.354	Hydropower	ROR	NA	NA	NA	NA	NA	0	0	0.245773	36.9051	-1.01306	https://hivisasa.com/posts/---------------------------------------------------mataara-hydro-power-project-receives-kshs-5m-from-national-government----------------------------
26073	KENYA	MAUA AGRITECH FLOWER FARM	2020	0.2	1528	305.6	Sun	PV	Land	No cooling	NA	Flat	Cwb - Temperate Dry Winter	6.94093	4.85865	20.7808	36.8503	-1.63433	Agricultural Land. https://nvisionenergy.com/ The satellite does not show an update picture of the place
26074	KENYA	MERU IRARU	2020	0.6	4311.8	2587.08	Hydropower	ROR	NA	NA	NA	NA	NA	0	0	4.91545	34.75	-0.833333	Licence 2014. https://www.epra.go.ke/wp-content/uploads/2022/04/Power-Undertaking-Register-February-2022-00000002.pdf
26075	KENYA	MERU SOUTH MARA	2020	0.03	4311.8	129.354	Hydropower	ROR	NA	NA	NA	NA	NA	0	0	0.245773	37.8198	-0.316926	ROR
26076	KENYA	MESCO	2020	0.456	4311.8	1966.18	Hydropower	ROR	NA	NA	NA	NA	NA	0	0	3.73574	37.1333	-0.8	ROR
26077	KENYA	METUMI N MATHIOYA	2020	0.4	4311.8	1724.72	Hydropower	ROR	NA	NA	NA	NA	NA	0	0	3.27697	36.9635	-0.68461	ROR. Operational in 2020. https://www.kenyanews.go.ke/muranga-ktda-factories-roll-out-plan-for-reliable-energy/
26078	KENYA	MOMBASA CAMPUS	2020	0.515	1528	786.92	Sun	PV	Rooftop	No cooling	NA	Flat	Aw - Tropical Savannah	11.0216	7.71513	44.0675	39.6682	-4.04348	City.
26079	KENYA	MUHORONI SUGAR	2020	3	2211	6633	Biomass	Rankine	Steam Turbine	No cooling	NA	Sugarcane	NA	1076.08	753.259	278.586	35.1869	-0.152747	No cooling. CHP https://www.musco.co.ke/factory.html
26080	KENYA	MUHORONI SUGAR	2020	3	1916	5748	Oil	ICE	Diesel-Engines	Dry cooling	Air	Diesel	NA	1862.35	1303.65	4828.32	35.1868	-0.153017	Probably is a group of diesel engines used as backup for the factory
26081	KENYA	MUHORONI THERMAL	2020	27	1916	51732	Oil	Brayton	Gas Turbine	No cooling	NA	Diesel	NA	83226.4	66581.2	43454.9	35.1988	-0.154064	In the data it says it is a group of Internal combustion engines, but on the satellite image I see a gas turbine. The photos of the place also indicate that this is a gas turbine. https://www.gem.wiki/Muhoroni_power_station
26082	KENYA	MUMIAS SUGAR	2020	34	2211	75174	Biomass	Rankine	Steam Turbine	No cooling	NA	Sugarcane	NA	12195.6	8536.94	3157.31	34.5036	0.362963	No cooling. Combined heat and power. https://www.iwmi.cgiar.org/Publications/Books/PDF/resource_recovery_from_waste-238-247.pdf
26083	KENYA	NAIROBI SOUTH	2020	109	1916	208844	Oil	ICE	Diesel-Engines	Dry cooling	Air	HFO	NA	67665.4	47365.8	175429	36.8838	-1.30142	Racks of cooling fans in the power plant. Likely running on HFO. Operational in 1997. https://en.wikipedia.org/wiki/List_of_power_stations_in_Kenya
26084	KENYA	NDULA	2020	2	4311.8	8623.6	Hydropower	ROR	NA	NA	NA	NA	NA	5205.03	5205.03	16.3848	37.0693	-1.03326	ROR
26085	KENYA	NELION FLOWER FARM	2020	0.06	1528	91.68	Sun	PV	Land	No cooling	NA	Flat	Aw - Tropical Savannah	9.02321	6.31625	6.23424	37.2862	0.0897993	Agricultural Land. https://nvisionenergy.com/
26086	KENYA	NGONG-I	2020	12.75	460.6	5872.65	Wind	Wind turbine	Onshore	No cooling	NA	NA	NA	0.000778064	0.000778064	4.34576	36.638	-1.3803	Part of the NGONG project. https://www.gem.wiki/Ngong_wind_farm
26087	KENYA	NGONG-II	2020	12.75	460.6	5872.65	Wind	Wind turbine	Onshore	No cooling	NA	NA	NA	0.000778064	0.000778064	4.34576	36.638	-1.3803	Part of the NGONG project. https://www.gem.wiki/Ngong_wind_farm. Expanded in2015. https://en.wikipedia.org/wiki/Ngong_Hills_Wind_Power_Station
26088	KENYA	NZOIA SUGAR MILL	2020	1.5	2211	3316.5	Biomass	Rankine	Steam Turbine	No cooling	NA	Sugarcane	NA	538.042	376.63	139.293	34.6552	0.568601	No cooling. CHP
26089	KENYA	OLKARIA WELLHEAD	2020	80.6	6747.4	543840	Geo	Geothermal	Steam Turbine	Wet Tower	Freshwater	Flash	Csb - Temperate Dry Summer	37055.9	22645.3	39700.4	36.2892	-0.890467	One small set of cooling towers
26090	KENYA	OLKARIA-I	2020	185	6747.4	1248269	Geo	Geothermal	Steam Turbine	Wet Tower	Freshwater	Flash	Csb - Temperate Dry Summer	85053.8	51977.3	91123.6	36.3074	-0.892849	A lot of forced flow cooling towers. Mostly Flash https://en.wikipedia.org/wiki/Olkaria_I_Geothermal_Power_Station
26091	KENYA	OLKARIA-II	2020	105	6747.4	708477	Geo	Geothermal	Steam Turbine	Wet Tower	Freshwater	Flash	Csb - Temperate Dry Summer	48273.8	29500.6	51718.8	36.2991	-0.864407	One large set of forced flow Cooling towers. Mostly Flash. https://www.gem.wiki/Olkaria_2_geothermal_power_plant
26092	KENYA	OLKARIA-III	2020	139	6747.4	937889	Geo	Geothermal	Steam Turbine	Dry cooling	Air	Binary - Dry cooled	NA	1.47084e+06	1.02959e+06	2344.72	36.2552	-0.889546	A few large sets of cooling racks. https://en.wikipedia.org/wiki/Olkaria_III_Geothermal_Power_Station
26093	KENYA	OLKARIA-IV	2020	140	6747.4	944636	Geo	Geothermal	Steam Turbine	Wet Tower	Freshwater	Flash	Csb - Temperate Dry Summer	64365.1	39334.2	68958.4	36.3346	-0.91805	Two sets of cooling towers. https://www.gem.wiki/Olkaria_4_geothermal_power_plant
26094	KENYA	OLKARIA-V	2020	158	6747.4	1.06609e+06	Geo	Geothermal	Steam Turbine	Wet Tower	Freshwater	Flash	Csb - Temperate Dry Summer	72640.6	44391.5	77824.5	36.3509	-0.899503	Two sets of forced flow cooling towers. Operational in 2019. https://en.wikipedia.org/wiki/Olkaria_V_Geothermal_Power_Station. https://www.gem.wiki/Olkaria_5_geothermal_power_plant (the location is wrong in the gem. Wiki)
26095	KENYA	OSERIAN FARM	2020	2.5	6747.4	16868.5	Geo	Geothermal	Steam Turbine	Wet Tower	Freshwater	Flash	Csb - Temperate Dry Summer	1149.38	702.396	1231.4	36.2927	-0.879486	One small cooling tower
26096	KENYA	PATE ISLAND	2020	0.4	1916	766.4	Oil	ICE	Diesel-Engines	Dry cooling	Air	Diesel	NA	248.313	173.819	643.776	41.06	-2.10904	By the size and fuel, it must be a small MCI generator
26097	KENYA	PYRAMID PACKAGING	2020	0.6	1528	916.8	Sun	PV	Rooftop	No cooling	NA	Flat	Aw - Tropical Savannah	12.8407	8.98851	51.3408	35.2661	0.501668	City. https://nvisionenergy.com/
26098	KENYA	RABAI	2020	90	1916	172440	Oil	ICE	Diesel-Engines	Dry cooling	Air	HFO	NA	55870.5	39109.4	144850	39.5628	-3.93339	Part of Rabai Power. 90 MW of MCI (2778) and 7.6 of Waste Heat (2779). Dry cooling with raks of fans
26099	KENYA	RABAI	2020	7.6	1870.4	14215	waste heat	Rankine	Steam Turbine	Dry cooling	Air	Heat recovery	NA	538.098	376.668	6183.54	39.5628	-3.93339	Part of Rabai Power. 90 MW of MCI (2778) and 7.6 of Waste Heat (2779). Dry cooling
26100	KENYA	RUIRU	2020	3	1916	5748	Oil	ICE	Diesel-Engines	Dry cooling	Air	Diesel	NA	1862.35	1303.65	4828.32	37.1167	-0.7	By the size and fuel, it must be a small diesel generator for the village.
26101	KENYA	RUPINGAZI	2020	6	4311.8	25870.8	Hydropower	ROR	NA	NA	NA	NA	NA	12338.4	12338.4	49.1545	37.6324	-0.580304	Operational 2019; https://web.kerea.org/wp-content/uploads/energy_digest_copy_5092016.pdf
26102	KENYA	SAGANA	2020	1.5	4311.8	6467.7	Hydropower	ROR	NA	NA	NA	NA	NA	30710.4	30710.4	12.2886	36.9476	-0.420132	Reservoir
26103	KENYA	SANG'ORO	2020	21.2	4311.8	91410.2	Hydropower	ROR	NA	NA	NA	NA	NA	0	0	173.679	34.8	-0.35	ROR
26104	KENYA	SAOSA	2020	0.39	4311.8	1681.6	Hydropower	Dammed	NA	NA	NA	NA	NA	10230.7	10230.7	0.924881	35.2831	-0.367744	Tea plantation. ROR. https://www.gilkes.com/case-studies/dimbolil-modernisation
26105	KENYA	SONDU MIRIU	2020	60	4311.8	258708	Hydropower	ROR	NA	NA	NA	NA	NA	0	0	491.545	34.9167	-0.333333	ROR
26106	KENYA	SOS CHILDREN'S KENYA	2020	0.06	1528	91.68	Sun	PV	Land	No cooling	NA	Flat	Aw - Tropical Savannah	9.02321	6.31625	6.23424	39.7178	-4.02421	City.
26107	KENYA	SOSIANI (SELBY FALLS)	2020	0.4	4311.8	1724.72	Hydropower	ROR	NA	NA	NA	NA	NA	0	0	3.27697	35.2699	0.520356	water falls. https://paukwa.or.ke/koromosho-falls/
26108	KENYA	SOUTH NYANZA SUGAR	2020	7.2	2211	15919.2	Biomass	Rankine	Steam Turbine	No cooling	NA	Sugarcane	NA	2582.6	1807.82	668.606	34.5296	-0.891108	No cooling. Combined heat and power
26109	KENYA	SPINNERS AND SPINNERS I	2020	0.7	1528	1069.6	Sun	PV	Rooftop	No cooling	NA	Flat	Cfb - Temperate Without dry Season	4.04888	2.83421	59.8976	36.9529	-1.15029	City. https://nvisionenergy.com/
26110	KENYA	SPINNERS AND SPINNERS II	2020	0.6	1528	916.8	Sun	PV	Rooftop	No cooling	NA	Flat	Cfb - Temperate Without dry Season	3.47047	2.42933	51.3408	36.9525	-1.15072	City. https://nvisionenergy.com/
26111	KENYA	SUN FLORITEC FLOWER FARM	2020	0.12	1528	183.36	Sun	PV	Rooftop	No cooling	NA	Flat	Csb - Temperate Dry Summer	0.694093	0.485865	10.2682	36.3824	-0.67146	Agricultural Land. https://nvisionenergy.com/
26112	KENYA	TAGABI	2020	2.562	4311.8	11046.8	Hydropower	ROR	NA	NA	NA	NA	NA	2506.4	2506.4	20.989	35.2831	-0.367744	ROR for Unilever tea. https://www.gilkes.com/user_uploads/tagabi%202.pdf
26113	KENYA	TANA NEW	2020	19.6	4311.8	84511.3	Hydropower	ROR	NA	NA	NA	NA	NA	4922.96	4922.96	160.571	37.27	-0.78	Reservoir
26114	KENYA	TATU CITY INDUSTRIAL PARK	2020	1	1528	1528	Sun	PV	Rooftop	No cooling	NA	Flat	Cfb - Temperate Without dry Season	5.78411	4.04888	85.568	36.923	-1.13944	Agricultural Land. https://nvisionenergy.com/
26115	KENYA	TENWEK HOSPITAL	2020	0.32	4311.8	1379.78	Hydropower	ROR	NA	NA	NA	NA	NA	0	0	2.62157	35.3416	-0.781291	ROR
26116	KENYA	TEREM FALLS	2020	5.2	4311.8	22421.4	Hydropower	ROR	NA	NA	NA	NA	NA	0	0	42.6006	34.768	-0.0917016	Waterfall. https://www.farab.com/en/portfolio/terem-hydro-power-plant/
26117	KENYA	THIBA	2020	0.05	4311.8	215.59	Hydropower	ROR	NA	NA	NA	NA	NA	0	0	0.409621	37.3587	-0.683882	ROR
26118	KENYA	THIKA	2020	80	1916	153280	Oil	ICE	Diesel-Engines	Dry cooling	Air	HFO	NA	49662.7	34763.9	128755	37.0507	-1.06072	Part of the same complex of Thika. Combined cycle. 87 MW of MCI (3290) and the rest of heat recovery (3291). Dry Cooling with racks of fans. https://thikapower.co.ke/
26119	KENYA	THIKA	2020	7	1870.4	13092.8	waste heat	Rankine	Steam Turbine	Dry cooling	Air	Heat recovery	NA	495.616	346.931	5695.37	37.0507	-1.06072	Part of the same complex of Thika. Combined cycle. 87 MW of MCI (3290) and the rest of heat recovery (3291). Dry Cooling. https://thikapower.co.ke/
26120	KENYA	TULAGA FLOWER FARM	2020	0.06	1528	91.68	Sun	PV	Rooftop	No cooling	NA	Flat	Csb - Temperate Dry Summer	0.347047	0.242933	5.13408	36.3836	-0.658048	Agricultural Land. https://nvisionenergy.com/
26121	KENYA	TUNGU-KIBIRI	2020	0.018	4311.8	77.6124	Hydropower	ROR	NA	NA	NA	NA	NA	0	0	0.147464	37.6291	-0.311907	ROR
26122	KENYA	TURKWEL	2020	106	4311.8	457051	Hydropower	Dammed	NA	NA	NA	NA	NA	7.22505e+07	7.22505e+07	251.378	35.3333	1.9167	Reservoir
26123	KENYA	TWO RIVERS DEVELOPMENT	2020	1.3	1528	1986.4	Sun	PV	Rooftop	No cooling	NA	Flat	Cfb - Temperate Without dry Season	7.51934	5.26354	111.238	36.7948	-1.21096	City. Operational in 2018. https://www.power-technology.com/marketdata/power-plant-profile-two-rivers-ruaka-solar-pv-plant-kenya/
26124	KENYA	UEA BARATON UNIVERSITY	2020	0.18	1528	275.04	Sun	PV	Land	No cooling	NA	Flat	Am - Tropical Monsoon	27.0696	18.9487	18.7027	35.0831	0.258155	Forest. https://nvisionenergy.com/
26125	KENYA	UHURU FLOWERS	2020	0.072	1528	110.016	Sun	PV	Rooftop	No cooling	NA	Flat	Aw - Tropical Savannah	1.54089	1.07862	6.1609	37.366	0.0950806	Agricultural Land.
26126	KENYA	UTEE FLOWER FARM	2020	0.06	1528	91.68	Sun	PV	Rooftop	No cooling	NA	Flat	Cfb - Temperate Without dry Season	0.347047	0.242933	5.13408	36.7042	-1.11812	Agricultural Land. https://nvisionenergy.com/
26127	KENYA	WAJIR	2020	4.904	1916	9396.06	Oil	ICE	Diesel-Engines	Dry cooling	Air	Diesel	NA	3044.32	2131.03	7892.69	40.0534	1.75409	Power plant with a group of diesel generators. Cooling racks
26128	KENYA	WANJII	2020	7.4	4311.8	31907.3	Hydropower	Dammed	NA	NA	NA	NA	NA	55632.1	55632.1	17.549	37.15	-0.716667	Reservoir
26129	KENYA	WARIDI & FRESCH CATCH, rose and fishfarm	2020	0.175	1528	267.4	Sun	PV	Land	No cooling	NA	Flat	Aw - Tropical Savannah	26.3177	18.4224	18.1832	37.0193	-1.39691	Agricultural Land. https://nvisionenergy.com/
26130	KENYA	OLKARIA-I	2021	83	15765.8	1.30856e+06	Geo	Geothermal	Steam Turbine	Wet Tower	Freshwater	Flash	Csb - Temperate Dry Summer	89162.1	54488	95525.1	36.3074	-0.892849	Extension of Olkaria-I. Assumed similar technology https://en.wikipedia.org/wiki/Olkaria_I_Geothermal_Power_Station
26131	KENYA	RADIANT SOLAR POWER STATION	2021	40	1528	61120	Sun	PV	Land	No cooling	NA	Flat	Aw - Tropical Savannah	3365.63	2355.94	3783.57			There is no way to define its location, so we assume it is located in similar places than existing ones
26132	KENYA	KILIFI COUNTY	2021	36	2318	83448	Wind	Wind turbine	Onshore	No cooling	NA	NA	NA	0.011056	0.011056	61.7515	39.9093	-3.51065	Operational in 2021. https://www.gem.wiki/Kilifi_wind_farm
26133	KENYA	ENKASITI FLOWER FARM	2021	1.32	1528	2016.96	Sun	PV	Land	No cooling	NA	Flat	Aw - Tropical Savannah	111.066	77.746	124.858			There is no way to define its location, so we assume it is located in similar places than existing ones https://nvisionenergy.com/
26134	KENYA	BRAVA FOODS BEVERAGES	2021	0.7	1528	1069.6	Sun	PV	Land	No cooling	NA	Flat	Aw - Tropical Savannah	58.8985	41.2289	66.2125			There is no way to define its location, so we assume it is located in similar places than existing ones https://nvisionenergy.com/
26135	KENYA	KEN SALT FACTORY	2021	0.7	1528	1069.6	Sun	PV	Land	No cooling	NA	Flat	Aw - Tropical Savannah	58.8985	41.2289	66.2125			There is no way to define its location, so we assume it is located in similar places than existing ones https://nvisionenergy.com/
26136	KENYA	KIKWETU FLOWERS	2021	0.66	1528	1008.48	Sun	PV	Land	No cooling	NA	Flat	Aw - Tropical Savannah	55.5328	38.873	62.429			There is no way to define its location, so we assume it is located in similar places than existing ones https://nvisionenergy.com/
26137	KENYA	SOTIK ARROKET EAST TEA ESTATE	2021	0.6	1528	916.8	Sun	PV	Land	No cooling	NA	Flat	Aw - Tropical Savannah	50.4844	35.3391	56.7536			There is no way to define its location, so we assume it is located in similar places than existing ones https://nvisionenergy.com/
26138	KENYA	RUPA MALL	2021	0.6	1528	916.8	Sun	PV	Land	No cooling	NA	Flat	Aw - Tropical Savannah	50.4844	35.3391	56.7536			There is no way to define its location, so we assume it is located in similar places than existing ones https://nvisionenergy.com/
26139	KENYA	SOTIK ARROKET WEST TEA ESTATE	2021	0.5	1528	764	Sun	PV	Land	No cooling	NA	Flat	Aw - Tropical Savannah	42.0703	29.4492	47.2947			There is no way to define its location, so we assume it is located in similar places than existing ones https://nvisionenergy.com/
26140	KENYA	SOTIK METTARORA TEA ESTATE	2021	0.5	1528	764	Sun	PV	Land	No cooling	NA	Flat	Aw - Tropical Savannah	42.0703	29.4492	47.2947			There is no way to define its location, so we assume it is located in similar places than existing ones https://nvisionenergy.com/
26141	KENYA	SHADE NET PLASTICS FACTORY	2021	0.43	1528	657.04	Sun	PV	Land	No cooling	NA	Flat	Aw - Tropical Savannah	36.1805	25.3263	40.6734			There is no way to define its location, so we assume it is located in similar places than existing ones https://nvisionenergy.com/
26142	KENYA	KEN KNIT FACTORY	2021	0.4	1528	611.2	Sun	PV	Land	No cooling	NA	Flat	Aw - Tropical Savannah	33.6563	23.5594	37.8357			There is no way to define its location, so we assume it is located in similar places than existing ones https://nvisionenergy.com/
26143	KENYA	ENKASITI FLOWER FARM	2021	0.265	1528	404.92	Sun	PV	Land	No cooling	NA	Flat	Aw - Tropical Savannah	22.2973	15.6081	25.0662			There is no way to define its location, so we assume it is located in similar places than existing ones https://nvisionenergy.com/
26144	KENYA	SIRIKWA QUARRY CONSTRUCTION	2021	0.26	1528	397.28	Sun	PV	Land	No cooling	NA	Flat	Aw - Tropical Savannah	21.8766	15.3136	24.5932			There is no way to define its location, so we assume it is located in similar places than existing ones https://nvisionenergy.com/
26145	KENYA	EVERGREEN ATHI RIVER AGRICULTURE	2021	0.26	1528	397.28	Sun	PV	Land	No cooling	NA	Flat	Aw - Tropical Savannah	21.8766	15.3136	24.5932			There is no way to define its location, so we assume it is located in similar places than existing ones https://nvisionenergy.com/
26146	KENYA	PANOCAL INTERNATIONAL LTD HORTICULTURE	2021	0.24	1528	366.72	Sun	PV	Land	No cooling	NA	Flat	Aw - Tropical Savannah	20.1938	14.1356	22.7014			There is no way to define its location, so we assume it is located in similar places than existing ones https://nvisionenergy.com/
26147	KENYA	SPINNERS & SPINNERS 2/3	2021	0.194	1528	296.432	Sun	PV	Land	No cooling	NA	Flat	Aw - Tropical Savannah	16.3233	11.4263	18.3503			There is no way to define its location, so we assume it is located in similar places than existing ones https://nvisionenergy.com/
26148	KENYA	MAISHA BEVERAGES	2021	0.173	1528	264.344	Sun	PV	Land	No cooling	NA	Flat	Aw - Tropical Savannah	14.5563	10.1894	16.364			There is no way to define its location, so we assume it is located in similar places than existing ones https://nvisionenergy.com/
26149	KENYA	NYATI FEEDS, ANIMAL FEEDS	2021	0.13	1528	198.64	Sun	PV	Land	No cooling	NA	Flat	Aw - Tropical Savannah	10.9383	7.6568	12.2966			There is no way to define its location, so we assume it is located in similar places than existing ones https://nvisionenergy.com/
26150	KENYA	KEN SALT FACTORY	2021	0.115	1528	175.72	Sun	PV	Land	No cooling	NA	Flat	Aw - Tropical Savannah	9.67618	6.77332	10.8778			There is no way to define its location, so we assume it is located in similar places than existing ones https://nvisionenergy.com/
26151	KENYA	BUFALLO MILLERS	2021	0.086	1528	131.408	Sun	PV	Rooftop	No cooling	NA	Flat	Aw - Tropical Savannah	7.2361	5.06527	8.13468			There is no way to define its location, so we assume it is located in similar places than existing ones https://nvisionenergy.com/
26152	KENYA	TAI ENTERPRISES CONSTRUCTION	2021	0.086	1528	131.408	Sun	PV	Rooftop	No cooling	NA	Flat	Aw - Tropical Savannah	7.2361	5.06527	8.13468			There is no way to define its location, so we assume it is located in similar places than existing ones https://nvisionenergy.com/
26153	KENYA	LAKHIR PLASTICS	2021	0.086	1528	131.408	Sun	PV	Rooftop	No cooling	NA	Flat	Aw - Tropical Savannah	7.2361	5.06527	8.13468			There is no way to define its location, so we assume it is located in similar places than existing ones https://nvisionenergy.com/
26154	KENYA	HERITAGE HORTICULTURE	2021	0.066	1528	100.848	Sun	PV	Rooftop	No cooling	NA	Flat	Aw - Tropical Savannah	5.55328	3.8873	6.2429			There is no way to define its location, so we assume it is located in similar places than existing ones https://nvisionenergy.com/
26155	KENYA	UTEE FLOWER FARM EXPANSION	2021	0.065	1528	99.32	Sun	PV	Rooftop	No cooling	NA	Flat	Aw - Tropical Savannah	5.46914	3.8284	6.14831			There is no way to define its location, so we assume it is located in similar places than existing ones https://nvisionenergy.com/
26156	KENYA	SAGANA TANNERIES	2021	0.053	1528	80.984	Sun	PV	Rooftop	No cooling	NA	Flat	Aw - Tropical Savannah	4.45946	3.12162	5.01324			There is no way to define its location, so we assume it is located in similar places than existing ones https://nvisionenergy.com/
26157	KENYA	MALINDI SOLAR POWER STATION	2022	52	1528	79456	Sun	PV	Land	No cooling	NA	Flat	Aw - Tropical Savannah	4375.32	3062.72	4918.65			There is no way to define its location, so we assume it is located in similar places than existing ones https://en.wikipedia.org/wiki/Malindi_Solar_Power_Station
26158	KENYA	MILLY GLASS FACTORY	2022	1	1528	1528	Sun	PV	Land	No cooling	NA	Flat	Aw - Tropical Savannah	84.1407	58.8985	94.5894			There is no way to define its location, so we assume it is located in similar places than existing ones https://nvisionenergy.com/
26159	KENYA	KEN SALT MALINDI	2022	0.8	1528	1222.4	Sun	PV	Land	No cooling	NA	Flat	Aw - Tropical Savannah	67.3125	47.1188	75.6715			There is no way to define its location, so we assume it is located in similar places than existing ones https://nvisionenergy.com/
26160	KENYA	KEN SALT MALINDI PUMP STATION	2022	0.6	1528	916.8	Sun	PV	Land	No cooling	NA	Flat	Aw - Tropical Savannah	50.4844	35.3391	56.7536			There is no way to define its location, so we assume it is located in similar places than existing ones https://nvisionenergy.com/
26161	KENYA	DOSHI WATER, FACTORY	2022	0.6	1528	916.8	Sun	PV	Land	No cooling	NA	Flat	Aw - Tropical Savannah	50.4844	35.3391	56.7536			There is no way to define its location, so we assume it is located in similar places than existing ones https://nvisionenergy.com/
26162	KENYA	NDARAWETTA TEA FACTORY	2022	0.5	1528	764	Sun	PV	Land	No cooling	NA	Flat	Aw - Tropical Savannah	42.0703	29.4492	47.2947			There is no way to define its location, so we assume it is located in similar places than existing ones https://nvisionenergy.com/
26163	KENYA	GREENFIELDS TEA (expansion)	2022	0.5	1528	764	Sun	PV	Land	No cooling	NA	Flat	Aw - Tropical Savannah	42.0703	29.4492	47.2947			There is no way to define its location, so we assume it is located in similar places than existing ones https://nvisionenergy.com/
26164	KENYA	VIPINGO RIDGE ESTATE	2022	0.44	1528	672.32	Sun	PV	Land	No cooling	NA	Flat	Aw - Tropical Savannah	37.0219	25.9153	41.6193			There is no way to define its location, so we assume it is located in similar places than existing ones https://nvisionenergy.com/
26165	KENYA	MAU TEA	2022	0.44	1528	672.32	Sun	PV	Land	No cooling	NA	Flat	Aw - Tropical Savannah	37.0219	25.9153	41.6193			There is no way to define its location, so we assume it is located in similar places than existing ones https://nvisionenergy.com/
26166	KENYA	KABIANGA TEA, TEA ESTATE	2022	0.43	1528	657.04	Sun	PV	Land	No cooling	NA	Flat	Aw - Tropical Savannah	36.1805	25.3263	40.6734			There is no way to define its location, so we assume it is located in similar places than existing ones https://nvisionenergy.com/
26167	KENYA	LEMOTTIT FLOWER FARM	2022	0.352	1528	537.856	Sun	PV	Land	No cooling	NA	Flat	Aw - Tropical Savannah	29.6175	20.7323	33.2955			There is no way to define its location, so we assume it is located in similar places than existing ones https://nvisionenergy.com/
26168	KENYA	INTERCONSUMERS PRODUCT FACTORY	2022	0.352	1528	537.856	Sun	PV	Land	No cooling	NA	Flat	Aw - Tropical Savannah	29.6175	20.7323	33.2955			There is no way to define its location, so we assume it is located in similar places than existing ones https://nvisionenergy.com/
26169	KENYA	FORTUNA INDUSTRIES	2022	0.352	1528	537.856	Sun	PV	Land	No cooling	NA	Flat	Aw - Tropical Savannah	29.6175	20.7323	33.2955			There is no way to define its location, so we assume it is located in similar places than existing ones https://nvisionenergy.com/
26170	KENYA	KHETIAS NEW KABERNET FACTORY	2022	0.345	1528	527.16	Sun	PV	Land	No cooling	NA	Flat	Aw - Tropical Savannah	29.0285	20.32	32.6333			There is no way to define its location, so we assume it is located in similar places than existing ones https://nvisionenergy.com/
26171	KENYA	ESLON PLASTICS 1	2022	0.265	1528	404.92	Sun	PV	Land	No cooling	NA	Flat	Aw - Tropical Savannah	22.2973	15.6081	25.0662			There is no way to define its location, so we assume it is located in similar places than existing ones https://nvisionenergy.com/
26172	KENYA	MAISHA MILLERS	2022	0.26	1528	397.28	Sun	PV	Land	No cooling	NA	Flat	Aw - Tropical Savannah	21.8766	15.3136	24.5932			There is no way to define its location, so we assume it is located in similar places than existing ones https://nvisionenergy.com/
26173	KENYA	ELGON TEA, TEA ESTATE	2022	0.26	1528	397.28	Sun	PV	Land	No cooling	NA	Flat	Aw - Tropical Savannah	21.8766	15.3136	24.5932			There is no way to define its location, so we assume it is located in similar places than existing ones https://nvisionenergy.com/
26174	KENYA	KHETIAS HQ Kitale	2022	0.26	1528	397.28	Sun	PV	Land	No cooling	NA	Flat	Aw - Tropical Savannah	21.8766	15.3136	24.5932			There is no way to define its location, so we assume it is located in similar places than existing ones https://nvisionenergy.com/
26175	KENYA	SHALEM FACTORY	2022	0.18	1528	275.04	Sun	PV	Land	No cooling	NA	Flat	Aw - Tropical Savannah	15.1453	10.6017	17.0261			There is no way to define its location, so we assume it is located in similar places than existing ones https://nvisionenergy.com/
26176	KENYA	ESLON PLASTICS 2	2022	0.176	1528	268.928	Sun	PV	Land	No cooling	NA	Flat	Aw - Tropical Savannah	14.8088	10.3661	16.6477			There is no way to define its location, so we assume it is located in similar places than existing ones https://nvisionenergy.com/
26177	KENYA	SINTEL FACTORY	2022	0.176	1528	268.928	Sun	PV	Land	No cooling	NA	Flat	Aw - Tropical Savannah	14.8088	10.3661	16.6477			There is no way to define its location, so we assume it is located in similar places than existing ones https://nvisionenergy.com/
26178	KENYA	BUFFALO MILLERS expansion	2022	0.173	1528	264.344	Sun	PV	Land	No cooling	NA	Flat	Aw - Tropical Savannah	14.5563	10.1894	16.364			There is no way to define its location, so we assume it is located in similar places than existing ones https://nvisionenergy.com/
26179	KENYA	ADVANCED PLASTICS	2022	0.17	1528	259.76	Sun	PV	Land	No cooling	NA	Flat	Aw - Tropical Savannah	14.3039	10.0127	16.0802			There is no way to define its location, so we assume it is located in similar places than existing ones https://nvisionenergy.com/
26180	KENYA	KAPI FACTORY	2022	0.09	1528	137.52	Sun	PV	Rooftop	No cooling	NA	Flat	Aw - Tropical Savannah	7.57266	5.30086	8.51304			There is no way to define its location, so we assume it is located in similar places than existing ones https://nvisionenergy.com/
26181	KENYA	ECOLINE FACTORY	2022	0.09	1528	137.52	Sun	PV	Rooftop	No cooling	NA	Flat	Aw - Tropical Savannah	7.57266	5.30086	8.51304			There is no way to define its location, so we assume it is located in similar places than existing ones https://nvisionenergy.com/
26182	KENYA	SOLAI NAKURU FLOWER FARM	2022	0.088	1528	134.464	Sun	PV	Rooftop	No cooling	NA	Flat	Aw - Tropical Savannah	7.40438	5.18307	8.32386			There is no way to define its location, so we assume it is located in similar places than existing ones https://nvisionenergy.com/
26183	KENYA	METRO POLI PLASTICS FACTORY	2022	0.066	1528	100.848	Sun	PV	Rooftop	No cooling	NA	Flat	Aw - Tropical Savannah	5.55328	3.8873	6.2429			There is no way to define its location, so we assume it is located in similar places than existing ones https://nvisionenergy.com/
26184	KENYA	HALAR INDUSTRIES LUNGA LUNGA ROAD	2023	0.6	1528	916.8	Sun	PV	Land	No cooling	NA	Flat	Aw - Tropical Savannah	50.4844	35.3391	56.7536			There is no way to define its location, so we assume it is located in similar places than existing ones https://nvisionenergy.com/
26185	KENYA	HALAR INDUSTRIES SAGANA ROAD	2023	0.44	1528	672.32	Sun	PV	Land	No cooling	NA	Flat	Aw - Tropical Savannah	37.0219	25.9153	41.6193			There is no way to define its location, so we assume it is located in similar places than existing ones https://nvisionenergy.com/
26186	KENYA	ADDISON INDUSTRIES	2023	0.12	1528	183.36	Sun	PV	Land	No cooling	NA	Flat	Aw - Tropical Savannah	10.0969	7.06782	11.3507			There is no way to define its location, so we assume it is located in similar places than existing ones https://nvisionenergy.com/
26187	KENYA	KHETIAS GIGA, SUPERMARKET	2023	0.12	1528	183.36	Sun	PV	Land	No cooling	NA	Flat	Aw - Tropical Savannah	10.0969	7.06782	11.3507			There is no way to define its location, so we assume it is located in similar places than existing ones https://nvisionenergy.com/
26188	KENYA	FORTUNA INDUSTRIES (expansion)	2023	0.08	1528	122.24	Sun	PV	Rooftop	No cooling	NA	Flat	Aw - Tropical Savannah	6.73125	4.71188	7.56715			There is no way to define its location, so we assume it is located in similar places than existing ones https://nvisionenergy.com/
26189	KENYA	MAGADI WORKS	2023	10	1528	15280	Sun	PV	Land	No cooling	NA	Flat	Aw - Tropical Savannah	841.407	588.985	945.894	36.287	-1.90122	Tata chemical, aims to replace expensive thermal by solar 10MW. https://www.capitalfm.co.ke/business/2023/02/tata-chemicals-magadi-eyes-innovative-climate-smart-solutions-for-growth/
26190	KENYA	KOPERE SOLAR PV PARK	2023	50	1528	76400	Sun	PV	Land	No cooling	NA	Flat	Aw - Tropical Savannah	4207.03	2944.92	4729.47			There is no way to define its location, so we assume it is located in similar places than existing ones https://www.power-technology.com/marketdata/power-plant-profile-voltalia-kopere-solar-pv-park-kenya/
26191	KENYA	RUPINGAZI KTDA	2023	1.8	4311.8	7761.24	Hydropower	ROR	NA	NA	NA	NA	NA	6495.74	6495.74	4.26868	37.6324	-0.580304	Operational in 2023? https://ktdateas.com/tea-farmers-to-set-up-1-8-mw-power-plant-in-embu-county/
26192	KENYA	MPEKETONI WIND	2023	90	2318	208620	Wind	Wind turbine	Onshore	No cooling	NA	NA	NA	0.0276399	0.0276399	154.379	35.2442	0.560106	https://www.power-technology.com/data-insights/power-plant-profile-mpeketoni-wind-power-project-kenya/
26193	KENYA	OL NDANYAT	2023	10	2318	23180	Wind	Wind turbine	Onshore	No cooling	NA	NA	NA	0.0030711	0.0030711	17.1532	36.6575	-1.47652	https://www.gem.wiki/Ol-Ndanyat_wind_farm
26194	KENYA	AKIIRA	2023	140	6747.4	944636	Geo	Geothermal	Steam Turbine	Wet Tower	Freshwater	Flash	Csb - Temperate Dry Summer	64365.1	39334.2	68958.4	36.431	-0.717178	It has not been constructed yet. Likely shelved. https://en.wikipedia.org/wiki/Akiira_One_Geothermal_Power_Station
26195	KENYA	MERU COUNTY	2023	400	2318	927200	Wind	Wind turbine	Onshore	No cooling	NA	NA	NA	0.122844	0.122844	686.128	37.6456	0.0514721	https://en.wikipedia.org/wiki/Meru_Wind_Power_Station
26196	KENYA	ALTEN SOLAR POWER STATION	2023	44	1528	67232	Sun	PV	Land	No cooling	NA	Flat	Aw - Tropical Savannah	3702.19	2591.53	4161.93	35.3404	0.0427	There is no way to define its location, so we assume it is located in similar places than existing ones https://en.wikipedia.org/wiki/Alten_Solar_Power_Station
26197	KENYA	POKOT CEMENT PLANT	2024	63	882	55566	Coal	Rankine	Steam Turbine	Dry cooling	Air	Pulverized Coal - Subcritical	NA	9014.58	6310.21	63900.9	35.2854	1.59244	Opening August 2023. https://www.gem.wiki/Pokot_power_station
26198	KENYA	LIMURU WIND	2024	50	2318	115900	Wind	Wind turbine	Onshore	No cooling	NA	NA	NA	0.0153555	0.0153555	85.766	36.6431	-1.10693	https://www.gem.wiki/Limuru_wind_farm
26199	KENYA	KARURA	2025	90	4311.8	388062	Hydropower	Dammed	NA	NA	NA	NA	NA	2.85667e+07	2.85667e+07	303.336	36.7816	-1.22609	Operational 2025. https://en.wikipedia.org/wiki/Karura_Hydroelectric_Power_Station
26200	KENYA	MENENGAI WELLHEAD	2026	35	6747.4	236159	Geo	Geothermal	Steam Turbine	Wet Tower	Freshwater	Flash	Csb - Temperate Dry Summer	16091.3	9833.55	17239.6	36.0667	-0.283333	Assumed same technologies than other plants in the country
26201	KENYA	MENENGAI-I	2026	35	6747.4	236159	Geo	Geothermal	Steam Turbine	Wet Tower	Freshwater	Flash	Csb - Temperate Dry Summer	16091.3	9833.55	17239.6	36.0667	-0.283333	Assumed same technologies than other plants in the country
26202	KENYA	MUNYU	2027	40	4311.8	172472	Hydropower	Dammed	NA	NA	NA	NA	NA	1.26963e+07	1.26963e+07	134.816	36.45	-0.783333	Reservoir. Multipurpose. https://www.power-technology.com/uncategorized/power-plant-profile-munyu-multipurpose-dam-power-project-kenya/
26203	KENYA	TARDA KIAMBERE	2030	40	1528	61120	Sun	PV	Land	No cooling	NA	Flat	Aw - Tropical Savannah	3365.63	2355.94	3783.57	37.793	-0.684527	https://tarda.go.ke/portfolio/solar-power-development-in-masinga-and-kiambere/
26204	KENYA	MASINGA	2030	160	1528	244480	Sun	PV	Land	No cooling	NA	Flat	Aw - Tropical Savannah	13462.5	9423.76	15134.3			https://tarda.go.ke/portfolio/solar-power-development-in-masinga-and-kiambere/
26205	KENYA	TINDINYO	x	2.4	4311.8	10348.3	Hydropower	ROR	NA	NA	NA	NA	NA	761779	761779	8.08897	35.0978	0.202957	Waterfall. Not yet operational https://www.l2b.co.za/Project/Tindinyo-Falls-HPP/27572
26206	KENYA	KAJIADO CEMENT PLANT	x	15	882	13230	Coal	Rankine	Steam Turbine	Dry cooling	Air	Pulverized Coal - Subcritical	NA	2146.33	1502.43	15214.5	37.5408	-2.39267	https://www.cemnet.com/News/story/155634/kenya-national-cement-to-build-15mw-power-plant.html
26207	KENYA	MENENGAI-II A	x	60	6747.4	404844	Geo	Geothermal	Steam Turbine	Wet Tower	Freshwater	Flash	Csb - Temperate Dry Summer	27585	16857.5	29553.6	36.0667	-0.283333	Assumed same technologies than other plants in the country
26208	KENYA	MENENGAI-II B	x	35	6747.4	236159	Geo	Geothermal	Steam Turbine	Wet Tower	Freshwater	Flash	Csb - Temperate Dry Summer	16091.3	9833.55	17239.6	36.0667	-0.283333	Assumed same technologies than other plants in the country
26209	KENYA	MENENGAI-II C	x	35	6747.4	236159	Geo	Geothermal	Steam Turbine	Wet Tower	Freshwater	Flash	Csb - Temperate Dry Summer	16091.3	9833.55	17239.6	36.0667	-0.283333	Assumed same technologies than other plants in the country
26210	KENYA	CEDATA	x	40	1528	61120	Sun	PV	Land	No cooling	NA	Flat	Aw - Tropical Savannah	3365.63	2355.94	3783.57	35.2698	0.514278	Under consruction
26211	KENYA	NITHI POWER	x	5.6	4311.8	24146.1	Hydropower	ROR	NA	NA	NA	NA	NA	1.77748e+06	1.77748e+06	18.8743			licence May 2020
26212	KENYA	Mt ELGON	x	5.2	4311.8	22421.4	Hydropower	ROR	NA	NA	NA	NA	NA	1.65052e+06	1.65052e+06	17.5261			license 2014 https://www.epra.go.ke/wp-content/uploads/2022/04/Power-Undertaking-Register-February-2022-00000002.pdf
26213	KENYA	NANDI	x	2.5	4311.8	10779.5	Hydropower	ROR	NA	NA	NA	NA	NA	793520	793520	8.42601			Tindinyo Falls Resort Limited
26214	KENYA	EMBU	x	6	4311.8	25870.8	Hydropower	ROR	NA	NA	NA	NA	NA	1.90445e+06	1.90445e+06	20.2224			https://www.epra.go.ke/wp-content/uploads/2022/04/Power-Undertaking-Register-February-2022-00000002.pdf
26215	KENYA	MURANG'A	x	1	4311.8	4311.8	Hydropower	ROR	NA	NA	NA	NA	NA	317408	317408	3.37041			2016. https://www.epra.go.ke/wp-content/uploads/2022/04/Power-Undertaking-Register-February-2022-00000002.pdf
26216	KENYA	KIPETO WIND	x	100	2318	231800	Wind	Wind turbine	Onshore	No cooling	NA	NA	NA	0.030711	0.030711	171.532	36.7949	-1.58997	Operational in 2021. https://en.wikipedia.org/wiki/Kipeto_Wind_Power_Station
26217	KENYA	CHEMOSIT RIVER	x	3.5	4311.8	15091.3	Hydropower	ROR	NA	NA	NA	NA	NA	1.11093e+06	1.11093e+06	11.7964	35.2813	-0.367305	Planned. https://tell.co.ke/small-scale-tea-farmers-to-build-27-million-hydro-power-plant/
26218	KENYA	EWASO NGIRO	x	180	4311.8	776124	Hydropower	Dammed	NA	NA	NA	NA	NA	5.71334e+07	5.71334e+07	606.673	36.8667	0.566667	Planned. https://opportunities.invest.go.ke/opportunities/opportunity/lower-ewaso-ngiro-south-river-multipurpose-dam-development-project-lensdep
26219	KENYA	KAPKOROS KIPSONOI	x	3	4311.8	12935.4	Hydropower	ROR	NA	NA	NA	NA	NA	952224	952224	10.1112	35.3416	-0.781291	Planned. https://sanimaengineering.com/project/kipsonoi-kapkoros-small-hydropower-project-kenya/
26220	KENYA	KENYA WAVE	x	100	4311.8	431180	Hydropower	Dammed	NA	NA	NA	NA	NA	3.17408e+07	3.17408e+07	337.041	39.6682	-4.04348	Reservoir
26221	KENYA	KIPSONOI-I	x	3.6	4311.8	15522.5	Hydropower	ROR	NA	NA	NA	NA	NA	1.14267e+06	1.14267e+06	12.1335	35.3391	-0.785561	ROR
26222	KENYA	EXTRA Solar PV	2030	1599.69	1528	2.44433e+06	Sun	PV	Land	No cooling	NA	Flat	Aw - Tropical Savannah	134599	94219.4	151314			Assumed to be likely placed in a place with large solar resource for the country - Field
26223	KENYA	EXTRA Wind	2030	1226.2	2318	2.84233e+06	Wind	Wind turbine	Onshore	No cooling	NA	NA	NA	0.376579	0.376579	2103.33			Considered Onshore and similar to existing
27001	LESOTHO	MANTSONYANE	2020	2	6978.6	13957.2	Hydropower	Dammed	NA	NA	NA	NA	NA	0	0	7.67646	28.2699	-29.5332	Reservoir
27002	LESOTHO	MOKHOTLONG	2020	0.656	6978.6	4577.96	Hydropower	ROR	NA	NA	NA	NA	NA	0	0	8.69813	29.0675	-29.2894	ROR
27003	LESOTHO	'MUELA	2020	72	6978.6	502459	Hydropower	Dammed	NA	NA	NA	NA	NA	0	0	276.353	28.4535	-28.7804	Water in a tunnel of 45 km from the Katze reservoir. https://eros.usgs.gov/media-gallery/earthshot/katse-dam
27004	LESOTHO	QACHAS NEK	2020	0.4	6978.6	2791.44	Hydropower	ROR	NA	NA	NA	NA	NA	0	0	5.30374	28.6894	-30.1154	ROR
27005	LESOTHO	SEMONKONG	2020	0.18	6978.6	1256.15	Hydropower	ROR	NA	NA	NA	NA	NA	0	0	2.38668	27.5099	-29.2857	ROR
27006	LESOTHO	TLOKOENG	2020	0.67	6978.6	4675.66	Hydropower	ROR	NA	NA	NA	NA	NA	0	0	8.88376	29.0647	-29.2789	ROR
27007	LESOTHO	EXTRA Hydropower	x	125	6978.6	872325	Hydropower	Dammed	NA	NA	NA	NA	NA	0	0	509.349			Assumed large Reservoir Plants
27008	LESOTHO	EXTRA Solar PV	x	41	1537	63017	Sun	PV	Land	No cooling	NA	Flat	BSk - Arid Steppe - Cold	6202.18	4341.52	4285.16			Assumed to be likely placed in a place with large solar resource for the country - Arid area
27009	LESOTHO	EXTRA Wind	x	35	2510.3	87860.5	Wind	Wind turbine	Onshore	No cooling	NA	NA	NA	0.0116406	0.0116406	65.0168			Considered Onshore and similar to existing
28001	LIBERIA	BUCHANAN MINE	2020	28.8	2835	81648	Oil	ICE	Diesel-Engines	Dry cooling	Air	Diesel	NA	26453.9	18517.8	68584.3	-10.0467	5.88083	Near the Arcelor Mittal's complex. Likely a group of diesel generators to operate the complex and the port. Coast
28002	LIBERIA	BUSHROD	2020	33	2835	93555	Oil	ICE	Diesel-Engines	Dry cooling	Air	Diesel	NA	30311.8	21218.3	78586.2	-10.7833	6.35	Operational in 2016. Group of diesel engines
28003	LIBERIA	CEMENCO PLANT	2020	5.7	2835	16159.5	Oil	ICE	Diesel-Engines	Dry cooling	Air	Diesel	NA	5235.67	3664.97	13574	-10.7831	6.36357	Likely a group of diesel generators in the Cement plant. https://www.heidelbergmaterials.com/en/heidelbergcement-expands-its-cement-capacity-in-liberia
28004	LIBERIA	CONGO TOWN	2020	1.25	2835	3543.75	Oil	ICE	Diesel-Engines	Dry cooling	Air	Diesel	NA	1148.17	803.722	2976.75	-10.7323	6.26889	By the size and fuel, it must be a small MCI generator
28005	LIBERIA	FIRESTONE (FARMINGTON RIVER)	2020	4.8	807.7	3876.96	Hydropower	Dammed	NA	NA	NA	NA	NA	0	0	2.13233	-10.1808	6.1751	Reservoir. Built in WW II for the US army.
28006	LIBERIA	KRU TOWN	2020	1.25	2835	3543.75	Oil	ICE	Diesel-Engines	Dry cooling	Air	Diesel	NA	1148.17	803.722	2976.75	-10.8	6.41667	By the size and fuel, it must be a small MCI generator
28007	LIBERIA	MOUNT COFFEE	2020	88	807.7	71077.6	Hydropower	Dammed	NA	NA	NA	NA	NA	114071	114071	39.0927	-10.6767	6.51194	Reservoir. Rehabilitated in 2016. https://en.wikipedia.org/wiki/List_of_power_stations_in_Liberia
28008	LIBERIA	YANDOHUN REBUILD	2020	0.06	807.7	48.462	Hydropower	ROR	NA	NA	NA	NA	NA	0	0	0.0920778	-10.3526	8.09904	ROR
28009	LIBERIA	YEKEPA MINE	2020	76.8	2835	217728	Oil	ICE	Diesel-Engines	Dry cooling	Air	Diesel	NA	70543.8	49380.7	182892	-8.5364	7.57905	Near the mine run by Arcelor Mittal. Likely a group of diesel generators to operate the mine. River nearby
28010	LIBERIA	ZORZOR SOLAR	2020	0.042	1000	42	Sun	PV	Rooftop	No cooling	NA	Flat	Am - Tropical Monsoon	0.588253	0.411777	2.352	-9.4256	7.77524	City. Considering its size is rooftop
28011	LIBERIA	CONGO TOWN Expansion	2022	40	2835	113400	Oil	ICE	Diesel-Engines	Dry cooling	Air	Diesel	NA	36741.6	25719.1	95256	-10.7323	6.26889	Coast. https://lecliberia.com/news-releases/commissioning-dedication-of-the-newly-constructed-congo-town-substation/
28012	LIBERIA	KAIHA RIVER	x	2.5	807.7	2019.25	Hydropower	ROR	NA	NA	NA	NA	NA	3071.05	3071.05	1.11235	-9.72327	8.19112	Not yet operational in 2023 ROR. https://hpi.lk/projects/kaiha-2-small-hydro-power-plant/
28014	LIBERIA	HUMMINGBIRD DUGBE	x	22.5	807.7	18173.2	Hydropower	ROR	NA	NA	NA	NA	NA	27639.4	27639.4	10.0111	-8.72609	4.98102	Gold mine. ROR. https://www.miningreview.com/west-africa/positive-assessment-of-hydro-electric-power-plant-for-hummingbird-dugbe-project/
28015	LIBERIA	LOWER FALLS (Gbedin falls)	x	9.34	807.7	7543.92	Hydropower	ROR	NA	NA	NA	NA	NA	11473.4	11473.4	4.15574	-10.3025	6.2977	https://constructionreviewonline.com/news/liberia-signs-us-34m-deal-for-gbedin-waterfalls-hydropower-project/
28016	LIBERIA	EXTRA Hydropower	x	69.8	807.7	56377.5	Hydropower	ROR	NA	NA	NA	NA	NA	85743.7	85743.7	31.0568			Due to its size and the country, assumed to be ROR
28017	LIBERIA	EXTRA Solar PV	x	10	1000	10000	Sun	PV	Land	No cooling	NA	Flat	Am - Tropical Monsoon	140.06	98.0422	560			Likely MONROVIA SOLAR, but smaller than what is projected
29001	LIBYA	ABU KAMASH	2020	90	4391	395190	NG	Brayton	Gas Turbine	No cooling	NA	Natural Gas	NA	635782	508625	239090	11.8221	33.0629	Six gas turbines. https://openinframap.org/stats/area/Libya/plants/977088210
29002	LIBYA	AL KHUMS	2020	1130	4391	4961830	NG	Brayton	Gas Turbine	No cooling	NA	Natural Gas, HFO	NA	7.98259e+06	6.38607e+06	3.00191e+06	14.3312	32.6204	Two groups of gas turbines. The first with four units (oldest 1995), the second with two units (newest - 2016-2017). The whole complex is at least 1610 MW, with one Rankine and two Brayton plants. https://www.gem.wiki/Al_Khums_power_station
29003	LIBYA	AL KHUMS	2020	480	4391	2107680	NG	Rankine	Steam Turbine	Once through	Saline	Natural Gas, HFO	NA	79784.4	53113.5	1369992	14.3307	32.6215	Four steam turbines units. The whole complex is at least 1610 MW, with one Rankine and two Brayton plants. https://www.gem.wiki/Al_Khums_power_station
29004	LIBYA	ALAWENAT (Uweinat)	2020	15.44	2671	41240.2	Oil	ICE	Diesel-Engines	Dry cooling	Air	Diesel	NA	13361.8	9353.28	34641.8	10.5562	25.7888	The town was off, the power plant is in the village of Alawenat, not Uweinat
29005	LIBYA	AL-KHALEEJ (Gulf Steam)	2020	350	4391	1536850	NG	Rankine	Steam Turbine	Once through	Saline	Natural Gas, HFO	NA	58176.1	38728.6	998952	16.347	31.2174	Power plant with future units not built yet. Some are observable being constructed in the satellite images. https://www.gem.wiki/Gulf_Steam_power_station
29006	LIBYA	AMAL FIELD	2020	252	4391	1106532	NG	Brayton	Gas Turbine	No cooling	NA	Natural Gas	NA	1.78019e+06	1.42415e+06	669452	21.1005	29.4842	Three gas turbines in the Amal field. Operational in 2012. Desert.
29007	LIBYA	AWBARI	2020	31.99	2671	85445.3	Oil	ICE	Diesel-Engines	Dry cooling	Air	HFO	NA	27684.3	19379	71774	12.7326	26.5888	In the vecinity of Wabari Gas, but in this case they are diesel engines. Likely running on HFO. It seems like cooling towers, but considering they are in the desert it is likely a group of large fans for air cooling
29008	LIBYA	AWBARI (Ubari, Wadi)	2020	640	4391	2810240	NG	Brayton	Gas Turbine	No cooling	NA	Natural Gas, Crude Oil	NA	4.52111e+06	3.61689e+06	1.7002e+06	12.6795	26.5638	Four units of gas turbines. Air cooling. https://www.gem.wiki/Ubari_power_station
29009	LIBYA	AZZAWIYA REFINERY	2020	25	2671	66775	Oil	Rankine	Steam Turbine	Once through	Saline	HFO	NA	10833	7211.69	56091	12.6979	32.7899	Coast. Air cooling
29010	LIBYA	BENGHAZI NORTH	2020	1735	4391	7618385	NG	Combined	Combined Cycle (CC)	Once through	Saline	Natural Gas, HFO	NA	288387	201871	3.314e+06	20.1329	32.2013	Two sets of combined cycle units (first set of four units, second set of two units). Once through in the Coast of the mediterranean. https://www.gem.wiki/North_Benghazi_power_station
29011	LIBYA	BENGHAZI NORTH	2020	160	2671	427360	Oil	Rankine	Steam Turbine	Once through	Saline	HFO	NA	69331.4	46154.8	358982	20.1315	32.2022	Part of the Benghazi North Complex. But four Rankine steam units burning HFO. The same Once through system
29012	LIBYA	DARNAH	2020	130	2671	347230	Oil	Rankine	Steam Turbine	Once through	Saline	HFO	NA	56331.8	37500.8	291673	22.5867	32.7805	Coast. https://www.gem.wiki/Derna_Thermal_power_station
29013	LIBYA	DARNAH OASIS	2020	41.75	4391	183324	NG	Brayton	Gas Turbine	No cooling	NA	Natural Gas	NA	294932	235946	110911	22.6367	32.767	There are no results when searched under this name. It must be a Brayton power plant, if it exists.
29014	LIBYA	DARNAH OASIS	2020	17.62	2671	47063	Oil	ICE	Diesel-Engines	Dry cooling	Air	Diesel	NA	15248.4	10673.9	39532.9	22.6367	32.767	There are no results when searched under this name. It must be a group of diesel engines, if it exists.
29015	LIBYA	DEFA (Field)	2020	29.6	4391	129974	NG	Brayton	Gas Turbine	No cooling	NA	Natural Gas	NA	209102	167281	78634	19.9073	27.9889	Four gas turbines in the Gas and Oil field of Defa
29016	LIBYA	DEFA SOUTH	2020	5.4	4391	23711.4	NG	Brayton	Gas Turbine	No cooling	NA	LPG	NA	38146.9	30517.5	14345.4	19.9074	27.989	Gas turbines in the Defa Oil Field
29017	LIBYA	DEFA SOUTH	2020	34	4391	149294	NG	Brayton	Gas Turbine	No cooling	NA	Natural Gas	NA	240184	192147	90322.9	19.9197	28.2921	Four gas turbines in the Gas and Oil field of Defa South
29018	LIBYA	EL-FEEL FIELD	2020	100	4391	439100	NG	Brayton	Gas Turbine	No cooling	NA	Natural Gas	NA	706424	565139	265656	11.9785	26.0342	I cannot see clearly in the Satellite Images, but by its size and fuel there must be gas turbines.
29019	LIBYA	FIELD 103-A	2020	50	2671	133550	Oil	ICE	Diesel-Engines	Dry cooling	Air	HFO	NA	43270.2	30289.1	112182	20.7817	29.0428	Desert. Probably air cooling.
29020	LIBYA	GHAT	2020	12.31	2671	32880	Oil	ICE	Diesel-Engines	Dry cooling	Air	Diesel	NA	10653.1	7457.18	27619.2	10.1519	25.1375	Diesel generators near the Airport
29021	LIBYA	GIALO	2020	12.5	4391	54887.5	NG	Brayton	Gas Turbine	No cooling	NA	LPG	NA	88303	70642.4	33206.9	21.5445	29.2483	Desert. Air cooling
29022	LIBYA	GIALO	2020	76.58	2671	204545	Oil	ICE	Diesel-Engines	Dry cooling	Air	Diesel	NA	66272.6	46390.8	171818	21.4523	29.1472	Diesel engines near the village of Jialu
29023	LIBYA	HUN FARJAN	2020	7.08	2671	18910.7	Oil	ICE	Diesel-Engines	Dry cooling	Air	Diesel	NA	6127.06	4288.94	15885	15.8003	29.0727	Diesel engines in the next village. Looks abandoned, but I cannot see in the history if it was indeed abandoned.
29024	LIBYA	JADO	2020	10.62	2671	28366	Oil	ICE	Diesel-Engines	Dry cooling	Air	Diesel	NA	9190.58	6433.41	23827.5	12.0279	31.9599	It looks abandoned. Even in the description it says it is the Old Italian Jadu power plant. However, I cannot confirm it.
29025	LIBYA	JAKHIRA FIELD	2020	47.25	2671	126205	Oil	ICE	Diesel-Engines	Dry cooling	Air	HFO	NA	40890.3	28623.2	106012	20.2295	30.7809	Diesel engines near aqar
29026	LIBYA	KURFA (Kufra or Sarir)	2020	855	2671	2283705	Oil	Brayton	Gas Turbine	No cooling	NA	HFO, Natural Gas	NA	3.67402e+06	2.93922e+06	1.91831e+06	22.0958	26.9095	Seven Gas turbine units with air cooling. The newest satellite imagine suggest the place has been decomissioned. CONFIRMED, since 2023 the plant is no longer there. The latest picture with them is from 2018. I assume that they were working on 2020. https://www.gem.wiki/Sarir_power_station
29027	LIBYA	MARSA EL-BREGA (NMC)	2020	3.28	2671	8760.88	Oil	ICE	Diesel-Engines	Dry cooling	Air	HFO	NA	2838.52	1986.97	7359.14	22.6382	32.7554	Diesel engines for the National Mining Corporation in the Marsa El-Brega Port
29028	LIBYA	MARSA EL-BREGA (NPC)	2020	62.1	4391	272681	NG	Brayton	Gas Turbine	No cooling	NA	Natural Gas	NA	438689	350951	164972	19.5972	30.4016	Gas turbines next to the LNG plant
29029	LIBYA	MARSA EL-BREGA (WOC)	2020	25	2671	66775	Oil	ICE	Diesel-Engines	Dry cooling	Air	HFO	NA	21635.1	15144.6	56091	19.6161	30.3997	Diesel engines for the Waha Oil Company in the Marsa El-Brega Port
29030	LIBYA	MESSLA OIL FIELD	2020	47.2	2671	126071	Oil	Brayton	Gas Turbine	No cooling	NA	LPG	NA	202823	162259	105900	22.3305	27.9873	Desert. Oil field. Four gas turbines
29031	LIBYA	MISURATA (LISCO) STEEL COMPLEX	2020	507.36	4391	2.22782e+06	NG	Rankine	Steam Turbine	Once through	Saline	Natural Gas, HFO	NA	84332.1	56141	1.44808e+06	15.0906	32.3783	Two rankine units. Once through cooling. https://www.gem.wiki/Misurata_(LISCO)_power_station
29032	LIBYA	MISURATA GECOL	2020	820	4391	3600620	NG	Combined	Combined Cycle (CC)	Once through	Saline	Natural Gas, HFO	NA	136298	95408.8	1.56627e+06	15.2441	32.3324	Two combined cycle units. Coast, once through. https://www.gem.wiki/Misurata_power_station The other units started since 2021
29033	LIBYA	MITIGA INTL AIRPORT	2020	19.2	2671	51283.2	Oil	ICE	Diesel-Engines	Dry cooling	Air	Diesel	NA	16615.7	11631	43077.9	13.2734	32.8998	Diesel engines for the airport.
29034	LIBYA	MOBILE DIESEL LIBYA	2020	11.01	2671	29407.7	Oil	Brayton	Gas Turbine	No cooling	NA	Diesel, Natural Gas	NA	47311.1	37848.9	24702.5	12.9746	32.823	Mobile gas turbines that could generate up until 24 MW. They are likely used somewhere else, but they were initially placed here. https://www.powerengineeringint.com/gas-oil-fired/mobile-power-to-help-beat-the-heat-in-libya/
29035	LIBYA	NAKHLA C97 GAS PLANT	2020	7	4391	30737	NG	Brayton	Gas Turbine	No cooling	NA	LPG	NA	49449.7	39559.7	18595.9	22.118	28.8397	Inside the gas field and plant. Inside a building. Because ther are no cooling racks or other similar infrastructure, it should be a group of gas turbines. Desert. https://processandcontrolmag.co.uk/hot-mission-for-a-generator-autonomous-electricity-generation-in-the-desert/
29036	LIBYA	PEARL HOTEL	2020	3.2	2671	8547.2	Oil	ICE	Diesel-Engines	Dry cooling	Air	Diesel	NA	2769.29	1938.5	7179.65	20.0667	32.1167	Pearl Hotel in Derna. Likely a generator in the hotel used as backup
29037	LIBYA	RAS LANUF REFINERY	2020	197.8	2671	528324	Oil	Rankine	Steam Turbine	Once through	Saline	HFO	NA	85711	57058.9	443792	18.5667	30.5167	Group of small boilers, probably used for the desalination too, but also the electricity generation
29038	LIBYA	SABRATHA	2020	13.86	2671	37020.1	Oil	ICE	Diesel-Engines	Dry cooling	Air	Diesel	NA	11994.5	8396.14	31096.9	12.4847	32.7919	Probably it refers to the Sabratha Platform 110 km off the coast. https://mellitahog.ly/en/sites/sabratha-platform/
29039	LIBYA	SARIR (Oil Field)	2020	45	2671	120195	Oil	Brayton	Gas Turbine	No cooling	NA	LPG	NA	193370	154696	100964	22.4974	27.6463	Two gas turbines, probably three. For the Sarir Oil field
29040	LIBYA	SEMNO (Samnu, GECOL 1)	2020	324	2671	865404	Oil	ICE	Diesel-Engines	Dry cooling	Air	Diesel	NA	280391	196273	726939	14.8898	27.2217	Diesel engines with racks of cooling fans. https://www.gem.wiki/GECOL_power_plant_1
29041	LIBYA	SIRTE	2020	1.968	2671	5256.53	Oil	ICE	Diesel-Engines	Dry cooling	Air	Diesel	NA	1703.11	1192.18	4415.48	16.5947	31.2061	By its size and fuel I assume it is an ICE with diesel
29042	LIBYA	TIMIMI	2020	9	2671	24039	Oil	ICE	Diesel-Engines	Dry cooling	Air	Diesel	NA	7788.63	5452.04	20192.8	23.0609	32.4492	Diesel engines next to the distribution site
29043	LIBYA	TOBRUK	2020	130	2671	347230	Oil	Rankine	Steam Turbine	Once through	Saline	HFO	NA	56331.8	37500.8	291673	23.9809	32.0595	Coast. https://www.gem.wiki/Tobruk_Thermal_power_station
29044	LIBYA	TRIPOLI SOUTH	2020	500	2671	1335500	Oil	Brayton	Gas Turbine	No cooling	NA	HFO	NA	2.14855e+06	1.71884e+06	1121820	13.0983	32.776	Five gas turbine units. Using HFO. https://www.gem.wiki/South_Tripoli_power_station
29045	LIBYA	WADI ZEM ZEM	2020	6.16	2671	16453.4	Oil	ICE	Diesel-Engines	Dry cooling	Air	Diesel	NA	5330.88	3731.62	13820.8	15.2346	31.3849	Diesel engines next to the distribution site
29046	LIBYA	WAFA FIELD	2020	25	4391	109775	NG	Brayton	Gas Turbine	No cooling	NA	LPG	NA	176606	141285	66413.9	10.0217	28.8868	Gas turbines for the Wafa Oil fiedl
29047	LIBYA	WEST SARIR	2020	855	4391	3754305	NG	Brayton	Gas Turbine	No cooling	NA	Natural Gas	NA	6.03993e+06	4.83194e+06	2.27135e+06	21.618	27.5956	Three large gas turbines. Using natural gas. https://libyareview.com/8306/libyas-al-sarir-power-station-begins-operating-with-natural-gas/
29048	LIBYA	WEST TRIPOLI	2020	500	2671	1335500	Oil	Rankine	Steam Turbine	Once through	Saline	Natural Gas, HFO	NA	216661	144234	1121820	12.9746	32.823	West tripoli is being expanded into other units. However until 2020, they worked with Rankine cycle of at least 500 MW. https://www.gem.wiki/West_Tripoli_Thermal_power_station
29049	LIBYA	WESTERN MOUNTAIN	2020	936.6	4391	4.11261e+06	NG	Brayton	Gas Turbine	No cooling	NA	Natural Gas, HFO	NA	6.61637e+06	5.29309e+06	2.48813e+06	11.1453	31.9555	Six gas turbine units. No cooling. https://www.gem.wiki/Western_Mountain_power_plant
29050	LIBYA	ZAWIA (Al Zawiya)	2020	1440	4391	6323040	NG	Combined	Combined Cycle (CC)	Once through	Saline	Natural Gas, HFO	NA	239353	167547	2.75052e+06	12.674	32.7882	Six units of combined cycle. Once through from the Mediterranean Sea. https://www.gem.wiki/Al_Zawiya_power_station
29051	LIBYA	ZELTEN FIELD	2020	30	4391	131730	NG	Brayton	Gas Turbine	No cooling	NA	Natural Gas	NA	211927	169542	79696.6	19.7721	28.9157	At least two gas turbines in the Gas and Oil Field of Zelten
29052	LIBYA	ZWITINA	2020	770	4391	3381070	NG	Brayton	Gas Turbine	No cooling	NA	Natural Gas, HFO	NA	5.43947e+06	4.35157e+06	2.04555e+06	20.1165	30.9554	Four small gas turbines + two large gas turbines. Indicates the idea of using a Heat Recovery that was not constructed. Coast. https://www.gem.wiki/Zueitina_power_station
29053	LIBYA	SEMNO	2022	183	4391	803553	NG	Brayton	Gas Turbine	No cooling	NA	Natural Gas, HFO	NA	1.29276e+06	1.0342e+06	486150	14.8819	27.2746	Coast
29054	LIBYA	TRIPOLI WEST	2022	334	4917.72	1.64252e+06	NG	Brayton	Gas Turbine	No cooling	NA	Natural Gas, HFO	NA	2.64248e+06	2.11399e+06	993723	13.18	32.8925	Coast
29055	LIBYA	AL KHUMS	2026	1130	4391	4961830	NG	Brayton	Gas Turbine	No cooling	NA	Natural Gas, HFO	NA	7.98259e+06	6.38607e+06	3.00191e+06	14.3312	32.6204	https://www.gem.wiki/Al_Khums_power_station
29056	LIBYA	AMAL FIELD	2024	132	4391	579612	NG	Brayton	Gas Turbine	No cooling	NA	Natural Gas, HFO	NA	932480	745984	350665	21.1667	29.4167	Under construction. Desert. Air cooling.
29057	LIBYA	ZLITEN	2025	1044	112.049	116979	NG	Brayton	Gas Turbine	No cooling	NA	Natural Gas, HFO	NA	188196	150557	70772.5	14.5667	32.4667	Under construction. https://www.gem.wiki/Zliten_power_plant
29058	LIBYA	TRIPOLI WEST	x	1734	4391	7613994	NG	Brayton	Gas Turbine	No cooling	NA	Natural Gas, HFO	NA	1.22494e+07	9.79951e+06	4.60647e+06	13.18	32.8925	Gas Turbines
29059	LIBYA	DARNAH	x	1044	332.566	347199	NG	Brayton	Gas Turbine	No cooling	NA	Natural Gas, HFO	NA	558573	446859	210055	22.6392	32.765	Coast. https://www.gem.wiki/Derna_Gas_power_station
29060	LIBYA	SEMNO + WASTE HEAT	x	526	4391	2309666	NG	Combined	Combined Cycle (CC)	Once through	Saline	Natural Gas, HFO	NA	87430.4	61201.3	1.0047e+06	14.8819	27.2746	Coast. Construction. https://www.gem.wiki/Derna_Gas_power_station
29061	LIBYA	KUFRA	x	100	1538	153800	Sun	PV	Land	No cooling	NA	Flat	BWh - Desert Hot	15137.1	10596	10458.4			https://www.afrik21.africa/en/libya-government-launches-construction-of-a-solar-power-plant-in-kufra/
29062	LIBYA	BANI WALID	x	50	1538	76900	Sun	PV	Land	No cooling	NA	Flat	BWh - Desert Hot	7568.55	5297.99	5229.2	13.9842	31.7737	https://www.gem.wiki/Bani_Walid_solar_farm
29063	LIBYA	SOLAR PARK TRAGHEN	x	500	1538	769000	Sun	PV	Land	No cooling	NA	Flat	BWh - Desert Hot	75685.5	52979.9	52292			https://libyaherald.com/2022/06/total-energies-gecol-and-reaol-launch-500-mw-sadada-solar-power-plant-project/
29063	LIBYA	SEBHA SOUTH	x	855	4391	3754305	NG	Brayton	Gas Turbine	No cooling	NA	Natural Gas, HFO	NA	6.03993e+06	4.83194e+06	2.27135e+06	14.4333	27.0333	Desert. https://www.gem.wiki/Sabha_power_plant
29064	LIBYA	EXTRA Solar PV	2030	150	1538	230700	Sun	PV	Land	No cooling	NA	Flat	BWh - Desert Hot	22705.7	15894	15687.6			Assumed to be likely placed in a place with large solar resource - Desert area
29065	LIBYA	Extra Solar CSP	2030	400	1538	615200	Sun	CSP	PT	Wet Tower	Freshwater	NA	BWh - Desert Hot	6.32099e+06	4.42469e+06	6152			Assumed to be likely placed in a place with large solar resource - Desert area
29066	LIBYA	EXTRA Wind	2030	1000	41.9	41900	Wind	Wind turbine	Onshore	No cooling	NA	NA	NA	0.00555131	0.00555131	31.006			Considered Onshore and similar to existing
30001	MADAGASCAR	AMBANJA	2020	2.34	1819	4256.46	Oil	ICE	Diesel-Engines	Dry cooling	Air	HFO	NA	1379.09	965.364	3575.43	48.45	-13.6833	Likely a group of diesel generators for the Ambanja village
30002	MADAGASCAR	AMBATO-BOENI	2020	0.403	1819	733.057	Oil	ICE	Diesel-Engines	Dry cooling	Air	Diesel	NA	237.51	166.257	615.768	46.7167	-16.4667	By the size and fuel, it must be a small MCI generator
30003	MADAGASCAR	AMBATOFINA'HANA	2020	0.184	1819	334.696	Oil	ICE	Diesel-Engines	Dry cooling	Air	Diesel	NA	108.441	75.909	281.145	47.7167	-18.5667	By the size and fuel, it must be a small MCI generator
30004	MADAGASCAR	AMBATOMAINTY	2020	0.064	1819	116.416	Oil	ICE	Diesel-Engines	Dry cooling	Air	Diesel	NA	37.7188	26.4031	97.7894	45.55	-24.7167	By the size and fuel, it must be a small MCI generator
30005	MADAGASCAR	AMBATONDRAZAKA	2020	1.972	1819	3587.07	Oil	ICE	Diesel-Engines	Dry cooling	Air	Diesel	NA	1162.21	813.546	3013.14	48.4167	-17.8333	By its size and fuel I assume it is an ICE with diesel
30006	MADAGASCAR	AMBATOSORATA EDM	2020	0.064	1819	116.416	Oil	ICE	Diesel-Engines	Dry cooling	Air	Diesel	NA	37.7188	26.4031	97.7894	48.4345	-17.8251	By the size and fuel, it must be a small MCI generator
30007	MADAGASCAR	AMBATOVY NICKEL	2020	120	1819	218280	Coal	Rankine	Steam Turbine	Wet Tower	Freshwater	Pulverized Coal - Subcritical	Cfa - Temperate without Dry Season	539561	421403	251022	48.313	-18.853	Two large forced flow cooling towers. Ponds. Subcritcal. https://www.gem.wiki/Ambatovy_Nickel_power_station
30008	MADAGASCAR	AMBILOBE	2020	2.67	1819	4856.73	Oil	ICE	Diesel-Engines	Dry cooling	Air	HFO	NA	1573.58	1101.51	4079.65	49.0499	-13.2029	Likely a group of diesel generators for the Ambilobe village
30009	MADAGASCAR	AMBOASARY JIRAMA	2020	0.178	1819	323.782	Oil	ICE	Diesel-Engines	Dry cooling	Air	Diesel	NA	104.905	73.4337	271.977	46.3833	-25.0333	By the size and fuel, it must be a small MCI generator
30010	MADAGASCAR	AMBOHIMANAMBOLA HFF	2020	25	1819	45475	Oil	ICE	Diesel-Engines	Dry cooling	Air	HFO	NA	14733.9	10313.7	38199	47.5991	-18.9312	Part of the Ambohimanambola complex. Diesel engines
30011	MADAGASCAR	AMBOHIMANAMBOLA HYDELEC	2020	11.97	1819	21773.4	Oil	ICE	Diesel-Engines	Dry cooling	Air	HFO	NA	7054.59	4938.21	18289.7	47.5989	-18.9308	Part of the Ambohimanambola complex. Diesel engines
30012	MADAGASCAR	AMBOHIMANAMBOLA-I	2020	18	1819	32742	Oil	Brayton	Gas Turbine	No cooling	NA	HFO	NA	52675.3	42140.3	27503.3	47.5985	-18.9297	Part of the Ambohimanambola complex. Gas turbines
30013	MADAGASCAR	AMBOHIMANAMBOLA-II	2020	25	1819	45475	Oil	ICE	Diesel-Engines	Dry cooling	Air	HFO	NA	14733.9	10313.7	38199	47.5987	-18.9319	Part of the Ambohimanambola complex. Diesel engines
30014	MADAGASCAR	AMBONDROMAMY	2020	0.064	1819	116.416	Oil	ICE	Diesel-Engines	Dry cooling	Air	Diesel	NA	37.7188	26.4031	97.7894	45.9036	-16.3656	By the size and fuel, it must be a small MCI generator
30015	MADAGASCAR	AMBOSITRA	2020	1.35	1819	2455.65	Oil	ICE	Diesel-Engines	Dry cooling	Air	Diesel	NA	795.63	556.941	2062.75	47.7667	-19.1667	By its size an location I assume ti is a diesel generator in the Helium Plant (Helison)
30016	MADAGASCAR	AMBOVOMBE	2020	0.868	1819	1578.89	Oil	ICE	Diesel-Engines	Dry cooling	Air	Diesel	NA	511.561	358.092	1326.27	46.0833	-25.1667	By the size and fuel, it must be a small MCI generator
30017	MADAGASCAR	AMPANEFENA	2020	0.465	1819	845.835	Oil	ICE	Diesel-Engines	Dry cooling	Air	Diesel	NA	274.05	191.835	710.501	49.9667	-13.8667	By the size and fuel, it must be a small MCI generator
30018	MADAGASCAR	AMPANIHY OUEST	2020	0.12	1819	218.28	Oil	ICE	Diesel-Engines	Dry cooling	Air	Diesel	NA	70.7227	49.5059	183.355	45	-18.4667	By the size and fuel, it must be a small MCI generator
30019	MADAGASCAR	AMPARIHITSOKATRA	2020	0.024	1819	43.656	Oil	ICE	Diesel-Engines	Dry cooling	Air	Diesel	NA	14.1445	9.90117	36.671	48.4101	-17.8098	By its size and fuel I assume it is an ICE with diesel
30020	MADAGASCAR	AMPEFY	2020	0.03	5415.4	162.462	Hydropower	ROR	NA	NA	NA	NA	NA	0	0	0.308678	46.7324	-19.0389	ROR
30021	MADAGASCAR	ANAHIDRANO	2020	0.018	1819	32.742	Oil	ICE	Diesel-Engines	Dry cooling	Air	Diesel	NA	10.6084	7.42588	27.5033	47.65	-16.6667	By its size and fuel I assume it is an ICE with diesel
30022	MADAGASCAR	ANALALAVA	2020	0.17	1819	309.23	Oil	ICE	Diesel-Engines	Dry cooling	Air	Diesel	NA	100.19	70.1333	259.753	47.25	-19.4833	By the size and fuel, it must be a small MCI generator
30023	MADAGASCAR	ANDAPA	2020	0.852	1819	1549.79	Oil	ICE	Diesel-Engines	Dry cooling	Air	Diesel	NA	502.131	351.492	1301.82	49.65	-14.65	By the size and fuel, it must be a small MCI generator
30024	MADAGASCAR	ANDEKALEKA	2020	91	5912.1	538001	Hydropower	ROR	NA	NA	NA	NA	NA	0	0	1022.2	48.6	-18.7833	Gravity. https://en.wikipedia.org/wiki/List_of_power_stations_in_Madagascar
30025	MADAGASCAR	ANDIBA	2020	0.08	1819	145.52	Oil	ICE	Diesel-Engines	Dry cooling	Air	Diesel	NA	47.1484	33.0039	122.237	46.8307	-16.9452	By the size and fuel, it must be a small MCI generator
30026	MADAGASCAR	ANDILAMENA	2020	0.272	1819	494.768	Oil	ICE	Diesel-Engines	Dry cooling	Air	Diesel	NA	160.305	112.213	415.605	48.5725	-17.0095	By the size and fuel, it must be a small MCI generator
30027	MADAGASCAR	ANDREBAKELY	2020	0.048	1819	87.312	Oil	ICE	Diesel-Engines	Dry cooling	Air	Diesel	NA	28.2891	19.8023	73.3421	48.4239	-17.8427	By the size and fuel, it must be a small MCI generator
30028	MADAGASCAR	ANDROMBA	2020	0.036	1819	65.484	Oil	ICE	Diesel-Engines	Dry cooling	Air	Diesel	NA	21.2168	14.8518	55.0066	48.4374	-17.7883	By its size and fuel I assume it is an ICE with diesel
30029	MADAGASCAR	ANIVORANO NORD	2020	0.1	1819	181.9	Oil	ICE	Diesel-Engines	Dry cooling	Air	Diesel	NA	58.9356	41.2549	152.796	46.3333	-23.75	By the size and fuel, it must be a small MCI generator
30030	MADAGASCAR	ANKAZOBE	2020	0.05	5415.4	270.77	Hydropower	ROR	NA	NA	NA	NA	NA	0	0	0.514463	47.1167	-18.3167	ROR
30031	MADAGASCAR	ANKAZOBE	2020	0.311	1819	565.709	Oil	ICE	Diesel-Engines	Dry cooling	Air	Diesel	NA	183.29	128.303	475.196	47.1167	-18.3167	By the size and fuel, it must be a small MCI generator
30032	MADAGASCAR	ANKAZOMIRIOTRA	2020	0.12	5415.4	649.848	Hydropower	ROR	NA	NA	NA	NA	NA	0	0	1.23471	46.8577	-19.8301	ROR
30033	MADAGASCAR	ANKIDONA	2020	1	1819	1819	Oil	ICE	Diesel-Engines	Dry cooling	Air	Diesel	NA	589.356	412.549	1527.96	48.2167	-20.0667	By the size and fuel, it must be a small MCI generator
30034	MADAGASCAR	ANKZAOABO SUD	2020	0.1	1819	181.9	Oil	ICE	Diesel-Engines	Dry cooling	Air	Diesel	NA	58.9356	41.2549	152.796	44.5167	-22.2833	By the size and fuel, it must be a small MCI generator
30035	MADAGASCAR	ANTALAHA	2020	2.05	1819	3728.95	Oil	ICE	Diesel-Engines	Dry cooling	Air	Diesel	NA	1208.18	845.725	3132.32	50.2788	-14.9003	By its size and fuel I assume it is an ICE with diesel near the coastal city
30036	MADAGASCAR	ANTANAMBANO	2020	0.117	1819	212.823	Oil	ICE	Diesel-Engines	Dry cooling	Air	Diesel	NA	68.9546	48.2682	178.771	48.5667	-19.4833	By the size and fuel, it must be a small MCI generator
30037	MADAGASCAR	ANTANANARIVO	2020	0.1	1819	181.9	Oil	ICE	Diesel-Engines	Dry cooling	Air	Diesel	NA	58.9356	41.2549	152.796	47.5167	-18.9167	By the size and fuel, it must be a small MCI generator
30038	MADAGASCAR	ANTELOMITA	2020	8.2	5000	41000	Hydropower	ROR	NA	NA	NA	NA	NA	0	0	77.9	47.5361	-18.9137	This was defined as hydro, but the coordinates actually show a group of diesel generators in the village of Antsirabe
30039	MADAGASCAR	ANTELOMITA DIESEL	2020	7.5	1819	13642.5	Oil	ICE	Diesel-Engines	Dry cooling	Air	HFO	NA	4420.17	3094.12	11459.7	47.5079	-18.8792	Probably is a diesel group in the hydropower complex of Antelomita
30040	MADAGASCAR	ANTETEZAMBATO MINI	2020	0.042	5415.4	227.447	Hydropower	ROR	NA	NA	NA	NA	NA	0	0	0.432149	47.246	-20.5363	ROR
30041	MADAGASCAR	ANTSALOVA	2020	0.064	1819	116.416	Oil	ICE	Diesel-Engines	Dry cooling	Air	Diesel	NA	37.7188	26.4031	97.7894	44.6167	-18.6667	By the size and fuel, it must be a small MCI generator
30042	MADAGASCAR	ANTSIAFABOSITRA	2020	0.015	1819	27.285	Oil	ICE	Diesel-Engines	Dry cooling	Air	Diesel	NA	8.84033	6.18823	22.9194	46.8297	-16.955	By its size and fuel I assume it is an ICE with diesel
30043	MADAGASCAR	ANTSIRABE	2020	7.68	1819	13969.9	Oil	ICE	Diesel-Engines	Dry cooling	Air	HFO	NA	4526.25	3168.38	11734.7	47.046	-19.882	Diesel engines
30044	MADAGASCAR	ANTSIRABE (Tiko Oil)	2020	1.59	1819	2892.21	Oil	ICE	Diesel-Engines	Dry cooling	Air	Diesel	NA	937.075	655.953	2429.46	47.0478	-19.8414	This was defined as hydro, but the coordinates actually show a group of diesel generators in the village of Antsirabe
30045	MADAGASCAR	ANTSIRABE HFF	2020	4.55	1819	8276.45	Oil	ICE	Diesel-Engines	Dry cooling	Air	HFO	NA	2681.57	1877.1	6952.22	47.0462	-19.8826	Diesel engines
30046	MADAGASCAR	ANTSIRABE HYDELEC	2020	5	1819	9095	Oil	ICE	Diesel-Engines	Dry cooling	Air	HFO	NA	2946.78	2062.74	7639.8	47.0463	-19.8819	Diesel engines
30047	MADAGASCAR	ANTSIRANANA	2020	19.2	1819	34924.8	Oil	ICE	Diesel-Engines	Dry cooling	Air	HFO	NA	11315.6	7920.94	29336.8	49.2971	-12.333	Diesel engines in the town of Antsiranana
30048	MADAGASCAR	ANTSOHIHY	2020	1.94	1819	3528.86	Oil	ICE	Diesel-Engines	Dry cooling	Air	Diesel	NA	1143.35	800.345	2964.24	47.9875	-14.8796	By the size and fuel, it must be a small MCI generator
30049	MADAGASCAR	BEALANANA	2020	0.192	1819	349.248	Oil	ICE	Diesel-Engines	Dry cooling	Air	Diesel	NA	113.156	79.2094	293.368	48.7333	-14.55	By the size and fuel, it must be a small MCI generator
30050	MADAGASCAR	BEFANDRIANA	2020	0.25	1819	454.75	Oil	ICE	Diesel-Engines	Dry cooling	Air	Diesel	NA	147.339	103.137	381.99	48.5333	-15.2667	By the size and fuel, it must be a small MCI generator
30051	MADAGASCAR	BEFOTAKA	2020	0.034	1819	61.846	Oil	ICE	Diesel-Engines	Dry cooling	Air	Diesel	NA	20.0381	14.0267	51.9506	46.9833	-23.8167	By its size and fuel I assume it is an ICE with diesel
30052	MADAGASCAR	BEKILY	2020	0.216	1819	392.904	Oil	ICE	Diesel-Engines	Dry cooling	Air	Diesel	NA	127.301	89.1106	330.039	46.0167	-23.6	By the size and fuel, it must be a small MCI generator
30053	MADAGASCAR	BELO TSIRIBIHINA	2020	0.341	1819	620.279	Oil	ICE	Diesel-Engines	Dry cooling	Air	Diesel	NA	200.97	140.679	521.034	44.5391	-19.7084	By the size and fuel, it must be a small MCI generator
30054	MADAGASCAR	BELOHA	2020	0.064	1819	116.416	Oil	ICE	Diesel-Engines	Dry cooling	Air	Diesel	NA	37.7188	26.4031	97.7894	45.05	-25.1667	By the size and fuel, it must be a small MCI generator
30055	MADAGASCAR	BENEITRA	2020	0.039	1819	70.941	Oil	ICE	Diesel-Engines	Dry cooling	Air	Diesel	NA	22.9849	16.0894	59.5904	45.0833	-23.45	By its size and fuel I assume it is an ICE with diesel
30056	MADAGASCAR	BEROROHA	2020	0.08	1819	145.52	Oil	ICE	Diesel-Engines	Dry cooling	Air	Diesel	NA	47.1484	33.0039	122.237	45.1667	-21.6667	By the size and fuel, it must be a small MCI generator
30057	MADAGASCAR	BESALAMPY	2020	0.128	1819	232.832	Oil	ICE	Diesel-Engines	Dry cooling	Air	Diesel	NA	75.4375	52.8063	195.579	44.3333	-22.45	By the size and fuel, it must be a small MCI generator
30058	MADAGASCAR	BETANIA PV	2020	0.001	1736.4	1.7364	Sun	PV	Rooftop	No cooling	NA	Flat	BWh - Desert Hot	0.0243201	0.017024	0.0972384	43.7	-23.35	Rooftop
30059	MADAGASCAR	BETIOKY SUD	2020	0.13	1819	236.47	Oil	ICE	Diesel-Engines	Dry cooling	Air	Diesel	NA	76.6162	53.6314	198.635	44.3797	-23.7232	By the size and fuel, it must be a small MCI generator
30060	MADAGASCAR	BETROKA	2020	0.38	1819	691.22	Oil	ICE	Diesel-Engines	Dry cooling	Air	Diesel	NA	223.955	156.769	580.625	45.75	-21.35	By the size and fuel, it must be a small MCI generator
30061	MADAGASCAR	BEZAHA	2020	0.144	1819	261.936	Oil	ICE	Diesel-Engines	Dry cooling	Air	Diesel	NA	84.8672	59.407	220.026	45.4167	-25.5333	By the size and fuel, it must be a small MCI generator
30062	MADAGASCAR	BONDO MUREA	2020	0.075	5528.2	414.615	Hydropower	ROR	NA	NA	NA	NA	NA	0	0	0.787768	33.3794	-19.0739	ROR
30063	MADAGASCAR	BRICKAVILLE	2020	0.232	1819	422.008	Oil	ICE	Diesel-Engines	Dry cooling	Air	Diesel	NA	136.73	95.7113	354.487	49.0667	-18.8167	By the size and fuel, it must be a small MCI generator
30064	MADAGASCAR	Centrale Solaire Akuo	2020	2.9	1736.4	5035.56	Sun	PV	Land	No cooling	NA	Flat	BWh - Desert Hot	495.603	346.922	342.418	43.7156	-23.3614	PV plant to help reduce the cost of HFO power plant of Toamasina. Operating since the last trimester of 2020. https://www.akuoenergy.com/madagascar-premieres-unites-energie-solaire-entierement-mobiles-et-portatives
30065	MADAGASCAR	FARAFANGANA	2020	0.067	1819	121.873	Oil	ICE	Diesel-Engines	Dry cooling	Air	Diesel	NA	39.4868	27.6408	102.373	47.8333	-22.8167	By the size and fuel, it must be a small MCI generator
30066	MADAGASCAR	FARAHAIANA	2020	0.064	1819	116.416	Oil	ICE	Diesel-Engines	Dry cooling	Air	Diesel	NA	37.7188	26.4031	97.7894	50.1669	-14.2667	By the size and fuel, it must be a small MCI generator
30067	MADAGASCAR	FENERIVE EST	2020	0.96	1819	1746.24	Oil	ICE	Diesel-Engines	Dry cooling	Air	Diesel	NA	565.781	396.047	1466.84	49.4167	-17.3667	By the size and fuel, it must be a small MCI generator
30068	MADAGASCAR	FENOARIVO CENTRE	2020	0.112	1819	203.728	Oil	ICE	Diesel-Engines	Dry cooling	Air	Diesel	NA	66.0078	46.2055	171.132	46.0167	-23.1167	By the size and fuel, it must be a small MCI generator
30069	MADAGASCAR	FOULPOINTE	2020	0.27	1819	491.13	Oil	ICE	Diesel-Engines	Dry cooling	Air	Diesel	NA	159.126	111.388	412.549	49.5087	-17.6848	By the size and fuel, it must be a small MCI generator
30070	MADAGASCAR	IAKORA	2020	0.067	1819	121.873	Oil	ICE	Diesel-Engines	Dry cooling	Air	Diesel	NA	39.4868	27.6408	102.373	46.65	-23.1	By the size and fuel, it must be a small MCI generator
30071	MADAGASCAR	IHOSY	2020	0.55	1819	1000.45	Oil	ICE	Diesel-Engines	Dry cooling	Air	Diesel	NA	324.146	226.902	840.378	46.1167	-22.4	By the size and fuel, it must be a small MCI generator
30072	MADAGASCAR	IKALAMAVONY	2020	0.146	1819	265.574	Oil	ICE	Diesel-Engines	Dry cooling	Air	Diesel	NA	86.0459	60.2321	223.082	46.5833	-21.15	By the size and fuel, it must be a small MCI generator
30073	MADAGASCAR	IKONGO	2020	0.067	1819	121.873	Oil	ICE	Diesel-Engines	Dry cooling	Air	Diesel	NA	39.4868	27.6408	102.373	47.4333	-21.8833	By the size and fuel, it must be a small MCI generator
30074	MADAGASCAR	ILAKA EST	2020	0.036	1819	65.484	Oil	ICE	Diesel-Engines	Dry cooling	Air	Diesel	NA	21.2168	14.8518	55.0066	48.7986	-19.5765	By its size and fuel I assume it is an ICE with diesel
30075	MADAGASCAR	ILAKAKA RANOHIRA	2020	0.4	1819	727.6	Oil	ICE	Diesel-Engines	Dry cooling	Air	Diesel	NA	235.742	165.02	611.184	46.7166	-16.4712	By the size and fuel, it must be a small MCI generator
30076	MADAGASCAR	IMERIMANDROSO	2020	0.048	1819	87.312	Oil	ICE	Diesel-Engines	Dry cooling	Air	Diesel	NA	28.2891	19.8023	73.3421	48.4233	-17.8425	By the size and fuel, it must be a small MCI generator
30077	MADAGASCAR	IVOHIBE	2020	0.096	1819	174.624	Oil	ICE	Diesel-Engines	Dry cooling	Air	Diesel	NA	56.5781	39.6047	146.684	46.8833	-22.4833	By the size and fuel, it must be a small MCI generator
30078	MADAGASCAR	KANDREHO	2020	0.064	1819	116.416	Oil	ICE	Diesel-Engines	Dry cooling	Air	Diesel	NA	37.7188	26.4031	97.7894	46.1	-17.4833	By the size and fuel, it must be a small MCI generator
30079	MADAGASCAR	MAEVATANANA	2020	0.39	1819	709.41	Oil	ICE	Diesel-Engines	Dry cooling	Air	Diesel	NA	229.849	160.894	595.904	46.8333	-16.95	By the size and fuel, it must be a small MCI generator
30080	MADAGASCAR	MAHABO	2020	0.178	1819	323.782	Oil	ICE	Diesel-Engines	Dry cooling	Air	Diesel	NA	104.905	73.4337	271.977	46.8667	-18.3167	By the size and fuel, it must be a small MCI generator
30081	MADAGASCAR	MAHAJANGA	2020	7	1819	12733	Oil	ICE	Diesel-Engines	Dry cooling	Air	HFO	NA	4125.49	2887.84	10695.7	46.3162	-15.725	Diesel engines
30082	MADAGASCAR	MAHAJANGA ENELEC	2020	13	1819	23647	Oil	ICE	Diesel-Engines	Dry cooling	Air	HFO	NA	7661.62	5363.14	19863.5	46.3164	-15.7253	Diesel engines
30083	MADAGASCAR	MAHAJANGA POWER	2020	17	1666.7	28333.9	Sun	PV	Land	No cooling	NA	Flat	Aw - Tropical Savannah	2788.64	1952.05	1926.71	46.4216	-15.7034	Semi-arid. Operational in 2020. https://www.power-technology.com/marketdata/power-plant-profile-andranotakatra-hybrid-solar-power-plant-madagascar/
30084	MADAGASCAR	MAHANORO	2020	0.336	1819	611.184	Oil	ICE	Diesel-Engines	Dry cooling	Air	Diesel	NA	198.023	138.616	513.395	48.8	-19.9	By the size and fuel, it must be a small MCI generator
30085	MADAGASCAR	MAINTIRANO	2020	0.535	1819	973.165	Oil	ICE	Diesel-Engines	Dry cooling	Air	Diesel	NA	315.305	220.714	817.459	44.3667	-22.0167	By the size and fuel, it must be a small MCI generator
30086	MADAGASCAR	MAMPIKONY	2020	0.26	1819	472.94	Oil	ICE	Diesel-Engines	Dry cooling	Air	Diesel	NA	153.232	107.263	397.27	47.6333	-16.1	By the size and fuel, it must be a small MCI generator
30087	MADAGASCAR	MANAJARY	2020	0.66	1819	1200.54	Oil	ICE	Diesel-Engines	Dry cooling	Air	Diesel	NA	388.975	272.282	1008.45	48.3333	-21.2167	By the size and fuel, it must be a small MCI generator
30088	MADAGASCAR	MANAKAMBAHINY	2020	0.171	1819	311.049	Oil	ICE	Diesel-Engines	Dry cooling	Air	Diesel	NA	100.78	70.5459	261.281	48.3	-17.85	By the size and fuel, it must be a small MCI generator
30089	MADAGASCAR	MANAKARA	2020	2.244	1819	4081.84	Oil	ICE	Diesel-Engines	Dry cooling	Air	Diesel	NA	1322.51	925.76	3428.74	48.0167	-22.1333	By its size and fuel I assume it is an ICE with diesel
30090	MADAGASCAR	MANANARA AVARATRA	2020	0.13	1819	236.47	Oil	ICE	Diesel-Engines	Dry cooling	Air	Diesel	NA	76.6162	53.6314	198.635	49.7667	-16.1667	By the size and fuel, it must be a small MCI generator
30091	MADAGASCAR	MANANARA NORD	2020	0.46	1819	836.74	Oil	ICE	Diesel-Engines	Dry cooling	Air	Diesel	NA	271.104	189.772	702.862	49.7667	-16.1667	By the size and fuel, it must be a small MCI generator
30092	MADAGASCAR	Manandray	2020	0.5	4000	2000	Hydropower	ROR	NA	NA	NA	NA	NA	0	0	3.8	47.0738	-19.9391	By the size and fuel, it must be a small MCI generator
30093	MADAGASCAR	MANANDRIANA	2020	0.084	1819	152.796	Oil	ICE	Diesel-Engines	Dry cooling	Air	Diesel	NA	49.5059	34.6541	128.349	47.1	-18.8167	By the size and fuel, it must be a small MCI generator
30094	MADAGASCAR	MANANDRONA	2020	1.6	3125	5000	Hydropower	ROR	NA	NA	NA	NA	NA	0	0	9.5	47.2667	-21.1333	ROR. https://documents1.worldbank.org/curated/en/994251504690067409/pdf/119399-V2-ESMAP-P145530-PUBLIC-madagascar.pdf
30095	MADAGASCAR	MANDOTO	2020	0.08	1819	145.52	Oil	ICE	Diesel-Engines	Dry cooling	Air	Diesel	NA	47.1484	33.0039	122.237	46.8541	-19.8406	By the size and fuel, it must be a small MCI generator
30096	MADAGASCAR	MANDRAKA-I	2020	24	2500	60000	Hydropower	Dammed	NA	NA	NA	NA	NA	0	0	33	47.9333	-18.9167	Gravity. https://en.wikipedia.org/wiki/List_of_power_stations_in_Madagascar
30097	MADAGASCAR	MANDRITSARA	2020	0.04	5415.4	216.616	Hydropower	ROR	NA	NA	NA	NA	NA	0	0	0.41157	48.833	-15.849	ROR
30098	MADAGASCAR	MANDRITSARA JIRAMA	2020	0.434	1819	789.446	Oil	ICE	Diesel-Engines	Dry cooling	Air	Diesel	NA	255.78	179.046	663.135	48.8474	-15.8453	By the size and fuel, it must be a small MCI generator
30099	MADAGASCAR	MANDROSEZA	2020	40	1819	72760	Oil	ICE	Diesel-Engines	Dry cooling	Air	HFO	NA	23574.2	16502	61118.4	47.5488	-18.9293	Diesel engines. https://www.symbion-power.com/madagascar-2-2/
30100	MADAGASCAR	MANGAMILA	2020	0.1	5415.4	541.54	Hydropower	ROR	NA	NA	NA	NA	NA	0	0	1.02893	47.8786	-18.4033	ROR
30101	MADAGASCAR	MANGAMILA	2020	0.048	1819	87.312	Oil	ICE	Diesel-Engines	Dry cooling	Air	Diesel	NA	28.2891	19.8023	73.3421	47.8786	-18.4033	By the size and fuel, it must be a small MCI generator
30102	MADAGASCAR	MANJA	2020	0.13	1819	236.47	Oil	ICE	Diesel-Engines	Dry cooling	Air	Diesel	NA	76.6162	53.6314	198.635	49	-15.7833	By the size and fuel, it must be a small MCI generator
30103	MADAGASCAR	MAROANTSETRA (VODIRIANA)	2020	1.2	5912.1	7094.52	Hydropower	ROR	NA	NA	NA	NA	NA	0	0	13.4796	49.7333	-15.4333	ROR
30104	MADAGASCAR	MAROANTSETRA JIRAMA	2020	1.462	1819	2659.38	Oil	ICE	Diesel-Engines	Dry cooling	Air	Diesel	NA	861.638	603.146	2233.88	49.7333	-15.4333	By the size and fuel, it must be a small MCI generator
30105	MADAGASCAR	MAROLAMBO	2020	0.068	1819	123.692	Oil	ICE	Diesel-Engines	Dry cooling	Air	Diesel	NA	40.0762	28.0533	103.901	48.1167	-20.05	By the size and fuel, it must be a small MCI generator
30106	MADAGASCAR	MAROVOAY	2020	0.665	1819	1209.63	Oil	ICE	Diesel-Engines	Dry cooling	Air	Diesel	NA	391.921	274.345	1016.09	46.6333	-16.1	By the size and fuel, it must be a small MCI generator
30107	MADAGASCAR	MASOMELOKA	2020	0.052	1819	94.588	Oil	ICE	Diesel-Engines	Dry cooling	Air	Diesel	NA	30.6465	21.4525	79.4539	48.6167	-20.2833	By the size and fuel, it must be a small MCI generator
30108	MADAGASCAR	MIANDRIVAZO	2020	0.306	1819	556.614	Oil	ICE	Diesel-Engines	Dry cooling	Air	Diesel	NA	180.343	126.24	467.556	47.4333	-18.6167	By the size and fuel, it must be a small MCI generator
30109	MADAGASCAR	MIDONGY SUD	2020	0.05	1819	90.95	Oil	ICE	Diesel-Engines	Dry cooling	Air	Diesel	NA	29.4678	20.6274	76.398	47.0167	-23.5833	By the size and fuel, it must be a small MCI generator
30110	MADAGASCAR	MITSINJO	2020	0.064	1819	116.416	Oil	ICE	Diesel-Engines	Dry cooling	Air	Diesel	NA	37.7188	26.4031	97.7894	45.8667	-16	By the size and fuel, it must be a small MCI generator
30111	MADAGASCAR	MORAFENOBE	2020	0.114	1819	207.366	Oil	ICE	Diesel-Engines	Dry cooling	Air	Diesel	NA	67.1865	47.0306	174.187	44.9167	-17.8167	By the size and fuel, it must be a small MCI generator
30112	MADAGASCAR	MOROMBE	2020	0.258	1819	469.302	Oil	ICE	Diesel-Engines	Dry cooling	Air	Diesel	NA	152.054	106.438	394.214	43.35	-21.7333	By the size and fuel, it must be a small MCI generator
30113	MADAGASCAR	MORONDAVA	2020	2.72	1819	4947.68	Oil	ICE	Diesel-Engines	Dry cooling	Air	HFO	NA	1603.05	1122.13	4156.05	44.3007	-20.2903	Likely a group of diesel generators for the Taolagnaro village
30114	MADAGASCAR	NAMORONA	2020	5.6	7500	42000	Hydropower	ROR	NA	NA	NA	NA	NA	0	0	79.8	48.1846	-21.6395	ROR. https://www.openstreetmap.org/way/581190212
30115	MADAGASCAR	NAMORONA	2020	2.132	1819	3878.11	Oil	ICE	Diesel-Engines	Dry cooling	Air	Diesel	NA	1256.51	879.554	3257.61	48.1846	-21.6395	By its size and fuel I assume it is an ICE with diesel
30116	MADAGASCAR	NOSY VARIKA	2020	0.064	1819	116.416	Oil	ICE	Diesel-Engines	Dry cooling	Air	Diesel	NA	37.7188	26.4031	97.7894	48.5333	-20.5833	By the size and fuel, it must be a small MCI generator
30117	MADAGASCAR	NOSY-BE	2020	7.75	1819	14097.2	Oil	ICE	Diesel-Engines	Dry cooling	Air	HFO	NA	4567.51	3197.25	11841.7	48.2111	-13.3861	Diesel engines for the island.
30118	MADAGASCAR	PORT-BERGE	2020	0.41	1819	745.79	Oil	ICE	Diesel-Engines	Dry cooling	Air	Diesel	NA	241.636	169.145	626.464	47.6667	-15.55	By the size and fuel, it must be a small MCI generator
30119	MADAGASCAR	QIT ILMENITE	2020	16	1819	29104	Oil	ICE	Diesel-Engines	Dry cooling	Air	HFO	NA	9429.69	6600.78	24447.4	47.0092	-24.9612	Diesel engines running with HFO next to the Mine
30120	MADAGASCAR	RANOHIRA	2020	0.15	1819	272.85	Oil	ICE	Diesel-Engines	Dry cooling	Air	Diesel	NA	88.4033	61.8823	229.194	45.4141	-22.5558	By the size and fuel, it must be a small MCI generator
30121	MADAGASCAR	RANOTSARA IAKORA	2020	0.02	5415.4	108.308	Hydropower	ROR	NA	NA	NA	NA	NA	0	0	0.205785	46.5933	-23.1148	ROR
30122	MADAGASCAR	SAHAMADIO	2020	0.128	5415.4	693.171	Hydropower	ROR	NA	NA	NA	NA	NA	0	0	1.31703	47.2427	-20.5481	ROR
30123	MADAGASCAR	SAHAMADIO	2020	0.084	1819	152.796	Oil	ICE	Diesel-Engines	Dry cooling	Air	Diesel	NA	49.5059	34.6541	128.349	47.2427	-20.5481	By the size and fuel, it must be a small MCI generator
30124	MADAGASCAR	SAHANIVOTRY	2020	15	5333.3	79999.5	Hydropower	ROR	NA	NA	NA	NA	NA	10421.1	10421.1	151.999	47.1328	-20.2003	ROR
30125	MADAGASCAR	SAINTE-MARIE JIRAMA	2020	1.472	1819	2677.57	Oil	ICE	Diesel-Engines	Dry cooling	Air	Diesel	NA	867.531	607.272	2249.16	49.9056	-16.8941	By the size and fuel, it must be a small MCI generator
30126	MADAGASCAR	SAKARAHA	2020	0.328	1819	596.632	Oil	ICE	Diesel-Engines	Dry cooling	Air	Diesel	NA	193.309	135.316	501.171	44.5333	-22.9	By the size and fuel, it must be a small MCI generator
30127	MADAGASCAR	SAMBAVA	2020	3.456	1819	6286.46	Oil	ICE	Diesel-Engines	Dry cooling	Air	HFO	NA	2036.81	1425.77	5280.63	50.1667	-14.2667	Likely a group of diesel generators for the Sambava town
30128	MADAGASCAR	SOALALA	2020	0.064	1819	116.416	Oil	ICE	Diesel-Engines	Dry cooling	Air	Diesel	NA	37.7188	26.4031	97.7894	45.3167	-16.1	By the size and fuel, it must be a small MCI generator
30129	MADAGASCAR	SOLANIERAN'IVONGO	2020	0.244	1819	443.836	Oil	ICE	Diesel-Engines	Dry cooling	Air	Diesel	NA	143.803	100.662	372.822	49.5833	-16.9167	By the size and fuel, it must be a small MCI generator
30130	MADAGASCAR	TAOLAGNARO	2020	2.883	1819	5244.18	Oil	ICE	Diesel-Engines	Dry cooling	Air	HFO	NA	1699.11	1189.38	4405.11	46.9987	-25.0319	Likely a group of diesel generators for the Taolagnaro village
30131	MADAGASCAR	TOAMASINA GREEN POWER	2020	2	1736.4	3472.8	Sun	PV	Land	No cooling	NA	Flat	Af - Tropical Rainforest	341.795	239.257	236.15	49.3875	-18.1696	PV plant to help reduce the cost of HFO power plant of Toamasina. Operating since the last quarter of 2020. https://deraenergy.netlify.app/projects/toamasina-solar/
30132	MADAGASCAR	TOAMASINA-1	2020	16.59	1819	30177.2	Oil	ICE	Diesel-Engines	Dry cooling	Air	HFO	NA	9777.41	6844.19	25348.9	49.3918	-18.1662	Part of the Toamasina Complex. Diesel engines running with HFO next to the industrial complex
30133	MADAGASCAR	TOAMASINA-3	2020	7.5	1819	13642.5	Oil	ICE	Diesel-Engines	Dry cooling	Air	HFO	NA	4420.17	3094.12	11459.7	49.3903	-18.1673	Part of the Toamasina Complex. Another group of diesel engines http://www.tresorpublic.mg/?p=24533
30134	MADAGASCAR	TOAMASINA-4	2020	12.6	1819	22919.4	Oil	ICE	Diesel-Engines	Dry cooling	Air	HFO	NA	7425.88	5198.12	19252.3	49.3915	-18.166	Part of the Toamasina Complex. The addition of two generators http://www.tresorpublic.mg/?p=24533
30135	MADAGASCAR	TOLIARY	2020	14.948	1819	27190.4	Oil	ICE	Diesel-Engines	Dry cooling	Air	HFO	NA	8809.69	6166.78	22839.9	43.7149	-23.3644	Diesel engines
30136	MADAGASCAR	TSARARANTANA	2020	0.096	1819	174.624	Oil	ICE	Diesel-Engines	Dry cooling	Air	Diesel	NA	56.5781	39.6047	146.684	47.65	-16.7833	By the size and fuel, it must be a small MCI generator
30137	MADAGASCAR	TSIAZOMPANIRY FRAISE	2020	5.2	4038.5	21000.2	Hydropower	Dammed	NA	NA	NA	NA	NA	60316.9	60316.9	11.5501	48	-21.1167	Reservoir. https://en.wikipedia.org/wiki/Tsiazompaniry_Dam
30138	MADAGASCAR	TSIAZOMPANIRY JIRAMA	2020	0.05	5415.4	270.77	Hydropower	ROR	NA	NA	NA	NA	NA	0	0	0.514463	47.85	-19.2667	ROR
30139	MADAGASCAR	TSIAZOMPANIRY JIRAMA	2020	0.08	1819	145.52	Oil	ICE	Diesel-Engines	Dry cooling	Air	Diesel	NA	47.1484	33.0039	122.237	47.85	-19.2667	By the size and fuel, it must be a small MCI generator
30140	MADAGASCAR	TSIHOMBE	2020	2.883	1819	5244.18	Oil	ICE	Diesel-Engines	Dry cooling	Air	HFO	NA	1699.11	1189.38	4405.11	45.4833	-25.3	Likely a group of diesel generators for the TSIHOMBE
30141	MADAGASCAR	TSIROANOMANDIDY	2020	0.6	1819	1091.4	Oil	ICE	Diesel-Engines	Dry cooling	Air	Diesel	NA	353.613	247.529	916.776	46.0333	-18.7667	By the size and fuel, it must be a small MCI generator
30142	MADAGASCAR	VANGAINDRANO	2020	0.225	1819	409.275	Oil	ICE	Diesel-Engines	Dry cooling	Air	Diesel	NA	132.605	92.8235	343.791	47.6	-23.35	By the size and fuel, it must be a small MCI generator
30143	MADAGASCAR	VATOMANDRY	2020	0.2	2912.1	582.42	Hydropower	ROR	NA	NA	NA	NA	NA	0	0	1.1066	48.9833	-19.3333	ROR. https://www.unido.org/sites/default/files/files/2020-08/WSHPDR_2016_final_report.pdf
30144	MADAGASCAR	VATOMANDRY	2020	0.6	1819	1091.4	Oil	ICE	Diesel-Engines	Dry cooling	Air	Diesel	NA	353.613	247.529	916.776	48.9833	-19.3333	By the size and fuel, it must be a small MCI generator
30145	MADAGASCAR	VAVATENINA	2020	0.23	1819	418.37	Oil	ICE	Diesel-Engines	Dry cooling	Air	Diesel	NA	135.552	94.8862	351.431	49.2	-17.4667	By the size and fuel, it must be a small MCI generator
30146	MADAGASCAR	VOHEMAR	2020	0.914	1819	1662.57	Oil	ICE	Diesel-Engines	Dry cooling	Air	Diesel	NA	538.671	377.07	1396.56	50	-13.35	By the size and fuel, it must be a small MCI generator
30147	MADAGASCAR	VOHIMENA	2020	0.032	1819	58.208	Oil	ICE	Diesel-Engines	Dry cooling	Air	Diesel	NA	18.8594	13.2016	48.8947	48.4188	-17.8427	By its size and fuel I assume it is an ICE with diesel
30148	MADAGASCAR	VOHIPENO	2020	0.14	1819	254.66	Oil	ICE	Diesel-Engines	Dry cooling	Air	Diesel	NA	82.5098	57.7568	213.914	47.8333	-22.35	By the size and fuel, it must be a small MCI generator
30149	MADAGASCAR	VOLOBE	2020	6.8	5912.1	40202.3	Hydropower	ROR	NA	NA	NA	NA	NA	0	0	76.3843	49.3833	-18.1667	ROR
30150	MADAGASCAR	VONDROZO	2020	0.059	1819	107.321	Oil	ICE	Diesel-Engines	Dry cooling	Air	Diesel	NA	34.772	24.3404	90.1496	47.2833	-22.8167	By the size and fuel, it must be a small MCI generator
30151	MADAGASCAR	Tanabo	2021	2	1736.4	3472.8	Sun	PV	Land	No cooling	NA	Flat	Aw - Tropical Savannah	341.795	239.257	236.15			La centrale hybride solaire de Tanambao inaugurée - Madagascar-Tribune.com (vahiny.com)
30152	MADAGASCAR	Ambatolampy	2022	40	1736.4	69456	Sun	PV	Land	No cooling	NA	Flat	Aw - Tropical Savannah	6835.91	4785.14	4723.01	47.2546	-19.2426	https://en.wikipedia.org/wiki/Ambatolampy_Solar_Power_Station
30153	MADAGASCAR	Centrale Solaire d’Andranotakatra	2022	12	1736.4	20836.8	Sun	PV	Land	No cooling	NA	Flat	Aw - Tropical Savannah	2050.77	1435.54	1416.9			Field
30154	MADAGASCAR	Antalaha	2022	1.8	1666.67	3000	Sun	PV	Land	No cooling	NA	Flat	Aw - Tropical Savannah	295.262	206.683	204			https://www.esi-africa.com/east-africa/new-solar-pv-plant-gives-madagascar-energy-boost/
30155	MADAGASCAR	Kimoni	2022	1.4	1736.4	2430.96	Sun	PV	Land	No cooling	NA	Flat	Aw - Tropical Savannah	239.257	167.48	165.305			https://en.wikipedia.org/wiki/List_of_power_stations_in_Madagascar
30156	MADAGASCAR	Nosy Be	2022	1	1736.4	1736.4	Sun	PV	Land	No cooling	NA	Flat	Aw - Tropical Savannah	170.898	119.628	118.075			Field
30157	MADAGASCAR	Sambava solar power station	2022	0.5	1736.4	868.2	Sun	PV	Land	No cooling	NA	Flat	Aw - Tropical Savannah	85.4489	59.8142	59.0376			Field
30158	MADAGASCAR	Centrale Solaire d’Ambavahadinilakaka	2022	0.47	1736.4	816.108	Sun	PV	Land	No cooling	NA	Flat	Aw - Tropical Savannah	80.3219	56.2253	55.4953			Field
30159	MADAGASCAR	FARAHANTSANA	2022	28	5415.4	151631	Hydropower	Dammed	NA	NA	NA	NA	NA	51831.7	51831.7	288.099	47.2667	-18.7667	ROR. https://www.waterpowermagazine.com/news/newsfarahantsana-hydroelectric-plant-inaugurated-in-madagascar-10416382
30160	MADAGASCAR	QIT ILMENITE	2023	8	3637.78	29102.2	Sun	PV	Land	No cooling	NA	Flat	Aw - Tropical Savannah	2864.26	2004.98	1978.95	46.9742	-25.0267	Field
30161	MADAGASCAR	Sava hybride power station	2023	5	1736.4	8682	Sun	PV	Land	No cooling	NA	Flat	Aw - Tropical Savannah	854.489	598.142	590.376			Field
30162	MADAGASCAR	Betsinjaka Toliara	2023	1.8	1666.67	3000	Sun	PV	Land	No cooling	NA	Flat	Aw - Tropical Savannah	295.262	206.683	204			Field
30163	MADAGASCAR	QIT ILMENITE	2023	12	1121	29102.2	Wind	Wind turbine	Onshore	No cooling	NA	NA	NA	0.00385574	0.00385574	21.5356	46.9742	-25.0267	Onshore
30164	MADAGASCAR	AMBOHIMANAMBOLA HYDELEC	2023	150	1819	272850	Oil	ICE	Diesel-Engines	Dry cooling	Air	Diesel	NA	88403.3	61882.3	229194	46.6167	-19.8	Large group of diesel engines
30165	MADAGASCAR	SAHOFIKA	2024	205	5415.4	1110157	Hydropower	Dammed	NA	NA	NA	NA	NA	93439.9	93439.9	1964.85	47.9333	-19.7333	https://en.wikipedia.org/wiki/Sahofika_Hydroelectric_Power_Station
30166	MADAGASCAR	Access solar power station (Antananarivo)	2025	25	1736.4	43410	Sun	PV	Land	No cooling	NA	Flat	Aw - Tropical Savannah	4272.44	2990.71	2951.88			https://en.wikipedia.org/wiki/List_of_power_stations_in_Madagascar
30167	MADAGASCAR	VOLOBE HYDELEC	2025	120	5415.4	649848	Hydropower	Dammed	NA	NA	NA	NA	NA	54696.5	54696.5	1150.16	49.3833	-18.1667	Reservoir. https://en.wikipedia.org/wiki/Volobe_Hydroelectric_Power_Station
30168	MADAGASCAR	VOLOBE	2027	120	5415.4	649848	Hydropower	Dammed	NA	NA	NA	NA	NA	54696.5	54696.5	1150.16	49.3833	-18.1667	Under construction. https://en.wikipedia.org/wiki/Volobe_Hydroelectric_Power_Station
30169	MADAGASCAR	AMBODIROKA	2027	56	5415.4	303262	Hydropower	Dammed	NA	NA	NA	NA	NA	25525.1	25525.1	536.741	46.8333	-16.95	https://www.power-technology.com/marketdata/power-plant-profile-ambudiruka-hydropower-project-madagascar/
30170	MADAGASCAR	ANTETEZAMBATO	2030	142	5415.4	768987	Hydropower	Dammed	NA	NA	NA	NA	NA	64724.2	64724.2	1361.02	47.246	-20.5363	Reservoir
30171	MADAGASCAR	AMBOASARY HYDELEC	x	15	5415.4	90000	Hydropower	Dammed	NA	NA	NA	NA	NA	7575.14	7575.14	159.29	46.3833	-25.0333	https://electricityalert.blogspot.com/p/madagascar.html?m=1
31001	MALAWI	CHICHIRI (BLANTYRE)	2020	15.5	4390.6	68054.3	NG	ICE	Gas-Engines	Dry cooling	Air	Natural Gas	NA	22049.6	15434.7	66489.1	35.0993	-15.7549	River nearby. https://database.earth/energy/power-plant/chichiri-blantyre
31002	MALAWI	CHITIPA	2020	0.3	2750	825	Oil	ICE	Diesel-Engines	Dry cooling	Air	Diesel	NA	267.3	187.11	693	33.2697	-9.70237	By the size and fuel, it must be a small MCI generator
31003	MALAWI	CHIZUMULU ISLAND	2020	0.3	2750	825	Oil	ICE	Diesel-Engines	Dry cooling	Air	Diesel	NA	267.3	187.11	693	34.7354	-12.0584	Out of operation in 2021. By the size and fuel, it must be a small MCI generator
31004	MALAWI	DWANGWA MILL	2020	7	4317	30219	Biomass	Rankine	Steam Turbine	No cooling	NA	Sugarcane	NA	4902.49	3431.74	1269.2	34.1497	-12.499	No cooling. Sugar mill. Surface water
31005	MALAWI	DWANGWA MILL	2020	1.2	2750	3300	Oil	ICE	Diesel-Engines	Dry cooling	Air	Diesel	NA	1069.2	748.439	2772	34.15	-12.5667	Probably a backup plant for the biomass plant.
31006	MALAWI	KAPICHIRA	2020	128.8	5528.2	712032	Hydropower	Dammed	NA	NA	NA	NA	NA	780295	780295	391.618	34.7541	-15.8953	ROR
31007	MALAWI	KARONGA	2020	1	2750	2750	Oil	ICE	Diesel-Engines	Dry cooling	Air	Diesel	NA	890.999	623.7	2310	33.9333	-9.93333	Likely the backup installation for the Wovwe power station (hydro) https://www.egenco.mw/wovwe-power-station/
31008	MALAWI	KAYELEKERA MINE	2020	60	2750	165000	Oil	ICE	Diesel-Engines	Dry cooling	Air	Diesel	NA	53460	37422	138600	33.7013	-9.99467	A group of at least fice ICE diesel engines
31009	MALAWI	LIKOMA ISLAND	2020	0.75	2750	2062.5	Oil	ICE	Diesel-Engines	Dry cooling	Air	Diesel	NA	668.249	467.775	1732.5	34.7354	-12.0584	Out of operation in 2021. By the size and fuel, it must be a small MCI generator
31010	MALAWI	LILONGWE	2020	1.34	2750	3685	Oil	ICE	Diesel-Engines	Dry cooling	Air	Diesel	NA	1193.94	835.757	3095.4	33.7872	-13.9669	By the size and fuel, it must be a small MCI generator
31011	MALAWI	MTUNTHAMA	2020	0.29	2750	797.5	Oil	ICE	Diesel-Engines	Dry cooling	Air	Diesel	NA	258.39	180.873	669.9	33.67	-13.0182	Out of operation in 2024. By the size and fuel, it must be a small MCI generator
31012	MALAWI	MZUZU	2020	1.1	2750	3025	Oil	ICE	Diesel-Engines	Dry cooling	Air	Diesel	NA	980.099	686.069	2541	34.0207	-11.4656	Hotel. Assumed Diesel generator due to its size and fuel.
31013	MALAWI	NCHALO MILL	2020	10	4317	43170	Biomass	Rankine	Steam Turbine	No cooling	NA	Sugarcane	NA	7003.55	4902.49	1813.14	34.8931	-16.2539	No cooling. Sugar mill. Near river.
31014	MALAWI	NCHALO MILL	2020	0.2	2750	550	Oil	ICE	Diesel-Engines	Dry cooling	Air	Diesel	NA	178.2	124.74	462	35	-15.7833	By the size and fuel, it must be a small MCI generator
31015	MALAWI	NKULA-A	2020	24	5528.2	132677	Hydropower	ROR	NA	NA	NA	NA	NA	883.023	883.023	252.086	34.826	-15.5193	ROR
31016	MALAWI	NKULA-B	2020	100	5528.2	552820	Hydropower	Dammed	NA	NA	NA	NA	NA	431323	431323	304.051	34.826	-15.5193	ROR
31017	MALAWI	RUO	2020	8.25	5528.2	45607.7	Hydropower	ROR	NA	NA	NA	NA	NA	0	0	86.6545	35.6579	-15.9116	ROR. https://en.wikipedia.org/wiki/Ruo%E2%80%93Ndiza_Hydroelectric_Power_Station
31018	MALAWI	TEDZANI FALLS	2020	110.7	4574.3	506375	Hydropower	Dammed	NA	NA	NA	NA	NA	1523.07	1523.07	278.506	34.7833	-15.55	Gravity. New installation of 18 MW in 2020. https://en.wikipedia.org/wiki/List_of_power_stations_in_Malawi
31019	MALAWI	ULIWA	2020	0.057	5528.2	315.107	Hydropower	ROR	NA	NA	NA	NA	NA	0	0	0.598704	34.85	-8.6	ROR
31020	MALAWI	WOVWE	2020	4.35	5528.2	24047.7	Hydropower	ROR	NA	NA	NA	NA	NA	883	883	45.6906	34.1307	-10.3099	ROR
31021	MALAWI	LIKOMA ISLAND	2021	1.3	1572	2043.6	Sun	PV	Rooftop	No cooling	NA	Flat	BSh - Arid Steppe - Hot	28.6227	20.0359	114.442	34.7354	-12.0584	replacing the oil fired thermal plant that serves as back up. https://www.egenco.mw/solar-power-for-likoma-and-chizumulu-islands/
31022	MALAWI	CHIZUMULU ISLAND	2021	1.3	1572	2043.6	Sun	PV	Rooftop	No cooling	NA	Flat	BSh - Arid Steppe - Hot	28.6227	20.0359	114.442	34.7354	-12.0584	replacing the oil fired thermal plant that serves as back up. https://www.egenco.mw/solar-power-for-likoma-and-chizumulu-islands/
31023	MALAWI	SONGWE POWER STATION	2022	180	5528.2	995076	Hydropower	Dammed	NA	NA	NA	NA	NA	612463	612463	685.207	33.0547	-9.2711	I was supposed that it would start in 2022, but there is no construction yet. https://en.wikipedia.org/wiki/Songwe_Hydroelectric_Power_Station
31024	MALAWI	SALIMA SOLAR	2023	60	1572	94320	Sun	PV	Land	No cooling	NA	Flat	BSh - Arid Steppe - Hot	1321.05	924.734	5281.92			https://cleantechnica.com/2023/03/04/21-mw-nkhotakota-solar-pv-plant-in-malawi-energized/
31025	MALAWI	GOLOMOTI	2023	20	1572	31440	Sun	PV	Land	No cooling	NA	Flat	BSh - Arid Steppe - Hot	440.349	308.245	1760.64			https://cleantechnica.com/2023/03/04/21-mw-nkhotakota-solar-pv-plant-in-malawi-energized/
31026	MALAWI	BWENGU SOLAR POWER STATION	2023	50	1572	78600	Sun	PV	Land	No cooling	NA	Flat	BSh - Arid Steppe - Hot	1100.87	770.611	4401.6	33.5458	-11.0328	Arid
31027	MALAWI	ZOMBA	2023	9	5528.2	49753.8	Hydropower	Dammed	NA	NA	NA	NA	NA	223518	223518	94.5322	35.3188	-15.386	ROR. https://www.l2b.co.za/Project/Mulunguzi-Hydro-Power-Plant-Malawi/20565
31028	MALAWI	KAMMWAMBA	2025	300	1528	458400	Coal	Rankine	Steam Turbine	Wet tower	Freshwater	Pulverized Coal - Subcritical	Cwa - Temperate Dry Winter	1.13311e+06	884969	527160	34.864	-15.4434	Subcritical Near river
31029	MALAWI	MPATAMANGA GORGE	2027	350	5528.2	1934870	Hydropower	Dammed	NA	NA	NA	NA	NA	1.1909e+06	1.1909e+06	1332.35	33.6176	-14.0475	Reservoir. https://scatec.com/2022/09/06/the-government-of-malawi-ifc-scatec-jv-and-edf-sign-a-binding-agreement-to-develop-the-mpatamanga-hydropower-plant/
31030	MALAWI	KHOLOMBIDZO	x	200	5528.2	1105640	Hydropower	Dammed	NA	NA	NA	NA	NA	680514	680514	761.341	35.0388	-15.4201	Supousely started in 2023, but there is no indication of any construction in the satellite images. https://en.wikipedia.org/wiki/Kholombidzo_Hydroelectric_Power_Station
31031	MALAWI	KARONGA ELAND	x	50	1528	76400	Coal	Rankine	Steam Turbine	Wet tower	Freshwater	Pulverized Coal - Subcritical	Cwa - Temperate Dry Winter	188851	147495	87860	33.975	-9.90364	https://mininginmalawi.com/mining-in-malawi-462/
32001	MALI	AIOUN	2020	0.48	2183	1047.84	Oil	ICE	Diesel-Engines	Dry cooling	Air	Diesel	NA	339.5	237.65	880.186	-9.6149	16.6614	By the size and fuel, it must be a small MCI generator
32002	MALI	BALINGUE	2020	24.3	2183	53046.9	Oil	ICE	Diesel-Engines	Dry cooling	Air	HFO	NA	17187.2	12031	44559.4	-7.96162	12.6447	Diesel engines in the Balingue Complex. This was the first power plant in the complex. https://openinframap.org/stats/area/Mali/plants/201959400
32003	MALI	BALINGUE NEW	2020	60	2183	130980	Oil	ICE	Diesel-Engines	Dry cooling	Air	HFO	NA	42437.5	29706.2	110023	-7.96142	12.6455	Diesel engines in the Balingue Complex. This was the second power plant in the complex. https://openinframap.org/stats/area/Mali/plants/201959400
32004	MALI	BOUGOUNI	2020	0.6	2183	1309.8	Oil	ICE	Diesel-Engines	Dry cooling	Air	Diesel	NA	424.375	297.062	1100.23	-7.47899	11.417	By the size and fuel, it must be a small MCI generator
32005	MALI	FELOU WEIR	2020	62.3	6001.1	373869	Hydropower	ROR	NA	NA	NA	NA	NA	1.55095e+07	1.55095e+07	710.35	-11.4438	14.4552	ROR. Raplaced old station in 2014. https://en.wikipedia.org/wiki/F%C3%A9lou_Hydroelectric_Plant
32006	MALI	GAO	2020	4	2183	8732	Oil	ICE	Diesel-Engines	Dry cooling	Air	Diesel	NA	2829.17	1980.42	7334.88	-0.0104991	16.2498	Diesel engines for the airport of GAO
32007	MALI	KIMPARANA	2020	0.072	2013.9	145.001	Sun	PV	Rooftop	No cooling	NA	Flat	Aw - Tropical Savannah	2.03088	1.42162	8.12004	-4.9199	12.8402	Rooftop https://pubs.naruc.org/pub.cfm?id=5370A2A4-2354-D714-5196-4366ECAC7A82 City
32008	MALI	KITA	2020	1.2	2183	2619.6	Oil	ICE	Diesel-Engines	Dry cooling	Air	Diesel	NA	848.75	594.125	2200.46	-9.4895	13.0349	By the size and fuel, it must be a small MCI generator
32009	MALI	KITA/KANGABA	2020	50	1622.9	81145	Sun	PV	Land	No cooling	NA	Flat	Aw - Tropical Savannah	7986.35	5590.44	5517.86	-9.52341	13.0287	Forest. Operational in 2020. https://en.wikipedia.org/wiki/Kita_Solar_Power_Station
32010	MALI	KOLONDIEBA	2020	0.15	1622.9	243.435	Sun	PV	Land	No cooling	NA	Flat	Aw - Tropical Savannah	23.959	16.7713	16.5536	-6.89295	11.0871	City.
32011	MALI	KOULIKORO MILL	2020	5	2183	10915	Oil	ICE	Diesel-Engines	Dry cooling	Air	Diesel	NA	3536.46	2475.52	9168.6	-7.60514	12.8301	Diesel engines for the Mill (the name is Grand Moulin du Mali)
32012	MALI	KOUTIALA	2020	0.49	2183	1069.67	Oil	ICE	Diesel-Engines	Dry cooling	Air	Diesel	NA	346.573	242.601	898.523	-5.46421	12.3917	By the size and fuel, it must be a small MCI generator
32013	MALI	MANANTALI	2020	205	6001.1	1.23023e+06	Hydropower	Dammed	NA	NA	NA	NA	NA	4.50334e+07	4.50334e+07	676.624	-10.4295	13.1959	Reservoir
32014	MALI	MONTEALA (Segou)	2020	1.5	2183	3274.5	Oil	ICE	Diesel-Engines	Dry cooling	Air	Diesel	NA	1060.94	742.656	2750.58	-6.2157	13.4317	By the size and fuel, it must be a small MCI generator
32015	MALI	MOPTI	2020	6.2	2183	13534.6	Oil	ICE	Diesel-Engines	Dry cooling	Air	Diesel	NA	4385.21	3069.64	11369.1	-4.09461	14.5126	Group of diesel engines in the next village (Sévaré)
32016	MALI	NIONO	2020	2.121	2183	4630.14	Oil	ICE	Diesel-Engines	Dry cooling	Air	Diesel	NA	1500.17	1050.12	3889.32	-5.993	14.2526	By its size and fuel I assume it is an ICE with diesel
32017	MALI	OURIKELA	2020	0.05	1622.9	81.145	Sun	PV	Rooftop	No cooling	NA	Flat	Aw - Tropical Savannah	1.13652	0.795563	4.54412	-5.06281	12.1096	City. Due its size it is considered Rooftop
32018	MALI	PAPOURAH	2020	3.7	2183	8077.1	Oil	ICE	Diesel-Engines	Dry cooling	Air	Diesel	NA	2616.98	1831.88	6784.76	-11.4641	14.4504	Diesel engines in the fuel depot
32019	MALI	RANDGOLD MORILA MINE	2020	34.15	2183	74549.4	Oil	ICE	Diesel-Engines	Dry cooling	Air	Diesel	NA	24154	16907.8	62621.5	-6.83595	11.6798	One large building with five chimneys. Diesel engines
32020	MALI	SADIOLA MINE	2020	35.584	2183	77679.9	Oil	ICE	Diesel-Engines	Dry cooling	Air	Diesel	NA	25168.3	17617.8	65251.1	-11.7	13.8833	Movable diesel engines in the mine
32021	MALI	SEGALA GOLD MINE	2020	18	2183	39294	Oil	ICE	Diesel-Engines	Dry cooling	Air	Diesel	NA	12731.2	8911.87	33007	-11.188	12.9475	One large building with five chimneys. Diesel engines
32022	MALI	SELINGUE	2020	47.64	6001.1	285892	Hydropower	Dammed	NA	NA	NA	NA	NA	0	0	157.241	-8.2295	11.6388	Reservoir
32023	MALI	SIKASSO	2020	6.032	2183	13167.9	Oil	ICE	Diesel-Engines	Dry cooling	Air	Diesel	NA	4266.38	2986.47	11061	-5.6697	11.3135	Hotel. I cannot see any additional infrastructure that would justify the presence of other type of power plants. Likely a group of diesel engines for the town
32024	MALI	SIRAKORBOUGOU	2020	0.003	6001.1	18.0033	Hydropower	ROR	NA	NA	NA	NA	NA	0	0	0.0342063	-8.2754	13.3167	ROR
32025	MALI	SIRAKORO	2020	56	2183	122248	Oil	ICE	Diesel-Engines	Dry cooling	Air	HFO	NA	39608.3	27725.8	102688	-7.89387	12.5821	Dry cooling. Rack of fans. The new power plant of 100 MW was connected late 2022. https://www.africa-energy.com/live-data/article/mali-sirakoro-heavy-fuel-oil-plant-commissioned http://www.pdp-energy.com/projects/sirakoro-100-mw-power-plant/
32026	MALI	SOMILO GOLD MINE	2020	41.85	2183	91358.6	Oil	ICE	Diesel-Engines	Dry cooling	Air	HFO	NA	29600.1	20720.1	76741.2	-11.4066	13.097	Three buildings (phases) of the diesel engines powering the gold mine.
32027	MALI	SOTUBA	2020	5.7	6001.1	34206.3	Hydropower	ROR	NA	NA	NA	NA	NA	0	0	64.9919	-7.91717	12.6612	ROR
32028	MALI	SUKALA PLANTATION	2020	1	2183	2183	Oil	ICE	Diesel-Engines	Dry cooling	Air	Diesel	NA	707.291	495.104	1833.72	-6.4084	12.7021	Sugar plantation. Likely the diesel generator of the mill https://ejatlas.org/conflict/nsukala-sugar-plantation-and-refinery-in-cercle-de-segou-mali
32029	MALI	SYAMA GOLD PROJECT	2020	27.86	2183	60818.4	Oil	ICE	Diesel-Engines	Dry cooling	Air	Diesel	NA	19705.1	13793.6	51087.4	-6.06011	10.7924	Until 2020 movable diesel engines. After 2021 a new building with the diesel engines
32030	MALI	TABAKOTO GOLD MINE	2020	22.38	2183	48855.5	Oil	ICE	Diesel-Engines	Dry cooling	Air	Diesel	NA	15829.2	11080.4	41038.7	-11.0664	13.0659	Freshwater pumped to the location trough 2 pipelines from the Faleme river. Diesel engines https://www.mining-technology.com/projects/tabakoto-gold-mine/
32031	MALI	TOMBOCTOU	2020	1.87	2183	4082.21	Oil	ICE	Diesel-Engines	Dry cooling	Air	Diesel	NA	1322.63	925.844	3429.06	-3.00742	16.7735	By its size and fuel I assume it is an ICE with diesel
32032	MALI	YATELA MINE	2020	9.6	2183	20956.8	Oil	ICE	Diesel-Engines	Dry cooling	Air	Diesel	NA	6790	4753	17603.7	-11.745	14.0808	Diesel engines under a roof for the mining operations
32033	MALI	GOUINA	2022	140	6001.1	840154	Hydropower	Dammed	NA	NA	NA	NA	NA	9.97101e+06	9.97101e+06	1596.29	-11.0996	14.0113	Not operational until 2022. https://www.gem.wiki/Gouina_hydroelectric_plant Confirmed by Satellite images
32034	MALI	NIONO (Nampala mine)	2022	3.9	1622.9	6329.31	Sun	PV	Rooftop	No cooling	NA	Flat	Aw - Tropical Savannah	88.6485	62.0539	354.441	-5.993	14.2526	Gold mine. https://www.afrik21.africa/en/mali-hybrid-solar-power-plant-goes-into-operation-at-the-nampala-mine/
32035	MALI	SYAMA GOLD PROJECT	2023	20	1622.9	32458	Sun	PV	Land	No cooling	NA	Flat	Aw - Tropical Savannah	3194.54	2236.18	2207.14	-5.66667	11.3167	https://en.wikipedia.org/wiki/Syama_Hybrid_Power_Station
32036	MALI	SYAMA GOLD PROJECT	2023	10	2183	21830	Oil	ICE	Diesel-Engines	Dry cooling	Air	Diesel	NA	7072.91	4951.04	18337.2	-5.66667	11.3167	https://en.wikipedia.org/wiki/Syama_Hybrid_Power_Station
32038	MALI	SEGOU SOLAR	x	33	1622.9	53555.7	Sun	PV	Land	No cooling	NA	Flat	Aw - Tropical Savannah	5270.99	3689.69	3641.79	-6.24821	13.4317	Field
32040	MALI	GOURBASSI	x	18	6001.1	108020	Hydropower	ROR	NA	NA	NA	NA	NA	3.39871e+06	3.39871e+06	90.3383	-11.6389	13.3991	https://www.afrik21.africa/en/senegal-mali-cmec-to-build-gourbassi-hydroelectric-dam/
32041	MALI	KENIE	x	42	4166.67	175000	Hydropower	ROR	NA	NA	NA	NA	NA	5.50616e+06	5.50616e+06	146.355	-7.59582	11.2296	ROR. https://en.wikipedia.org/wiki/Keni%C3%A9_Hydroelectric_Power_Station
32042	MALI	TAOUSSA	x	25	6001.1	150028	Hydropower	ROR	NA	NA	NA	NA	NA	4.72043e+06	4.72043e+06	125.47	-0.58	16.9206	ROR
32043	MALI	Sotuba	x	6.8	12058.8	82000	Hydropower	ROR	NA	NA	NA	NA	NA	2.58003e+06	2.58003e+06	68.5776			United Nations Climate Change, 2024. Nationally determined contributions strategy. https://unfccc.int/NDCREG.
32044	MALI	Boueina/Kayes	x	63	9365.08	590000	Hydropower	ROR	NA	NA	NA	NA	NA	1.85636e+07	1.85636e+07	493.424			United Nations Climate Change, 2024. Nationally determined contributions strategy. https://unfccc.int/NDCREG.
32045	MALI	EXTRA Hydropower	2030	781.557	12058.8	9.42466e+06	Hydropower	ROR	NA	NA	NA	NA	NA	2.96535e+08	2.96535e+08	7881.96			Due to its size and the country, assumed to be ROR
33001	MAURITANIA	AIOUN TOWN	2020	2.1	1626	3414.6	Sun	PV	Land	No cooling	NA	Flat	BWh - Desert Hot	336.067	235.247	232.193	-9.54288	16.6521	Desert. Operational in 2016. https://www.ccc.net/project/16-6-mw-solar-photovoltaic-power-plants/
33002	MAURITANIA	AKJOUJT	2020	5.2	1912	9942.4	Oil	ICE	Diesel-Engines	Dry cooling	Air	Diesel	NA	3221.34	2254.93	8351.62	-14.4221	19.7524	innitial group of diesel engines for the Copper mine. Dry cooling
33003	MAURITANIA	AKJOUJT TOWN	2020	3.4	1626	5528.4	Sun	PV	Land	No cooling	NA	Flat	BWh - Desert Hot	544.109	380.876	375.931	-14.4004	19.7466	Desert.
33004	MAURITANIA	AL SHAMI TOWN	2020	2.1	1626	3414.6	Sun	PV	Land	No cooling	NA	Flat	BWh - Desert Hot	336.067	235.247	232.193	-15.7148	20.421	Desert. Considering its size is Land
33005	MAURITANIA	ALEG	2020	0.43	1912	822.16	Oil	ICE	Diesel-Engines	Dry cooling	Air	Diesel	NA	266.38	186.466	690.614	-13.9209	17.0481	By the size and fuel, it must be a small MCI generator
33006	MAURITANIA	ALEG TOWN	2020	2	1626	3252	Sun	PV	Land	No cooling	NA	Flat	BWh - Desert Hot	320.064	224.045	221.136	-13.9007	17.0546	Desert.
33007	MAURITANIA	ATAR	2020	3.5	1912	6692	Oil	ICE	Diesel-Engines	Dry cooling	Air	Diesel	NA	2168.21	1517.74	5621.28	-13.0555	20.5139	Diesel engines for the Atar village
33008	MAURITANIA	ATAR TOWN	2020	2	1626	3252	Sun	PV	Land	No cooling	NA	Flat	BWh - Desert Hot	320.064	224.045	221.136	-13.0556	20.5171	Desert.
33009	MAURITANIA	BENI CHAB	2020	2	1626	3252	Sun	PV	Land	No cooling	NA	Flat	BWh - Desert Hot	320.064	224.045	221.136	-15.4024	19.3879	Extremely sandy. Satellite imaging are always blocked by a veil of sand
33010	MAURITANIA	BIR MOGHREIN	2020	0.08	1912	152.96	Oil	ICE	Diesel-Engines	Dry cooling	Air	Diesel	NA	49.559	34.6913	128.486	-11.5793	25.2213	By the size and fuel, it must be a small MCI generator
33011	MAURITANIA	BOULENOUAR TOWN	2020	2	1626	3252	Sun	PV	Land	No cooling	NA	Flat	BWh - Desert Hot	320.064	224.045	221.136	-16.5334	21.2954	Desert.
33012	MAURITANIA	BOUTILIMIT	2020	0.405	1912	774.36	Oil	ICE	Diesel-Engines	Dry cooling	Air	Diesel	NA	250.892	175.625	650.462	-14.6944	17.5467	By the size and fuel, it must be a small MCI generator
33013	MAURITANIA	BOUTILIMIT TOWN	2020	1	1626	1626	Sun	PV	Land	No cooling	NA	Flat	BWh - Desert Hot	160.032	112.022	110.568	-14.707	17.5329	Desert.
33014	MAURITANIA	CHINGUITTY	2020	0.4	1912	764.8	Oil	ICE	Diesel-Engines	Dry cooling	Air	Diesel	NA	247.795	173.457	642.432	-12.2622	20.4404	By the size and fuel, it must be a small MCI generator
33015	MAURITANIA	GUELB MOGHREIN MINE	2020	23.04	1912	44052.5	Oil	ICE	Diesel-Engines	Dry cooling	Air	Diesel	NA	14273	9991.09	37004.1	-14.4207	19.752	Copper mine. Diesel engines for the minning process
33016	MAURITANIA	GUELBS EL RHEIN	2020	77.6	1912	148371	Oil	ICE	Diesel-Engines	Dry cooling	Air	Diesel	NA	48072.2	33650.6	124632	-12.3015	22.8777	Diesel power plants for the mine
33017	MAURITANIA	GUEROU	2020	0.395	1912	755.24	Oil	ICE	Diesel-Engines	Dry cooling	Air	Diesel	NA	244.698	171.288	634.402	-11.8359	16.8177	By the size and fuel, it must be a small MCI generator
33018	MAURITANIA	KIFFA (OIL)	2020	5	1912	9560	Oil	ICE	Diesel-Engines	Dry cooling	Air	HFO	NA	3097.44	2168.21	8030.4	-11.5078	16.6678	Simmilar than NEMA hybrid, one fossil fuel power plant with ICE, next to a group of PV panels. No really hybrid. Dry cooling. https://www.abccontracting.be/en/projets/kiffa-hybrid-power-plant/
33019	MAURITANIA	KIFFA (SUN)	2020	1.3	1626	2113.8	Sun	PV	Land	No cooling	NA	Flat	BWh - Desert Hot	208.042	145.629	143.738	-11.5079	16.6675	Desert. https://www.abccontracting.be/en/projets/kiffa-hybrid-power-plant/
33020	MAURITANIA	MAQTAA LEHJAR	2020	0.15	1912	286.8	Oil	ICE	Diesel-Engines	Dry cooling	Air	Diesel	NA	92.9231	65.0462	240.912	-13.0927	17.506	By the size and fuel, it must be a small MCI generator
33021	MAURITANIA	MBOUT	2020	0.28	1912	535.36	Oil	ICE	Diesel-Engines	Dry cooling	Air	Diesel	NA	173.457	121.42	449.702	-12.5838	16.0216	By the size and fuel, it must be a small MCI generator
33022	MAURITANIA	NEMA	2020	5	1912	9560	Oil	ICE	Diesel-Engines	Dry cooling	Air	HFO	NA	3097.44	2168.21	8030.4	-7.28749	16.5994	It is next to a group of PV panels. They calle it hybrid, but actually they are two power plants connected to each other, being the fossil fuel the largest. https://www.gopa-intec.de/news/inauguration-nema-hybrid-power-plant-mauritania
33023	MAURITANIA	NEMA	2020	0.78	1626	1268.28	Sun	PV	Land	No cooling	NA	Flat	BWh - Desert Hot	124.825	87.3775	86.243	-7.28672	16.599	Desert. Operational in 2018. https://www.gopa-intec.de/news/inauguration-nema-hybrid-power-plant-mauritania
33024	MAURITANIA	NOUADHIBOU SMCP	2020	0.45	1912	860.4	Oil	ICE	Diesel-Engines	Dry cooling	Air	Diesel	NA	278.769	195.139	722.736	-17.06	20.9	By the size and fuel, it must be a small MCI generator
33025	MAURITANIA	NOUADHIBOU SNIM	2020	60	1912	114720	Oil	ICE	Diesel-Engines	Dry cooling	Air	Crude Oil	NA	37169.3	26018.5	96364.8	-17.0573	20.8954	Coast. https://www.gem.wiki/Nouadhibou_Thermal_power_plant
33026	MAURITANIA	NOUADHIBOU SNIM	2020	4.5	3032	13644	Wind	Wind turbine	Onshore	No cooling	NA	NA	NA	0.00180769	0.00180769	10.0966	-17.0506	20.8471	http://wikimapia.org/29552759/Nouadhibou-wind-power-plant
33027	MAURITANIA	NOUADHIBOU SOMELEC	2020	60	1912	114720	Oil	ICE	Diesel-Engines	Dry cooling	Air	Crude Oil	NA	37169.3	26018.5	96364.8	-17.0573	20.8954	Coast. https://www.gem.wiki/Nouadhibou_Thermal_power_plant
33028	MAURITANIA	NOUAKCHOTT	2020	48	1912	91776	Oil	ICE	Diesel-Engines	Dry cooling	Air	Diesel	NA	29735.4	20814.8	77091.8	-15.975	18.0461	Diesel engines. The images of satellite and pictures nearby indicate this is a four unit of 7 MW each
33029	MAURITANIA	NOUAKCHOTT	2020	15	1626	24390	Sun	PV	Land	No cooling	NA	Flat	BWh - Desert Hot	2400.48	1680.34	1658.52	-15.9839	18.1524	Extremely sandy. Satellite imaging are always blocked by a veil of sand
33030	MAURITANIA	NOUAKCHOTT SOUTHWEST	2020	51.8	1912	99041.6	Oil	ICE	Diesel-Engines	Dry cooling	Air	Diesel	NA	32089.5	22462.6	83194.9	-16.0204	18.0465	Diesel engines. The images of satellite and pictures nearby indicate this is a four unit of 7 MW each
33031	MAURITANIA	NOUAKCHOTT SPEG	2020	180	1912	344160	Oil	ICE	Diesel-Engines	Dry cooling	Air	Diesel	NA	111508	78055.4	289094	-15.9842	18.1528	Diesel engines. The images of satellite and pictures nearby indicate this is a 180 MW diesel power plant.
33032	MAURITANIA	NOUAKCHOTT WIND	2020	30	3032	90960	Wind	Wind turbine	Onshore	No cooling	NA	NA	NA	0.0120512	0.0120512	67.3104	-15.9851	17.9651	https://www.gem.wiki/Nouakchott_wind_farm
33033	MAURITANIA	OUALATA	2020	0.115	1912	219.88	Oil	ICE	Diesel-Engines	Dry cooling	Air	Diesel	NA	71.2411	49.8687	184.699	-7.0256	17.3014	By the size and fuel, it must be a small MCI generator
33034	MAURITANIA	RACHID	2020	0.08	1912	152.96	Oil	ICE	Diesel-Engines	Dry cooling	Air	Diesel	NA	49.559	34.6913	128.486	-11.6817	18.7933	By the size and fuel, it must be a small MCI generator
33035	MAURITANIA	SELIBABY	2020	0.32	1912	611.84	Oil	ICE	Diesel-Engines	Dry cooling	Air	Diesel	NA	198.236	138.765	513.946	-12.1829	15.1589	By the size and fuel, it must be a small MCI generator
33036	MAURITANIA	SHEIKH ZAYED SOLAR	2020	15.2	1626	24715.2	Sun	PV	Land	No cooling	NA	Flat	BWh - Desert Hot	2432.49	1702.74	1680.63	-15.9842	18.1528	Extremely sandy. Satellite imaging are always blocked by a veil of sand
33037	MAURITANIA	TAMCHEKETT	2020	0.16	1912	305.92	Oil	ICE	Diesel-Engines	Dry cooling	Air	Diesel	NA	99.118	69.3826	256.973	-10.6706	17.2422	By the size and fuel, it must be a small MCI generator
33038	MAURITANIA	TASIAST MINE	2020	60	1912	114720	Oil	ICE	Diesel-Engines	Dry cooling	Air	Diesel	NA	37169.3	26018.5	96364.8	-15.5295	20.5404	Gold mine. Racks of fans for dry cooling. Groundwater, no surface water nearby
33039	MAURITANIA	TIDJIKDJA	2020	1.5	1912	2868	Oil	ICE	Diesel-Engines	Dry cooling	Air	Diesel	NA	929.231	650.462	2409.12	-11.4272	18.5564	Likely a group of diesel generators. https://ami.mr/en/archives/8326
33040	MAURITANIA	TIMBEDRA	2020	0.245	1912	468.44	Oil	ICE	Diesel-Engines	Dry cooling	Air	Diesel	NA	151.774	106.242	393.49	-8.1643	16.2447	By the size and fuel, it must be a small MCI generator
33041	MAURITANIA	TINTANE	2020	0.235	1912	449.32	Oil	ICE	Diesel-Engines	Dry cooling	Air	Diesel	NA	145.58	101.906	377.429	-10.1737	16.3946	By the size and fuel, it must be a small MCI generator
33042	MAURITANIA	ZOUERATE	2020	14.4	1912	27532.8	Oil	ICE	Diesel-Engines	Dry cooling	Air	Diesel	NA	8920.62	6244.43	23127.6	-12.471	22.716	Iron ore mine. Power plant of diesel engines. No surface water.
33043	MAURITANIA	Boulenouar Wind Power Station	2022	102.357	3032	310346	Wind	Wind turbine	Onshore	No cooling	NA	NA	NA	0.0411176	0.0411176	229.656	-16.6976	21.2663	Operational in 2022. https://en.wikipedia.org/wiki/Boulenouar_Wind_Power_Station
33044	MAURITANIA	2 thermal power plants	2030	500	3645	1822500	NG	Brayton	Gas Turbine	No cooling	NA	Natural Gas	NA	2.93204e+06	2.34563e+06	1.10261e+06			United Nations Climate Change, 2024. Nationally determined contributions strategy. https://unfccc.int/NDCREG.
33045	MAURITANIA	EXTRA Solar PV	x	45.2	1626	73495.2	Sun	PV	Land	No cooling	NA	Flat	BWh - Desert Hot	7233.45	5063.41	4997.67			Assumed to be likely placed in a place with large solar resource - Desert area
33046	MAURITANIA	EXTRA Wind	x	20	3032	60640	Wind	Wind turbine	Onshore	No cooling	NA	NA	NA	0.00803416	0.00803416	44.8736			Considered Onshore and similar to existing
34001	MAURITIUS	BAMBOUS (LA FERME)	2020	15.2	1464	22252.8	Sun	PV	Land	No cooling	NA	Flat	Af - Tropical Rainforest	2190.14	1533.1	1513.19	57.4308	-20.2612	Forest, near a Lake. https://aera-group.fr/project/first-ever-solar-pv-project-in-the-indian-ocean/
34002	MAURITIUS	BELLE VUE	2020	70	5686	398020	Biomass	Rankine	Steam Turbine	Wet tower	Freshwater	Sugarcane and Coal	Af - Tropical Rainforest	1.808e+06	1.65734e+06	67663.4	57.5942	-20.0658	Bagasse from July till January, coal rest of the year (cooling tower with coal, no cooling with bagasse). https://www.gem.wiki/Terragen_power_station. Check to avoid double counting!
34003	MAURITIUS	BELLE VUE	2020	70	4913	343910	Coal	Rankine	Steam Turbine	Wet tower	Freshwater	Pulverized Coal - Subcritical, Sugarcane	Af - Tropical Rainforest	1.56221e+06	1.43203e+06	395496	57.5981	-20.0668	Bagasse from July till January, coal rest of the year (cooling tower with coal, no cooling with bagasse). https://www.gem.wiki/Terragen_power_station. Check to avoid double counting!
34004	MAURITIUS	BOIS CHERIE	2020	0.1	1639.2	163.92	Hydropower	ROR	NA	NA	NA	NA	NA	0	0	0.311448	57.5325	-20.4194	ROR
34005	MAURITIUS	CASCADE CECILE	2020	1	1639.2	1639.2	Hydropower	ROR	NA	NA	NA	NA	NA	0	0	3.11448	57.7839	-20.2759	ROR
34006	MAURITIUS	CHAMPAGNE MAURITIUS	2020	30	1639.2	49176	Hydropower	Dammed	NA	NA	NA	NA	NA	215498	215498	27.0468	57.6767	-20.3375	Reservoir and pipe connection. https://www.waterpowermagazine.com/news/newspower-plans-in-mauritius
34007	MAURITIUS	CTDS	2020	35	5686	199010	Biomass	Rankine	Steam Turbine	Wet Tower	Freshwater	Sugarcane	Af - Tropical Rainforest	904002	828668	33831.7	57.5426	-20.5081	Only for power generation. No sugar. Cooling towers. River nearby. Bagasse and coal. Assumed July toll January. https://www.gem.wiki/Saint-Aubin_power_station Check to avoid double counting!
34008	MAURITIUS	CTDS	2020	35	4913	171955	Coal	Rankine	Steam Turbine	Wet tower	Freshwater	Pulverized Coal - Subcritical, Sugarcane	Af - Tropical Rainforest	781105	716013	197748	57.5426	-20.5081	Only for power generation. No sugar. Cooling towers. River nearby. Bagasse and coal. Assumed July toll January. https://www.gem.wiki/Saint-Aubin_power_station Check to avoid double counting!
34009	MAURITIUS	DEEP RIVER	2020	28.65	5686	162904	Biomass	Rankine	Steam Turbine	No cooling	NA	Sugarcane	NA	26428.2	18499.8	6841.96	57.7567	-20.2753	Near river. Sugar factory. No cooling
34010	MAURITIUS	FERNEY	2020	10	1639.2	16392	Hydropower	Dammed	NA	NA	NA	NA	NA	0	0	9.0156	57.6794	-20.3651	ROR
34011	MAURITIUS	FORT GEORGE	2020	139	2424	336936	Oil	ICE	Diesel-Engines	Dry cooling	Air	Diesel	NA	109167	76417	283026	57.4928	-20.1457	Diesel engines
34012	MAURITIUS	FORT VICTORIA-1	2020	19.6	2424	47510.4	Oil	ICE	Diesel-Engines	Dry cooling	Air	Diesel	NA	15393.4	10775.4	39908.7	57.5	-20.17	MAN Diesel engines. https://ceb.mu/our-activities/power-stations/fort-victoria-power-station
34013	MAURITIUS	FORT VICTORIA-2	2020	90	2424	218160	Oil	ICE	Diesel-Engines	Dry cooling	Air	Diesel	NA	70683.8	49478.6	183254	57.4708	-20.1597	Wartsila Diesel engines. https://ceb.mu/our-activities/power-stations/fort-victoria-power-station
34014	MAURITIUS	FUEL SUGAR	2020	40.5	5686	230283	Biomass	Rankine	Steam Turbine	Wet tower	Freshwater	Sugarcane	Af - Tropical Rainforest	1.04606e+06	958888	39148.1	57.6926	-20.2121	Forced flow cooling towers.
34015	MAURITIUS	GRENADE	2020	1.1	2036.4	2240.04	Wind	Wind turbine	Onshore	No cooling	NA	NA	NA	0.000296782	0.000296782	1.65763	63.4272	-19.7026	https://www.contentree.com/caseStudy/grenade-wind-park-rodrigues-island-mauritus_171284
34016	MAURITIUS	HIGHLANDS ESTATE	2020	2.2	5686	12509.2	Biomass	Rankine	Steam Turbine	No cooling	NA	Sugarcane	NA	2029.39	1420.57	525.386	57.5022	-20.2867	Sugarcane Estate. I assume it is a sugarcane mill. No cooling. https://en.wikipedia.org/wiki/List_of_sugar_mills_in_Mauritius
34017	MAURITIUS	HIGHLANDS ESTATE	2020	0.4	1639.2	655.68	Hydropower	ROR	NA	NA	NA	NA	NA	0	0	1.24579	57.5022	-20.2867	ROR
34018	MAURITIUS	LA FERME RESERVOIR	2020	1.2	1639.2	1967.04	Hydropower	Dammed	NA	NA	NA	NA	NA	0	0	1.08187	57.4147	-20.2619	ROR
34019	MAURITIUS	LA NICOLIERE FEEDER	2020	0.35	1639.2	573.72	Hydropower	ROR	NA	NA	NA	NA	NA	0	0	1.09007	57.6	-20.1308	ROR
34020	MAURITIUS	LE VAL (EAU BLEUE)	2020	4	1639.2	6556.8	Hydropower	Dammed	NA	NA	NA	NA	NA	0	0	3.60624	57.6154	-20.348	Reservoir
34021	MAURITIUS	MAGENTA TAMARIN	2020	0.94	1639.2	1540.85	Hydropower	ROR	NA	NA	NA	NA	NA	0	0	2.92761	57.3706	-20.3256	Reservoir
34022	MAURITIUS	MARE CHICOSE LANDFILL	2020	3.3	5686	18763.8	Biomass	ICE	Gas-Engines	Dry cooling	Air	Biogas - Landfill	NA	6079.47	4255.63	1782.56	57.6299	-20.3858	Methane gas of the landfill to electricity. http://www.sotravic.net/about-us/project-6-mare-chicose-landfill-gas-to-energy-project.html
34023	MAURITIUS	MDA MILL	2020	11.2	5686	63683.2	Biomass	Rankine	Steam Turbine	No cooling	NA	Sugarcane	NA	10331.4	7232.01	2674.69	57.6791	-20.4549	No cooling. Mon Desert Alma (MDA). Looks abandoned.
34024	MAURITIUS	MEDINE MILL	2020	21.7	5686	123386	Biomass	Rankine	Steam Turbine	No cooling	NA	Sugarcane	NA	20017.2	14012	5182.22	57.5	-20.17	No cooling. https://www.power-technology.com/marketdata/power-plant-profile-medine-sugar-cogeneration-plant-mauritius/?cf-view
34025	MAURITIUS	MIDLAND DAM	2020	0.35	1639.2	573.72	Hydropower	ROR	NA	NA	NA	NA	NA	0	0	1.09007	57.6	-20.1308	ROR
34026	MAURITIUS	MON LOISIR	2020	12	5686	68232	Biomass	Rankine	Steam Turbine	No cooling	NA	Sugarcane	NA	11069.4	7748.59	2865.74	57.6805	-20.1129	No cooling. Sugar factory
34027	MAURITIUS	MON TRESOR	2020	12.5	5686	71075	Biomass	Rankine	Steam Turbine	No cooling	NA	Sugarcane	NA	11530.6	8071.44	2985.15	57.6717	-20.4467	No cooling. Sugar factory
34028	MAURITIUS	MOUNT SUGAR	2020	2.25	5686	12793.5	Biomass	Rankine	Steam Turbine	No cooling	NA	Sugarcane	NA	2075.51	1452.86	537.327	57.574	-20.0977	No cooling. Now called L'aventure du sucre
34029	MAURITIUS	NEW GOVERNMENT BUILDING	2020	0.076	1464	111.264	Sun	PV	Rooftop	No cooling	NA	Flat	Af - Tropical Rainforest	1.55837	1.09086	6.23078	57.5035	-20.1627	City.
34030	MAURITIUS	NICOLAY	2020	75	2736	205200	NG	Brayton	Gas Turbine	No cooling	NA	Natural Gas	NA	330126	264101	124146	57.5125	-20.1522	Coast. https://www.openstreetmap.org/way/170362028#map=13/-20.1651/57.5455
34031	MAURITIUS	PLAINE DES ROCHES	2020	9.3	1612.9	15000	Wind	Wind turbine	Onshore	No cooling	NA	NA	NA	0.00198734	0.00198734	11.1	57.7293	-20.1333	Operational in 2016. https://www.qair.energy/en/realisations/mauritius/plainedesroches/
34032	MAURITIUS	POINTE MONNIER	2020	6.5	2424	15756	Oil	ICE	Diesel-Engines	Dry cooling	Air	Diesel	NA	5104.94	3573.46	13235	63.4136	-19.6828	Diesel engines. https://www.openstreetmap.org/way/300918864#map=15/-19.6931/63.4341
34033	MAURITIUS	PORT MATHURIN	2020	6	2424	14544	Oil	ICE	Diesel-Engines	Dry cooling	Air	Diesel	NA	4712.25	3298.58	12217	63.4185	-19.682	Diesel engines
34034	MAURITIUS	REDUIT REBUILD	2020	1.2	1639.2	1967.04	Hydropower	Dammed	NA	NA	NA	NA	NA	0	0	1.08187	57.4906	-20.2386	ROR
34035	MAURITIUS	RICHE-EN-EAU	2020	9.2	5686	52311.2	Biomass	Rankine	Steam Turbine	No cooling	NA	Sugarcane	NA	8486.55	5940.58	2197.07	57.6556	-20.3847	Sugarcane Estate. I assume it is a sugarcane mill. No cooling. https://en.wikipedia.org/wiki/List_of_sugar_mills_in_Mauritius
34036	MAURITIUS	RICHE-EN-EAU	2020	0.2	819.6	163.92	Hydropower	ROR	NA	NA	NA	NA	NA	0	0	0.311448	57.6556	-20.3847	ROR. https://www.waterpowermagazine.com/news/newspower-plans-in-mauritius
34037	MAURITIUS	SAINT LOUIS CEB	2020	110	2424	266640	Oil	ICE	Diesel-Engines	Dry cooling	Air	Diesel	NA	86391.3	60473.9	223978	57.5	-20.17	Wartsila diesel engines. https://ceb.mu/our-activities/power-stations/st-louis-power-station
34038	MAURITIUS	SAVANNAH ESTATE	2020	15.3	5686	86995.8	Biomass	Rankine	Steam Turbine	Wet tower	Freshwater	Sugarcane	Af - Tropical Rainforest	395178	362246	14789.3	57.6271	-20.471	Forced flow cooling towers. Next to Savannah estate coal
34039	MAURITIUS	SAVANNAH ESTATE SIDEC (La Baraque)	2020	90	4913	442170	Coal	Rankine	Steam Turbine	Wet tower	Freshwater	Pulverized Coal - Subcritical	Af - Tropical Rainforest	2.00855e+06	1.84118e+06	508495	57.6271	-20.4706	Forced flow cooling towers. https://www.gem.wiki/Savannah_power_station
34040	MAURITIUS	ST-FELIX	2020	0.1	1639.2	163.92	Hydropower	ROR	NA	NA	NA	NA	NA	0	0	0.311448	57.5664	-20.4867	ROR
34041	MAURITIUS	TAMARIN FALLS	2020	11.383	1639.2	18659	Hydropower	Dammed	NA	NA	NA	NA	NA	456379	456379	10.2625	57.41	-20.35	Gravity
34042	MAURITIUS	THE STATE HOUSE	2020	0.012	1464	17.568	Sun	PV	Rooftop	No cooling	NA	Flat	Af - Tropical Rainforest	0.246058	0.17224	0.983808	57.4965	-20.2313	City.
34043	MAURITIUS	TREFLES	2020	0.18	1682.2	302.796	Wind	Wind turbine	Onshore	No cooling	NA	NA	NA	4.01173e-05	4.01173e-05	0.224069	63.4672	-19.6838	Onshore
34044	MAURITIUS	UNION ST AUBIN	2020	14.7	5686	83584.2	Biomass	Rankine	Steam Turbine	No cooling	NA	Sugarcane	NA	13560	9492.02	3510.54	57.5424	-20.5021	No cooling towers. Part, but far of https://www.gem.wiki/Saint-Aubin_power_station
34045	MAURITIUS	UNION ST AUBIN	2020	20.3	4913	99733.9	Coal	Rankine	Steam Turbine	Wet tower	Freshwater	Pulverized Coal - Subcritical	Af - Tropical Rainforest	453041	415287	114694	57.55	-20.48	Forced flow cooling towers. https://www.gem.wiki/Saint-Aubin_power_station
34046	MAURITIUS	CEB PV Farm (Henrietta)	2021	1.7	1464	2488.8	Sun	PV	Land	No cooling	NA	Flat	Af - Tropical Rainforest	244.949	171.465	169.238	57.4701	-20.3597	Forest, near lake
34047	MAURITIUS	SSDG	2021	11.99	1464	17553.4	Sun	PV	Land	No cooling	NA	Flat	Af - Tropical Rainforest	1727.61	1209.33	1193.63			Group of small scale distributed generation
34048	MAURITIUS	MSDG	2021	6.5	1464	9516	Sun	PV	Land	No cooling	NA	Flat	Af - Tropical Rainforest	936.571	655.6	647.088			Group of medium scale distributed generation
34049	MAURITIUS	SARAKO PV FARM	2021	15	1464	21960	Sun	PV	Land	No cooling	NA	Flat	Af - Tropical Rainforest	2161.32	1512.92	1493.28	57.424	-20.2619	Forest, near city
34050	MAURITIUS	SOLAR FIELD LTD	2021	1.99	1464	2913.36	Sun	PV	Land	No cooling	NA	Flat	Af - Tropical Rainforest	286.735	200.714	198.108			Field
34051	MAURITIUS	SYNNOVE ENERGY ESPERANCE	2021	1.44	1464	2108.16	Sun	PV	Land	No cooling	NA	Flat	Af - Tropical Rainforest	207.487	145.241	143.355			Field
34052	MAURITIUS	VOLTAS GREEN LTD PV FARM	2021	12.24	1464	17919.4	Sun	PV	Land	No cooling	NA	Flat	Af - Tropical Rainforest	1763.64	1234.55	1218.52			Field
34053	MAURITIUS	VOLTAS YELLOW PV FARM	2021	13.6	1464	19910.4	Sun	PV	Land	No cooling	NA	Flat	Af - Tropical Rainforest	1959.6	1371.72	1353.91			Field
34054	MAURITIUS	HELIOS BEAU CHAMP Ltd PV FARM	2021	9	1464	13176	Sun	PV	Land	No cooling	NA	Flat	Af - Tropical Rainforest	1296.79	907.754	895.968	57.7712	-20.2613	Crop fields
34055	MAURITIUS	AKUO PV FARM	2021	15	1464	21960	Sun	PV	Land	No cooling	NA	Flat	Af - Tropical Rainforest	2161.32	1512.92	1493.28	57.4637	-20.3339	Crop fields
34056	MAURITIUS	SYNNOVE PETITE RETRAITE	2021	1.44	1464	2108.16	Sun	PV	Land	No cooling	NA	Flat	Af - Tropical Rainforest	207.487	145.241	143.355			Field
34057	MAURITIUS	SPV PETITE REVIERE	2021	4.88	1464	7144.32	Sun	PV	Land	No cooling	NA	Flat	Af - Tropical Rainforest	703.149	492.204	485.814			Field
34058	MAURITIUS	EOLE WIND FARM	2021	9.35	1682.2	15728.6	Wind	Wind turbine	Onshore	No cooling	NA	NA	NA	0.00208387	0.00208387	11.6391			Onshore
34059	MAURITIUS	CEB HYDRO GENERATION	2021	56.4	1639.2	92450.9	Hydropower	Dammed	NA	NA	NA	NA	NA	619961	619961	57.668			A series of small hydropower complexes managed by CEB (Ceylon Electricity Board). https://www.ceb.lk/electricity-generated/en
34060	MAURITIUS	MAURITIUS SOLAR FARM	x	140	1464	204960	Sun	PV	Land	No cooling	NA	Flat	Af - Tropical Rainforest	20172.3	14120.6	13937.3	57.5406	-20.2491	https://www.gem.wiki/Mauritius_solar_farm
34061	MAURITIUS	EXTRA Solar PV (Solar PV + Batteries)	2024	50	3000	150000	Sun	PV	Land	No cooling	NA	Flat	Af - Tropical Rainforest	14763.1	10334.2	10200			Taken from the 2022 review of the Ministry of Energy and Public Utilities, projected projects
34062	MAURITIUS	EXTRA Solar PV (Small scale Hybrid PV + Wind + Batteries)	2025	40	3500	140000	Sun	PV	Land	No cooling	NA	Flat	Af - Tropical Rainforest	13778.9	9645.23	9520			Taken from the 2022 review of the Ministry of Energy and Public Utilities, projected projects
34063	MAURITIUS	EXTRA Solar PV (Floating PV)	2026	17	1882.4	32000.8	Sun	PV	Land	No cooling	NA	Flat	Af - Tropical Rainforest	3149.54	2204.68	2176.05			Taken from the 2022 review of the Ministry of Energy and Public Utilities, projected projects. First 2 MW included in 2023, completed in 2026
34064	MAURITIUS	EXTRA Solar PV (3x10)	2024	20	1750	35000	Sun	PV	Land	No cooling	NA	Flat	Af - Tropical Rainforest	3444.72	2411.31	2380			Taken from the 2022 review of the Ministry of Energy and Public Utilities, projected projects
34065	MAURITIUS	EXTRA Solar PV (Hybrid System PV + Wind + Batteries)	2029	100	3500	350000	Sun	PV	Land	No cooling	NA	Flat	Af - Tropical Rainforest	34447.2	24113.1	23800			Taken from the 2022 review of the Ministry of Energy and Public Utilities, projected projects. First phase in 2028, expected to be completed in 2029
34066	MAURITIUS	EXTRA Biomass (Renewable Energy from Waste)	2029	10	7500	75000	Biomass	ICE	Gas-Engines	Dry cooling	Air	Biogas - Landfill	NA	24300	17010	7125			Assumed similar conditions as power plants in the country
34067	MAURITIUS	EXTRA Biomass (Hybrid Biomass systems)	2028	100	6850	685000	Biomass	Rankine	Steam Turbine	Wet tower	Freshwater	Sugarcane	Af - Tropical Rainforest	3.11161e+06	2.85231e+06	116450			Assumed similar conditions as power plants in the country
34068	MAURITIUS	EXTRA Wind (Offshore Wind Farm)	2029	50	3000	150000	Wind	Wind turbine	Offshore	No cooling	NA	NA	NA	0.0198734	0.0198734	111			Considered Onshore and similar to existing
34069	MAURITIUS	EXTRA Hydropower (Marine Renewables - Tidal or Wave)	2029	20	2500	50000	Hydropower	NA	NA	NA	NA	NA	NA	0	0	0			Taken from the 2022 review of the Ministry of Energy and Public Utilities, projected projects. Tidal or wave projects
36001	MOROCCO	AFOURER-2	2020	466	939.4	437760	Hydropower	Pump Storage	NA	NA	NA	NA	NA	156461	156461	240.768	-6.46667	32.3167	Pumped storage
36002	MOROCCO	AGADIR	2020	66.4	1626	107966	Oil	Brayton	Gas Turbine	No cooling	NA	HFO	NA	173696	138957	90691.8	-9.63826	30.4326	Group of gas turbines. Likely working with HFO
36003	MOROCCO	AIN BENI MATHAR	2020	300	6005	1801500	NG	Brayton	Gas Turbine	No cooling	NA	Natural Gas	NA	2.89825e+06	2.3186e+06	1.08991e+06	-2.10529	34.0674	Combined cycle with Gas (300 MW - 83), Heat Recovery (150 MW -82) and CSP (20 MW - 83). Total 470 MW. https://www.gem.wiki/Ain_Beni_Mathar_power_plant https://www.power-technology.com/marketdata/power-plant-profile-ain-beni-mathar-hybrid-power-plant-morocco/?cf-view
36004	MOROCCO	AIN BENI MATHAR	2020	20	2306	46120	Sun	CSP	PT	Dry cooling	Air	NA	BWh - Desert Hot	34916.6	24441.6	461.2	-2.10529	34.0674	Combined cycle with Gas (300 MW - 83), Heat Recovery (150 MW -82) and CSP (20 MW - 83). Total 470 MW. https://www.gem.wiki/Ain_Beni_Mathar_power_plant https://www.power-technology.com/marketdata/power-plant-profile-ain-beni-mathar-hybrid-power-plant-morocco/?cf-view
36005	MOROCCO	AIN BENI MATHAR	2020	150	4745.2	711780	waste heat	Rankine	Steam Turbine	Dry cooling	Air	Heat recovery	NA	26943.8	18860.7	309624	-2.10529	34.0674	Combined cycle with Gas (300 MW - 83), Heat Recovery (150 MW -82) and CSP (20 MW - 83). Total 470 MW. https://www.gem.wiki/Ain_Beni_Mathar_power_plant https://www.power-technology.com/marketdata/power-plant-profile-ain-beni-mathar-hybrid-power-plant-morocco/?cf-view
36006	MOROCCO	AIT BAHA CEMENT PLANT	2020	1.8	4745.2	8541.36	waste heat	Rankine	Steam Turbine	Dry cooling	Air	Heat recovery	NA	323.326	226.328	3715.49	-9.15474	30.2206	Project to reuse the heat from Cement Plant using a ORC rankine Cycle with three dry cooling towers. It was initially included a CSP project that it looks dismantled. https://iea.blob.core.windows.net/assets/imports/events/272/Session2Speaker2revOjanCPD.pdf
36007	MOROCCO	AIT MESSAOUD DAM	2020	8	939.4	7515.2	Hydropower	Dammed	NA	NA	NA	NA	NA	8.47517e+06	8.47517e+06	4.13336	-5.98987	31.4058	Reservoir
36008	MOROCCO	AKANE VILLAGE	2020	0.007	1626	11.382	Oil	ICE	Diesel-Engines	Dry cooling	Air	Diesel	NA	3.68777	2.58144	9.56088	-5.1487	35.2705	By its size and fuel I assume it is an ICE with diesel
36009	MOROCCO	AKANE VILLAGE	2020	0.006	2306	13.836	Sun	PV	Rooftop	No cooling	NA	Flat	Csa - Temperate Dry Summer	0.052375	0.0366625	0.774816	-5.1475	35.2704	Semi-arid.
36010	MOROCCO	AKHFENNIR	2020	202	3361	678922	Wind	Wind turbine	Onshore	No cooling	NA	NA	NA	0.08995	0.08995	502.402	-11.9975	27.9538	https://www.gem.wiki/Akhfenir_wind_farm
36011	MOROCCO	AL KANSERA	2020	8.3	939.4	7797.02	Hydropower	ROR	NA	NA	NA	NA	NA	45794.1	45794.1	14.8143	-5.93	34.27	Reservoir. https://en.wikipedia.org/wiki/El_Kansera_Dam
36012	MOROCCO	AL KOUDIA	2020	50.4	3361	169394	Wind	Wind turbine	Onshore	No cooling	NA	NA	NA	0.022443	0.022443	125.352	-5.4538	35.8184	https://www.gem.wiki/Al_Koudia_wind_farm
36013	MOROCCO	AL MASSIRA	2020	128	939.4	120243	Hydropower	Dammed	NA	NA	NA	NA	NA	2.84561e+07	2.84561e+07	66.1338	-7.5833	32.4583	Reservoir. https://en.wikipedia.org/wiki/Al_Massira_Dam
36014	MOROCCO	AL WAHDA	2020	240	939.4	225456	Hydropower	Dammed	NA	NA	NA	NA	NA	1.37785e+08	1.37785e+08	124.001	-5.6	34.8	Reservoir
36015	MOROCCO	ALLAL EL FASSI	2020	240	939.4	225456	Hydropower	Dammed	NA	NA	NA	NA	NA	2.21623e+06	2.21623e+06	124.001	-4.83333	33.8333	Reservoir
36016	MOROCCO	AMOUGGUEZ (HASSAN)	2020	67.2	939.4	63127.7	Hydropower	ROR	NA	NA	NA	NA	NA	0	0	119.943	-6.4922	31.485	ROR
36017	MOROCCO	ASKAW (Tiouine?)	2020	0.2	939.4	187.88	Hydropower	Dammed	NA	NA	NA	NA	NA	3.99262e+06	3.99262e+06	0.103334	-7.19843	30.957	Reservoir
36018	MOROCCO	BINE EL OUIDANE	2020	135	939.4	126819	Hydropower	Dammed	NA	NA	NA	NA	NA	9.43799e+06	9.43799e+06	69.7505	-9.06667	30.7167	Reservoir. https://en.wikipedia.org/wiki/Bine_El_Ouidane_Dam
36019	MOROCCO	BOUAREG (Bouarfa?)	2020	6.4	939.4	6012.16	Hydropower	ROR	NA	NA	NA	NA	NA	21585.8	21585.8	11.4231	-1.95576	32.5491	ROR
36020	MOROCCO	DAHR SAADANE (Tangier)	2020	140.25	3361	471380	Wind	Wind turbine	Onshore	No cooling	NA	NA	NA	0.0624529	0.0624529	348.821	-5.606	35.6471	https://www.gem.wiki/Tangier_wind_farm
36021	MOROCCO	DAKHLA DECON	2020	3.5	3361	11763.5	Wind	Wind turbine	Onshore	No cooling	NA	NA	NA	0.00155854	0.00155854	8.70499	-15.9603	23.6781	Onshore
36022	MOROCCO	DAOURAT	2020	17	939.4	15969.8	Hydropower	ROR	NA	NA	NA	NA	NA	20916.7	20916.7	30.3426	-8.05	32.93	ROR. https://fr.wikipedia.org/wiki/Barrage_Daourat
36023	MOROCCO	DCHAR EL-OUED	2020	92	939.4	86424.8	Hydropower	Dammed	NA	NA	NA	NA	NA	1.57511e+07	1.57511e+07	47.5336	-6.46667	32.3167	Reservoir. https://www.gem.wiki/Ahmed_El_Hansali_hydroelectric_plant
36024	MOROCCO	EL BORJ (Tanafit)	2020	40	939.4	37576	Hydropower	ROR	NA	NA	NA	NA	NA	20711.9	20711.9	71.3944	-5.7	35.71	ROR. https://fr.wikipedia.org/wiki/Barrage_Tanafnit_El_Borj
36025	MOROCCO	EL GUERDANE-2	2020	1.5	939.4	1409.1	Hydropower	ROR	NA	NA	NA	NA	NA	461493	461493	2.67729	-7.95111	29.6516	ROR
36026	MOROCCO	EL GUERDANE-3	2020	0.5	939.4	469.7	Hydropower	Dammed	NA	NA	NA	NA	NA	0	0	0.258335	-7.95111	29.6516	Reservoir
36027	MOROCCO	EL GUERDANE-4	2020	1.1	939.4	1033.34	Hydropower	ROR	NA	NA	NA	NA	NA	0	0	1.96335	-7.95111	29.6516	Reservoir
36028	MOROCCO	ERFOUD SOLAR	2020	40	2306	92240	Sun	PV	Land	No cooling	NA	Flat	BSk - Arid Steppe - Cold	9078.33	6354.83	6272.32	-4.27513	31.5131	Desert. Operational in 2020. https://www.gem.wiki/Noor_Tafilalt_Erfoud_Solar
36029	MOROCCO	ESSAOUIRA (Amougdoul, Tarfayer)	2020	60.35	3361	202836	Wind	Wind turbine	Onshore	No cooling	NA	NA	NA	0.0268737	0.0268737	150.099	-9.80317	31.4158	https://www.gem.wiki/Amougdoul_Essaouira_wind_farm
36030	MOROCCO	ESSMARA	2020	0.108	1626	175.608	Oil	ICE	Diesel-Engines	Dry cooling	Air	Diesel	NA	56.8969	39.8279	147.511	-6.95222	32.7346	By the size and fuel, it must be a small MCI generator
36031	MOROCCO	FES AVAL	2020	1.89	939.4	1775.47	Hydropower	Dammed	NA	NA	NA	NA	NA	1.13715e+06	1.13715e+06	0.976506	-5.12864	34.0414	Reservoir
36032	MOROCCO	HAOUMA	2020	50.6	3361	170067	Wind	Wind turbine	Onshore	No cooling	NA	NA	NA	0.022532	0.022532	125.849	-5.493	35.8054	https://www.gem.wiki/Haouma_wind_farm
36033	MOROCCO	IDRISS THE FIRST	2020	40	939.4	37576	Hydropower	Dammed	NA	NA	NA	NA	NA	1.46614e+06	1.46614e+06	20.6668	-4.98278	34.0528	Reservoir
36034	MOROCCO	IMFOUT	2020	31.2	939.4	29309.3	Hydropower	Dammed	NA	NA	NA	NA	NA	9.11598e+06	9.11598e+06	16.1201	-7.61833	33.0053	Reservoir
36035	MOROCCO	JERADA	2020	165	6571	1084215	Coal	Rankine	Steam Turbine	Wet tower	Freshwater	Pulverized Coal - Subcritical	BSk - Arid Steppe - Cold	4.92504e+06	4.51462e+06	1.24685e+06	-2.18913	34.3087	Old plant with three sets of Cooling towers. Groundwater. https://fr.wikipedia.org/wiki/Liste_des_centrales_%C3%A9lectriques_au_Maroc https://www.gem.wiki/Jerada_power_station
36036	MOROCCO	JERADA Nouvelle	2020	350	6571	2299850	Coal	Rankine	Steam Turbine	Dry cooling	Air	Pulverized Coal - Supercritical	NA	373109	261176	2023868	-2.18913	34.3087	New unit operational in 2017 with dry cooling. https://mapecology.ma/actualites/centrale-thermique-de-jerada-nouvelle-unite-de-350-mw-bientot-operationnelle-standards-internationaux-de-preservation-de-lenvironnement/ https://www.gem.wiki/Jerada_power_station
36037	MOROCCO	JORF LASFAR	2020	2060	6571	13536260	Coal	Rankine	Steam Turbine	Once through	Saline	Pulverized Coal - Subcritical	NA	2.19601e+06	1.53721e+06	1.55667e+07	-8.63731	33.1046	Coast. Subcritical
36038	MOROCCO	KENITRA	2020	300	1248.5	374550	Oil	Rankine	Steam Turbine	Once through	Freshwater	HFO	Csa - Temperate Dry Summer	4.96239e+07	283565	314622	-6.56177	34.2857	Part of the Kenitra Complex. https://www.power-technology.com/marketdata/power-plant-profile-kenitra-oil-fired-power-plant-morocco/?cf-view
36039	MOROCCO	KENITRA	2020	315	1248.5	393278	Oil	Brayton	Gas Turbine	No cooling	NA	HFO	NA	632705	506164	330353	-6.56022	34.285	Part of the Kenitra Complex. https://www.power-technology.com/data-insights/power-plant-profile-kenitra-gas-turbine-power-plant-morocco/?cf-view https://www.gem.wiki/Kenitra_power_plant
36040	MOROCCO	LALLA TAKERKOUST	2020	8.8	939.4	8266.72	Hydropower	Dammed	NA	NA	NA	NA	NA	6.9237e+06	6.9237e+06	4.5467	-8.00828	31.6315	Reservoir
36041	MOROCCO	MANSOUR EDDAHBI	2020	10.6	939.4	9957.64	Hydropower	Dammed	NA	NA	NA	NA	NA	3.93148e+06	3.93148e+06	5.4767	-6.91667	30.9167	Reservoir
36042	MOROCCO	MOHAMMED V	2020	23	939.4	21606.2	Hydropower	Dammed	NA	NA	NA	NA	NA	1.21599e+06	1.21599e+06	11.8834	-2.32944	34.9211	Reservoir. https://fr.wikipedia.org/wiki/Barrage_Mohamed_V
36043	MOROCCO	MOHAMMEDIA	2020	300	6571	1971300	Coal	Rankine	Steam Turbine	Once through	Saline	Pulverized Coal - Subcritical	NA	319808	223865	2266995	-7.43206	33.6825	Part of the Mohammedia Complex. https://fr.wikipedia.org/wiki/Liste_des_centrales_%C3%A9lectriques_au_Maroc https://www.gem.wiki/Mohammedia_power_station
36044	MOROCCO	MOHAMMEDIA	2020	300	1626	487800	Oil	Brayton	Gas Turbine	No cooling	NA	Crude Oil	NA	784773	627818	409752	-7.43635	33.679	Part of the Mohammedia Complex. https://www.gem.wiki/Mohammedia_power_station
36045	MOROCCO	MOHAMMEDIA 2 (gaz)	2020	600	6005	3603000	NG	Brayton	Gas Turbine	No cooling	NA	HFO	NA	5.79651e+06	4.63721e+06	2179815	-7.43649	33.679	No cooling. Coast. https://www.gem.wiki/Mohammedia_2_Power_Plant
36046	MOROCCO	MOULAY-YOUSSEF	2020	25	939.4	23485	Hydropower	Dammed	NA	NA	NA	NA	NA	383468	383468	12.9168	-7	31.73	Reservoir. https://mapcarta.com/fr/W31014085
36047	MOROCCO	NOOR-I	2020	160	2306	368960	Sun	CSP	PT	Wet tower	Freshwater	NA	BWh - Desert Hot	3.79095e+06	2.65366e+06	3689.6	-6.86855	31.0093	Total water cosumption Noor 3 million m3 per year. Water from Mansour Eddahbi dam (this plant has a wet tower). Operational in 2016. Parabolic trough. Part of Ouarzazate Solar Power Station. https://en.wikipedia.org/wiki/Ouarzazate_Solar_Power_Station
36048	MOROCCO	NOOR-II	2020	191	2306	440446	Sun	CSP	PT	Wet tower	Freshwater	NA	BWh - Desert Hot	4.52545e+06	3.16781e+06	4404.46	-6.8692	31.0354	Total water cosumption Noor 3 million m3 per year (but this plant only uses it for cleaning). Part of Ouarzazate Solar Power Station. https://en.wikipedia.org/wiki/Ouarzazate_Solar_Power_Station
36049	MOROCCO	NOOR-III	2020	159	2306	366654	Sun	CSP	CT	Wet tower	Freshwater	NA	BWh - Desert Hot	1.70518e+06	1.19363e+06	11366.3	-6.86908	31.0602	Total water cosumption Noor 3 million m3 per year (but this plant only uses it for cleaning). Part of Ouarzazate Solar Power Station. https://en.wikipedia.org/wiki/Ouarzazate_Solar_Power_Station
36050	MOROCCO	NOOR-IV	2020	72	2306	166032	Sun	PV	Land	No cooling	NA	Flat	BWh - Desert Hot	16341	11438.7	11290.2	-6.8328	31.0235	Desert
36051	MOROCCO	OUED EL MAKHAZINE	2020	36	939.4	33818.4	Hydropower	Dammed	NA	NA	NA	NA	NA	1.40239e+06	1.40239e+06	18.6001	-5.8417	34.9417	Reservoir
36052	MOROCCO	OUJDA LANDFILL	2020	0.85	5686	4833.1	Biomass	ICE	Gas-Engines	Dry cooling	Air	Biogas - Landfill	NA	1565.92	1096.15	459.144	-1.94121	34.5798	Methane from landfill to electricity. Air cooling
36053	MOROCCO	OUM ER-RBIA-1	2020	0.22	939.4	206.668	Hydropower	Dammed	NA	NA	NA	NA	NA	0	0	0.113667	-5.88859	32.6926	Reservoir
36054	MOROCCO	RABAT MILL	2020	13	5686	73918	Biomass	Rankine	Steam Turbine	No cooling	NA	Sugarbeet	NA	11991.9	8394.3	3104.56	-6.83333	34.0333	No cooling. By the size and type of crops, I assume is sugarbeet with no cooling
36055	MOROCCO	SAFI	2020	1386	6571	9107406	Coal	Rankine	Steam Turbine	Once through	Saline	Pulverized Coal - Ultra-supercritical	NA	1.47751e+06	1.03426e+06	8.01452e+06	-9.28184	32.1485	Operational in 2019. Coast. Interesting, it removes the sand of the water before the condenser. https://www.gem.wiki/Safi_power_station
36056	MOROCCO	SAMIR REFINERY	2020	66	1626	107316	Oil	Brayton	Gas Turbine	No cooling	NA	HFO	NA	172650	138120	90145.4	-7.43488	33.6857	Group of gas turbines. Likely working with HFO
36057	MOROCCO	SIDI SAID MACHOU	2020	20.8	939.4	19539.5	Hydropower	Dammed	NA	NA	NA	NA	NA	1.20218e+06	1.20218e+06	10.7467	-8.47	33.22	Reservoir. https://fr.wikipedia.org/wiki/Barrage_Sidi_Sa%C3%AFd_Ma%C3%A2chou
36058	MOROCCO	TADLA FACTORY	2020	3.323	5686	18894.6	Biomass	Rankine	Steam Turbine	No cooling	NA	Sugarbeet	NA	3065.3	2145.71	793.572	-6.80639	32.2094	No cooling. sugar factory, probably using biomass.
36059	MOROCCO	TAHADDART	2020	400	6005	2402000	NG	Rankine	Steam Turbine	Wet tower	Freshwater	Natural Gas	Csa - Temperate Dry Summer	1.09565e+07	6.59211e+06	1561300	-5.98684	35.589	Coast. https://www.gem.wiki/Tahaddart_power_plant Only one unit observed in the satellite imaging. The second may not be constructed yet
36060	MOROCCO	TALAMBOT	2020	14.1	939.4	13245.5	Hydropower	Dammed	NA	NA	NA	NA	NA	5.44951e+06	5.44951e+06	7.28505	-5.184	35.252	Reservoir
36061	MOROCCO	TAN TAN	2020	116	1626	188616	Oil	ICE	Diesel-Engines	Dry cooling	Air	Diesel	NA	61111.5	42778.1	158437	-11.339	28.4689	Coast. https://www.gem.wiki/Tan_Tan_power_plant
36062	MOROCCO	TAOURIRT SOLAR	2020	0.06	2306	138.36	Sun	PV	Rooftop	No cooling	NA	Flat	Csa - Temperate Dry Summer	0.52375	0.366625	7.74816	-3.40206	34.8646	City. Due its size it is considered Rooftop
36063	MOROCCO	TARFAYA	2020	301.3	3361	1.01267e+06	Wind	Wind turbine	Onshore	No cooling	NA	NA	NA	0.134168	0.134168	749.375	-5.43829	35.6193	https://www.gem.wiki/Tarfaya_wind_farm
36064	MOROCCO	TETOUAN	2020	384	6005	2305920	NG	ICE	Gas-Engines	Dry cooling	Air	Natural Gas	NA	747117	522982	2.25288e+06	-5.46356	35.57	Four MCI generators
36065	MOROCCO	TETOUAN CEMENT (Lafarge)	2020	32	3361	107552	Wind	Wind turbine	Onshore	No cooling	NA	NA	NA	0.0142495	0.0142495	79.5885	-5.4385	35.6063	Three phases, six turbines. Operational in 2009. https://www.gem.wiki/Lafarge_wind_farm
36066	MOROCCO	TIT MELLIL	2020	198	1626	321948	Oil	Brayton	Gas Turbine	No cooling	NA	HFO	NA	517950	414360	270436	-7.50302	33.5414	Group of gas turbines. https://www.wartsila.com/docs/default-source/local-files/Morocco/the-need-for-flexible-energy-in-morocco.pdf
36066	MOROCCO	TANGER KHALLADI	2021	120	3361	403320	Wind	Wind turbine	Onshore	No cooling	NA	NA	NA	0.0534356	0.0534356	298.457	-5.57105	35.7545	https://www.gem.wiki/Khalladi_wind_farm
36067	MOROCCO	TAZA	2021	150	3361	504150	Wind	Wind turbine	Onshore	No cooling	NA	NA	NA	0.0667945	0.0667945	373.071	-4.01	34.21	https://www.power-technology.com/marketdata/power-plant-profile-taza-wind-farm-morocco/
36068	MOROCCO	MIDELT	2022	210	3361	705810	Wind	Wind turbine	Onshore	No cooling	NA	NA	NA	0.0935124	0.0935124	522.299	-4.73293	32.6799	https://www.power-technology.com/marketdata/power-plant-profile-midelt-wind-farm-morocco/
36069	MOROCCO	JBEL LAHDIDI	2022	270	3361	907470	Wind	Wind turbine	Onshore	No cooling	NA	NA	NA	0.12023	0.12023	671.528	-9.7595	31.5085	https://www.gem.wiki/Jbel_Lahdid_wind_farm
36070	MOROCCO	AL KOUDIA	2023	120	1411.8	169416	Wind	Wind turbine	Onshore	No cooling	NA	NA	NA	0.0224458	0.0224458	125.368	-5.37528	35.5736	Expansion. https://www.gem.wiki/Al_Koudia_wind_farm
36071	MOROCCO	AKHFENNIR	2023	50	3361	168050	Wind	Wind turbine	Onshore	No cooling	NA	NA	NA	0.0222648	0.0222648	124.357	-11.9975	27.9538	https://www.gem.wiki/Akhfenir_wind_farm
36072	MOROCCO	Dakhla	2024	900	3361	3024900	Wind	Wind turbine	Onshore	No cooling	NA	NA	NA	0.400767	0.400767	2238.43	-15.9603	23.6781	https://www.power-technology.com/data-insights/power-plant-profile-dakhla-wind-farm-morocco/
36073	MOROCCO	TANGER MELLOUSSA	2024	70	3361	235270	Wind	Wind turbine	Onshore	No cooling	NA	NA	NA	0.0311708	0.0311708	174.1	-5.6078	35.6467	https://www.gem.wiki/Tangier_2_wind_farm
36074	MOROCCO	ZAGORA SOLAR	x	40	2306	92240	Sun	PV	Land	No cooling	NA	Flat	BWh - Desert Hot	9078.33	6354.83	6272.32	-5.819	30.265	https://www.gem.wiki/Noor_Tafilalt_Zagora_Solar
36076	MOROCCO	TARFAYA SHALE	x	100	1626	162600	Oil	Brayton	Gas Turbine	No cooling	NA	Shale Oil	NA	261591	209273	136584	-13.174	25.4436	https://www.meed.com/morocco-plans-oil-shale-power-project/
36078	MOROCCO	AL KOUDIA	x	200	3361	672200	Wind	Wind turbine	Onshore	No cooling	NA	NA	NA	0.0890594	0.0890594	497.428	-5.37528	35.5736	Expansion. https://www.gem.wiki/Al_Koudia_wind_farm
36079	MOROCCO	DAKHLA DESALINATION PLANT	x	40	1000	40000	Wind	Wind turbine	Onshore	No cooling	NA	NA	NA	0.00529958	0.00529958	29.6	-15.9603	23.6781	https://www.nareva.ma/en/project/dakhla-desalination-project. https://www.zawya.com/en/projects/utilities/chinas-envision-to-supply-turbines-for-moroccos-first-wind-powered-desalination-project-swnl453g
36080	MOROCCO	EXTRA Solar PV	x	3847.93	2306	8.87334e+06	Sun	PV	Land	No cooling	NA	Flat	BWh - Desert Hot	873320	611324	603387			Assumed to be likely placed in a place with large solar resource - Desert area
37001	MOZAMBIQUE	AKUTSIMA VILLAGE	2020	0.017	1572	26.724	Sun	PV	Rooftop	No cooling	NA	Flat	BSh - Arid Steppe - Hot	0.374297	0.262008	1.49654	14.8	-18.1167	Considering its size is rooftop
37002	MOZAMBIQUE	ANGOCHE	2020	0.51	281	143.31	Oil	ICE	Diesel-Engines	Dry cooling	Air	Diesel	NA	46.4324	32.5027	120.38	39.9086	-16.2325	By the size and fuel, it must be a small MCI generator
37003	MOZAMBIQUE	BEIRA	2020	12	5155	61860	NG	Brayton	Gas Turbine	No cooling	NA	Natural Gas	NA	99520.4	79616.3	37425.3	34.8521	-19.8078	One single gas turbine in the site.
37004	MOZAMBIQUE	CAHORA BASSA	2020	2075	7140	14815500	Hydropower	Dammed	NA	NA	NA	NA	NA	2.3191e+09	2.3191e+09	8148.53	32.7047	-15.5856	Reservoir
37005	MOZAMBIQUE	CHICAMBA	2020	44	6231.3	274177	Hydropower	Dammed	NA	NA	NA	NA	NA	1.33808e+08	1.33808e+08	150.797	33.1333	-19.1611	Reservoir. https://en.wikipedia.org/wiki/Chicamba_Hydroelectric_Power_Station
37006	MOZAMBIQUE	CORUMANA	2020	16.6	2337.3	38799.2	Hydropower	Dammed	NA	NA	NA	NA	NA	2.80117e+07	2.80117e+07	21.3395	32.1339	-25.2203	ROR. https://www.power-technology.com/marketdata/power-plant-profile-corumana-mozambique/?cf-view
37007	MOZAMBIQUE	CUAMBA	2020	1.09	7140	7782.6	Hydropower	ROR	NA	NA	NA	NA	NA	0	0	14.7869	36.5372	-14.8031	ROR
37008	MOZAMBIQUE	CUAMBA	2020	0.42	281	118.02	Oil	ICE	Diesel-Engines	Dry cooling	Air	Diesel	NA	38.2384	26.7669	99.1368	36.5372	-14.8031	By the size and fuel, it must be a small MCI generator
37009	MOZAMBIQUE	GIGAWATT PARK	2020	120	5155	618600	NG	ICE	Gas-Engines	Dry cooling	Air	Natural Gas	NA	200426	140298	604372	32.0054	-25.4619	Diesel engines running with Natural Gas. https://www.gigawatt.co.mz/en/home/
37010	MOZAMBIQUE	HONDE MINI	2020	0.08	7140	571.2	Hydropower	ROR	NA	NA	NA	NA	NA	0	0	1.08528	33.7044	-16.6828	ROR
37011	MOZAMBIQUE	INHAMBANE	2020	2.4	281	674.4	Oil	ICE	Diesel-Engines	Dry cooling	Air	Diesel	NA	218.505	152.954	566.496	35.3833	-23.865	By its size and fuel I assume it is an ICE with diesel
37012	MOZAMBIQUE	KUVANINGA	2020	40.35	5155	208004	NG	ICE	Gas-Engines	Dry cooling	Air	Natural Gas	NA	67393.3	47175.3	203220	32.8071	-24.4354	Racks of fans for reciprocating engines. https://www.powerup.at/2022/07/04/kuvaninga-energia-power-plant-reached-more-than-99-uptime/ https://clubofmozambique.com/news/mozambique-long-term-operations-maintenance-contract-awarded-for-kuvaninga-power-plant-176828/
37013	MOZAMBIQUE	LICHINGA	2020	0.75	7140	5355	Hydropower	ROR	NA	NA	NA	NA	NA	0	0	10.1745	35.2406	-13.3128	ROR
37014	MOZAMBIQUE	LICHINGA	2020	2.54	281	713.74	Oil	ICE	Diesel-Engines	Dry cooling	Air	Diesel	NA	231.252	161.876	599.542	35.233	-13.3339	Likely a group of diesel engines next to the electric substation
37015	MOZAMBIQUE	MAFAMBISSE MILL	2020	6	5686	34116	Biomass	Rankine	Steam Turbine	No cooling	NA	Sugarcane	NA	5534.7	3874.29	1432.87	34.6244	-19.5492	No cooling. Sugar plantation. River nearby
37016	MOZAMBIQUE	MAPUTO	2020	121	5155	623755	NG	Combined	Combined Cycle (CC)	Dry cooling	Air	Natural Gas	NA	23611.7	16528.2	271333	32.5892	-25.9653	First it was a single gas turbine, since 2018 it has been upgraded to a combined cycled power plant https://www.gem.wiki/Maputo_power_station
37017	MOZAMBIQUE	MARROMEU MILL	2020	4	5686	22744	Biomass	Rankine	Steam Turbine	No cooling	NA	Sugarcane	NA	3689.8	2582.86	955.248	35.9453	-18.2908	No cooling. Sugar plantation. River nearby
37018	MOZAMBIQUE	MASSINGIR	2020	40	7140	285600	Hydropower	Dammed	NA	NA	NA	NA	NA	1.02502e+08	1.02502e+08	157.08	32.1512	-23.8964	Reservoir. https://www.power-technology.com/uncategorized/power-plant-profile-massingir-mozambique/
37019	MOZAMBIQUE	MAVUZI	2020	52	7140	371280	Hydropower	Dammed	NA	NA	NA	NA	NA	839962	839962	204.204	33.4928	-19.5261	https://www.power-technology.com/marketdata/power-plant-profile-mavuzi-mozambique/
37020	MOZAMBIQUE	MOCUBA	2020	0.42	281	118.02	Oil	ICE	Diesel-Engines	Dry cooling	Air	Diesel	NA	38.2384	26.7669	99.1368	36.9856	-16.8375	By the size and fuel, it must be a small MCI generator
37021	MOZAMBIQUE	MOMA TITANIUM	2020	9.6	281	2697.6	Oil	ICE	Diesel-Engines	Dry cooling	Air	Diesel	NA	874.022	611.815	2265.98	39.6343	-16.5564	Titanium mine. Diesel generator. https://www.mining-technology.com/projects/moma-titanium-minerals-mine-mozambique/
37022	MOZAMBIQUE	NACALA	2020	4.2	281	1180.2	Oil	ICE	Diesel-Engines	Dry cooling	Air	Diesel	NA	382.384	267.669	991.368	40.6729	-14.5596	Diesel engines inside a building next to the substation
37023	MOZAMBIQUE	NAMPULA	2020	6.536	281	1836.62	Oil	ICE	Diesel-Engines	Dry cooling	Air	Diesel	NA	595.063	416.544	1542.76	39.2175	-15.1245	Likely a group of diesel engines next to the electric substation
37024	MOZAMBIQUE	PEMBA	2020	8.5	281	2388.5	Oil	ICE	Diesel-Engines	Dry cooling	Air	Diesel	NA	773.873	541.711	2006.34	40.5177	-12.9739	Hotel, probably diesel generator. Coast. Assume it is MCI due to its characteristics
37025	MOZAMBIQUE	PEQUENOS LIBOMBOS	2020	1.75	7140	12495	Hydropower	Dammed	NA	NA	NA	NA	NA	1.64034e+07	1.64034e+07	6.87225	32.2408	-25.8639	Reservoir, mainly for water storage. 60mozambique.com/business/infrastructures/mozambique-pequenos-libombos-reservoir-filling-up/
37026	MOZAMBIQUE	QUELIMANE	2020	6.88	281	1933.28	Oil	ICE	Diesel-Engines	Dry cooling	Air	Diesel	NA	626.382	438.468	1623.96	36.8883	-17.8786	Hotel, probably diesel generator. Assume it is MCI due to its characteristics
37027	MOZAMBIQUE	RESSANO GARCIA	2020	120	7300	876000	NG	ICE	Gas-Engines	Dry cooling	Air	Natural Gas	NA	283824	198677	855852	32.0061	-25.4666	Coast. https://www.gem.wiki/Gigawatt_Park_power_station
37028	MOZAMBIQUE	RIOPELE MAPUTO	2020	10.8	281	3034.8	Oil	ICE	Diesel-Engines	Dry cooling	Air	Diesel	NA	983.274	688.292	2549.23	32.5758	-25.9403	Diesel engines for the textile factory. It is not called Riopele anymore
37029	MOZAMBIQUE	TETE	2020	0.82	281	230.42	Oil	ICE	Diesel-Engines	Dry cooling	Air	Diesel	NA	74.656	52.2592	193.553	33.5867	-16.1564	By the size and fuel, it must be a small MCI generator
37030	MOZAMBIQUE	VALE MOATIZE	2020	10	281	2810	Oil	ICE	Diesel-Engines	Dry cooling	Air	Diesel	NA	910.439	637.307	2360.4	33.7863	-16.1676	Diesel engines for the Coal mine. River nearby
37031	MOZAMBIQUE	XINAVANE MILL	2020	4	5686	22744	Biomass	Rankine	Steam Turbine	Wet Tower	Freshwater	Sugarcane	Aw - Tropical Savannah	103314	94704.9	3866.48	32.8041	-25.0433	Cooling tower. Sugar plantation. River nearby
37032	MOZAMBIQUE	TEMANE	2022	450	5155	2319750	NG	Brayton	Gas Turbine	No cooling	NA	Natural Gas	NA	3.73201e+06	2.98561e+06	1.40345e+06	35.1092	-21.8312	https://en.wikipedia.org/wiki/Temane_Thermal_Power_Station
37033	MOZAMBIQUE	Rovuma Gas power station	2023	250	5155	1288750	NG	Brayton	Gas Turbine	No cooling	NA	Natural Gas	NA	2.07334e+06	1.65867e+06	779694	40.6846	-14.5672	Coast. https://www.gem.wiki/Rovuma_Gas_power_station
37035	MOZAMBIQUE	LICHINGA	2026	50	1572	78600	Sun	PV	Rooftop	No cooling	NA	Flat	BSh - Arid Steppe - Hot	1100.87	770.611	4401.6	35.2406	-13.3128	https://en.wikipedia.org/wiki/Lichinga_Solar_Power_Station
37036	MOZAMBIQUE	Beluluane Gas Fired Power Plant	x	2000	5155	10310000	NG	Brayton	Gas Turbine	No cooling	NA	Natural Gas	NA	1.65867e+07	1.32694e+07	6237550			Maputo. https://www.power-technology.com/marketdata/power-plant-profile-beluluane-gas-fired-power-plant-mozambique/
37037	MOZAMBIQUE	NIASSA SOLAR	x	40	1572	62880	Sun	PV	Rooftop	No cooling	NA	Flat	BSh - Arid Steppe - Hot	880.699	616.489	3521.28	36.6094	-12.7826	https://www.power-technology.com/data-insights/power-plant-profile-niassa-energia-solar-project-mozambique/
37041	MOZAMBIQUE	Extention Tsate	x	50	7140	357000	Hydropower	Dammed	NA	NA	NA	NA	NA	5.8719e+07	5.8719e+07	196.768			Reservoir
37042	MOZAMBIQUE	Moamba major	x	15	7140	107100	Hydropower	ROR	NA	NA	NA	NA	NA	1.76157e+07	1.76157e+07	59.0304			ROR
37043	MOZAMBIQUE	EXTRA Solar PV	2030	190	1572	298680	Sun	PV	Land	No cooling	NA	Flat	BSh - Arid Steppe - Hot	4183.32	2928.32	16726.1			Assumed to be likely placed in a place with large solar resource for the country - Arid area
37044	MOZAMBIQUE	EXTRA Wind	2030	240	2510.3	602472	Wind	Wind turbine	Onshore	No cooling	NA	NA	NA	0.0798212	0.0798212	445.829			Considered Onshore and similar to existing
38001	NAMIBIA	Ejuva I and II	2020	10	1545	15450	Sun	PV	Land	No cooling	NA	Flat	BSh - Arid Steppe - Hot	1520.6	1064.42	1050.6	18.9718	-22.438	Sem-Arid. Operational in 2016. https://en.wikipedia.org/wiki/List_of_power_stations_in_Namibia
38002	NAMIBIA	ERONGO SOLAR	2020	27	1545	41715	Sun	PV	Land	No cooling	NA	Flat	BWh - Desert Hot	4105.62	2873.93	2836.62	14.9644	-22.4302	Desert. Near Arangis
38003	NAMIBIA	GAM SOLAR	2020	0.292	1545	451.14	Sun	PV	Land	No cooling	NA	Flat	BSh - Arid Steppe - Hot	44.4015	31.0811	30.6775	20.811	-20.2392	Semi-arid
38004	NAMIBIA	HARDAP SOLAR	2020	45.5	1545	70297.5	Sun	PV	Land	No cooling	NA	Flat	BWh - Desert Hot	6918.73	4843.11	4780.23	18.0323	-24.6633	Desert. Operational in 2018. https://www.power-technology.com/data-insights/power-plant-profile-alten-renewable-hardap-mariental-solar-pv-park-namibia/
38005	NAMIBIA	Karibib Solar Power Plant	2020	5	1545	7725	Sun	PV	Land	No cooling	NA	Flat	BWh - Desert Hot	760.3	532.21	525.3	15.8391	-21.9482	Desert. Operational in 2017. https://en.wikipedia.org/wiki/Karibib_Solar_Power_Plant
38006	NAMIBIA	MAERUA LIFESTYLE SHOPPING	2020	0.5	1545	772.5	Sun	PV	Rooftop	No cooling	NA	Flat	BSh - Arid Steppe - Hot	10.8197	7.57376	43.26	17.093	-22.5834	City.
38007	NAMIBIA	MARIENTAL SOLAR	2020	45.5	1545	70297.5	Sun	PV	Land	No cooling	NA	Flat	BWh - Desert Hot	6918.73	4843.11	4780.23	18.0272	-24.6527	Operational in 2019. https://en.wikipedia.org/wiki/Mariental_Solar_Power_Station
38008	NAMIBIA	NAMIBIA BREWERIES*	2020	2.27	1545	3507.15	Sun	PV	Rooftop	No cooling	NA	Flat	BSh - Arid Steppe - Hot	49.1212	34.3849	196.4	17.0787	-22.5243	City. https://nambusinessexpress.com/?p=2531
38009	NAMIBIA	OMARURU BEVERAGES	2020	0.051	1545	78.795	Sun	PV	Rooftop	No cooling	NA	Flat	BWh - Desert Hot	1.1036	0.772523	4.41252	15.7439	-21.4551	Semi-arid. https://en.wikipedia.org/wiki/Omburu_Solar_Power_Station
38010	NAMIBIA	Ombepo	2020	5	2183	10915	Wind	Wind turbine	Onshore	No cooling	NA	NA	NA	0.00144612	0.00144612	8.0771	15.1113	-26.3812	https://www.thewindpower.net/windfarm_en_17339_ombepo.php
38011	NAMIBIA	OTJIWARONGO	2020	5.7	1545	8806.5	Sun	PV	Land	No cooling	NA	Flat	BSh - Arid Steppe - Hot	866.742	606.719	598.842	16.6255	-20.4465	Semi-arid. https://hopsol.com/portfolio-item/otjiwarongo-solar-park/
38012	NAMIBIA	OTJOZONDJUPA SOLAR*	2020	5	1545	7725	Sun	PV	Land	No cooling	NA	Flat	BSh - Arid Steppe - Hot	760.3	532.21	525.3	18.1167	-19.5565	Desert. https://www.sma.de/en/references/otjozondjupa-namibia
38013	NAMIBIA	OUTJO	2020	0.25	667	166.75	Biomass	Rankine	Steam Turbine	Wet Tower	Freshwater	Wood	BSh - Arid Steppe - Hot	757.461	694.339	28.3475	16.1252	-20.1062	Cooling tower. Assumed because its size and considering is biomass
38014	NAMIBIA	PARATUS (WALVIS)	2020	16	151	2416	Oil	ICE	Diesel-Engines	Dry cooling	Air	HFO	NA	782.783	547.948	2029.44	14.5053	-22.9575	Coast. Only standby. https://en.wikipedia.org/wiki/List_of_power_stations_in_Namibia https://www.nampower.com.na/Page.aspx?p=186
38015	NAMIBIA	PARATUS ANIXAS	2020	22.5	151	3397.5	Oil	ICE	Diesel-Engines	Dry cooling	Air	Diesel	NA	1100.79	770.552	2853.9	14.5166	-22.9396	Diesel engines near the refinery
38016	NAMIBIA	Rosh Pinah Power Plant*	2020	5	1545	7725	Sun	PV	Land	No cooling	NA	Flat	BWk - Arid Desert - Hot	760.3	532.21	525.3	16.7317	-27.9824	Desert. Operational in 2017. https://en.wikipedia.org/wiki/List_of_power_stations_in_Namibia
38017	NAMIBIA	SPAR OTJIWARONGO	2020	0.25	1545	386.25	Sun	PV	Rooftop	No cooling	NA	Flat	BSh - Arid Steppe - Hot	5.40983	3.78688	21.63	16.6514	-20.4625	City.
38018	NAMIBIA	THE SALT COMPANY	2020	0.189	1545	292.005	Sun	PV	Land	No cooling	NA	Flat	BWh - Desert Hot	28.7393	20.1175	19.8563	14.5243	-22.5979	Semi-arid. Next to a salt factory near the sea
38019	NAMIBIA	TREKKOPJE SOLAR	2020	27	1545	41715	Sun	PV	land	No cooling	NA	Flat	BWh - Desert Hot	4105.62	2873.93	2836.62	14.8066	-22.156	Operational in 2018. https://www.power-technology.com/data-insights/power-plant-profile-trekkopje-solar-pv-park-namibia/
38020	NAMIBIA	TSUMKWE HYBRID	2020	1.06	151	160.06	Oil	ICE	Diesel-Engines	Dry cooling	Air	Diesel	NA	51.8594	36.3016	134.45	20.5	-19.6	Next to a solar park. It must be a Diesel generator as backup considering that is called a Hybrid plant.
38021	NAMIBIA	TSUMKWE HYBRID	2020	0.201	1545	310.545	Sun	PV	Land	No cooling	NA	Flat	BSh - Arid Steppe - Hot	30.5641	21.3948	21.1171	20.5	-19.6	Semi-arid.
38022	NAMIBIA	USIB CPV DEMO	2020	0.026	1545	40.17	Sun	PV	Land	No cooling	NA	Concentrated	BWh - Desert Hot	11.8607	8.30248	0.8034	17.0894	-23.3196	Demonstration CPV plant. https://www.nampower.com.na/public/docs/communications/Media%20Release/Usib%20Concentrator%20Photovoltaic%20Demonstration%20Plant.pdf
38023	NAMIBIA	VAN ECK	2020	120	442	53040	Coal	Rankine	Steam Turbine	Dry cooling	Air	Pulverized Coal - Subcritical	NA	8604.78	6023.35	60996	17.0787	-22.5116	Four units of 30 MW each. https://www.gem.wiki/Van_Eck_power_station
38024	NAMIBIA	WALDSCHMIDT EGGS	2020	0.07	1545	108.15	Sun	PV	Rooftop	No cooling	NA	Flat	BSh - Arid Steppe - Hot	1.51475	1.06033	6.0564	17.0854	-22.3879	Semi-arid. Rooftops of an egg factory
38025	NAMIBIA	WOERMANN OMBILI	2020	0.067	1545	103.515	Sun	PV	Rooftop	No cooling	NA	Flat	BSh - Arid Steppe - Hot	1.44983	1.01488	5.79684	17.0439	-22.5071	City.
38026	NAMIBIA	WOERMANN WINDHOEK*	2020	1.5	1545	2317.5	Sun	PV	Rooftop	No cooling	NA	Flat	BSh - Arid Steppe - Hot	32.459	22.7213	129.78	17.0637	-22.5864	City. https://d2pg1rl5sq3t70.cloudfront.net/woermann-group-invests-n30m-in-solar-power/
38027	NAMIBIA	Terasun	2022	81		227700	Sun	PV	Rooftop	No cooling	NA	Flat	BSh - Arid Steppe - Hot	3189.17	2232.42	12751.2			https://en.wikipedia.org/wiki/TeraSun_Energy_Solar_Power_Station
38028	NAMIBIA	DIAZ (LUDERITZ)	2023	44	2183	96052	Wind	Wind turbine	Onshore	No cooling	NA	NA	NA	0.0127259	0.0127259	71.0785	15.1594	-26.6481	https://en.wikipedia.org/wiki/Diaz_Wind_Power_Station
38029	NAMIBIA	Anixas II	2023	50		80000	Oil	ICE	Diesel-Engines	Dry cooling	Air	Diesel	NA	25920	18144	67200	14.5164	-22.9399	https://www.gem.wiki/Anixas_II_power_station
38030	NAMIBIA	BAYNES	2024	565	3716.81	2100000	Hydropower	Dammed	NA	NA	NA	NA	NA	5.56068e+07	5.56068e+07	1194.01	12.6667	-17.2	https://en.wikipedia.org/wiki/Baynes_Hydroelectric_Power_Station. United Nations Climate Change, 2024. Nationally determined contributions strategy. https://unfccc.int/NDCREG.
38032	NAMIBIA	ORANJEMUND	2029	34	2183	74222	Wind	Wind turbine	Onshore	No cooling	NA	NA	NA	0.00983363	0.00983363	54.9243	16.4333	-28.55	Onshore
[truncated: 1,151 more rows]
