# Supplementary material for: Forecast on Africa’s power production up to 2030 with related water use and CO2 emissions
Source: Nat Commun. 2026 May 7;17:6154. doi: 10.1038/s41467-026-72692-2 (PMC13365816; doi:10.1038/s41467-026-72692-2)
Supplement: Supplementary file 5 — Source Data [file 41467_2026_72692_MOESM5_ESM.xlsx]

## Sheet: Fig1
Electricity production
	Row Labels	oil	coal	natural gas	waste heat	Nuclear	biomass	sun	wind	geothermal	hydro	Sum of Total
	1990	37536	164155	45131	0	8449	277	0	0	326	55848	311722
	1995	33671	185901	66297	0	11301	246	0	0	390	59284.4	357090
	2000	36679	207643	106766	107	13010	1169	3	224	434	76868.3	442903
	2005	50698	248139	156255	143	11293	1349	9	813	1017	91891.3	561607
	2010	64524.5	257373	235049	568	12099	1764	242	2354	1075	112431	687480
	2015	95129.7	250565	302834	1553	12237	2180	2815	8539	4521	124704	805078
INVENTORY	2020	54611.9	281481	521361	3675.36	13668	4121.76	10259.3	10820	5482.94	140580	1.04606e+06
INVENTORY	2021	57827.5	286065	532120	3675.36	13668	4177.42	10886	13399.7	6791.5	152327	1.08094e+06
INVENTORY	2022	58514.3	295292	546507	3675.36	13668	4405.84	11579.7	17204.4	6791.5	161595	1.11923e+06
INVENTORY	2023	59503.6	298509	550258	3675.36	13668	4405.86	12331.4	20017.7	7736.14	169184	1.13929e+06
GDP+Pop	2030	86710.4	316868	523279	2799.64	15178.4	3422.76	9542.81	16180.6	6297.23	174931	1.15521e+06
LINEAR	2030	87198.2	319215	520651	2739.11	15269.3	3649.55	9351.79	15975.9	6312.38	177123	1.15749e+06
ARIMA	2030	61803.6	298713	634149	3569.51	13630	5323.39	14667.9	24719.4	10904.2	212689	1.28017e+06
POLYNOMIAL	2030	71092.3	267736	784199	5833.28	12321.4	6217.71	22992.2	31009.1	12093.3	200737	1.41423e+06
INVENTORY	2030	73050.6	331593	693476	6306.14	84212.7	5940.7	24570	30685.3	20522.5	517501	1.78786e+06
NDC	2030	73050.6	269647	725323	6554.05	84506.6	9151.68	179645	109627	32329.9	378598	1.86843e+06
7 countries are not considered in the study as we cannot make projections or do not have NDCs (Ascension Island, Comoros, Mayotte, Reunion, St. Helena, Swaziland, Tristan da Cunha, Western Sahara)
Water Withdrawals
	Row Labels	oil	coal	natural gas	waste heat	Nuclear	biomass	sun	wind	geothermal	hydro	Sum of Total
INVENTORY	2020	5.00016e+08	4.81809e+08	9.00251e+09	736900	5.17391e+06	5.16848e+07	1.30201e+07	1.43354	1.78052e+06	2.30404e+10	3.30971e+10
INVENTORY	2021	1.03973e+09	4.82553e+08	9.44102e+09	736900	5.17391e+06	5.16939e+07	1.30712e+07	1.77531	1.86969e+06	2.33211e+10	3.43569e+10
INVENTORY	2022	1.06254e+09	4.8405e+08	9.46002e+09	736900	5.17391e+06	5.18406e+07	1.31084e+07	2.2794	1.86969e+06	2.49915e+10	3.60709e+10
INVENTORY	2023	1.06286e+09	4.92003e+08	9.46229e+09	736900	5.17391e+06	5.18406e+07	1.31497e+07	2.65213	1.93405e+06	2.71646e+10	3.82546e+10
INVENTORY	2030	1.09311e+09	5.94561e+08	9.93562e+09	3.95226e+06	3.1878e+07	6.91935e+07	1.64952e+07	4.06547	1.99617e+07	5.44692e+10	6.6234e+10
NDC	2030	1.09311e+09	4.41438e+08	9.98686e+09	4.11743e+06	3.19892e+07	6.97924e+07	1.11178e+08	14.5245	3.84787e+07	5.6546e+10	6.8323e+10
Water Consumption
	Row Labels	oil	coal	natural gas	waste heat	Nuclear	biomass	sun	wind	geothermal	hydro	Sum of Total
INVENTORY	2020	3.80861e+07	3.7907e+08	3.35764e+08	510347	1.55217e+06	7.651e+06	9.11409e+06	1.43354	1.21884e+06	2.30404e+10	2.38133e+10
INVENTORY	2021	4.14064e+07	3.7959e+08	3.47785e+08	510347	1.55217e+06	7.6597e+06	9.14982e+06	1.77531	1.27333e+06	2.33211e+10	2.411e+10
INVENTORY	2022	4.18487e+07	3.80638e+08	3.62981e+08	510347	1.55217e+06	7.76922e+06	9.17585e+06	2.2794	1.27333e+06	2.49915e+10	2.57973e+10
INVENTORY	2023	4.20731e+07	3.86849e+08	3.64781e+08	510347	1.55217e+06	7.76922e+06	9.2048e+06	2.65213	1.31266e+06	2.71646e+10	2.79786e+10
INVENTORY	2030	6.46869e+07	4.76706e+08	5.14727e+08	3.44185e+06	9.56339e+06	1.16952e+07	1.15467e+07	4.06547	1.39239e+07	5.44692e+10	5.55755e+10
NDC	2030	6.46869e+07	3.57115e+08	5.55715e+08	3.59151e+06	9.59677e+06	1.21927e+07	7.78245e+07	14.5245	2.68857e+07	5.6546e+10	5.76536e+10
Carbon Emissions
	Row Labels	oil	coal	natural gas	waste heat	Nuclear	biomass	sun	wind	geothermal	hydro	Sum of Total
INVENTORY	2020	4.5874e+07	3.10522e+08	2.80921e+08	1.63995e+06	135313	457746	563547	8006.8	334133	90428.6	6.40546e+08
INVENTORY	2021	4.85751e+07	3.14555e+08	2.87575e+08	1.63995e+06	135313	460089	605121	9915.75	429658	99344.5	6.54085e+08
INVENTORY	2022	4.9152e+07	3.22675e+08	2.95832e+08	1.63995e+06	135313	655917	647895	12731.3	429658	110046	6.7129e+08
INVENTORY	2023	4.9983e+07	3.26375e+08	2.97992e+08	1.63995e+06	135313	655917	694482	14813.1	498617	115766	6.78105e+08
INVENTORY	2030	6.13625e+07	3.64314e+08	3.7488e+08	3.06447e+06	833705	1.01565e+06	1.48534e+06	22707.1	625721	393408	8.07998e+08
NDC	2030	6.13625e+07	2.93076e+08	3.94147e+08	3.18632e+06	836615	1.14641e+06	1.13346e+07	81124.3	655240	264495	7.66091e+08
